# Supplementary material for: Cytological, transcriptome and miRNome temporal landscapes decode enhancement of rice grain size
Source: BMC Biol. 2023 Apr 19;21:91. doi: 10.1186/s12915-023-01577-3 (PMC10116700; doi:10.1186/s12915-023-01577-3)
Supplement: Supplementary file 2 — Additional file 2: Table S1. Summary of reads obtained from total RNA sequencing of 36 cDNA libraries from the five seed developmental stages (S1-S5) and flag leaf (L) of SN and LGR. Table S2. Pearson’s correlation between biological replicates of the five seed developmental stages (S1-S5) and flag leaf (L) of SN and LGR. Table S3. FPKM values of all rice genes (transposable elements removed) in flag leaf and five seed development tissues of SN and LGR. The higlighted ones indicate significant DEGs in at least one seed stage. Table S4. Log2fold change values in seed development stages, of significant DEGs (Log2FC≥1, q value≤0.05, p value ≤0.05, FPKM≥1). Non-significant differential expression is indicated by ‘-’. Table S5. Stage-specific DEGs common between SN and LGR. Log2 fold change values of DEGs which are specific (log2FC≥1 in that stage and <1 in rest) to the same stage of SN and LGR. Table S6. FPKM values of cell cycle related genes specifically up regulated in seeds of SN and LGR. Table S7. List of DEGs preferential to S3 stage of LGR by comparison with SN S3/LGR S2 and SN S2/LGR S2. Genes which are LGR S3 preferential in both analyses have been highlighted. Table S8. List of TF encoding genes (with their log2fold changes), significantly differentially expressed at log2fc≥1 in at least one seed developmental stage of SN and/or LGR. “-” indicates non-significant values. Table S9. FPKM values of phytohormone encoding genes, which were present in different expression clusters (variation in expression pattern) and had higher expression values (difference in log2FPKM≥0.5; variation in expression level) in a stage in either SN or LGR. Table S10. Summary of grain size QTLs identified using a mapping population (Sonasal x LGR) in rice. Table S11. Log2 fold change values of genes which are significantly differentially expressed amongst SN and LGR seed development stages and are located within QTLs associated with a seed size-related trait. Table S12a. Summary of read [file 12915_2023_1577_MOESM2_ESM.xlsx]

## Sheet: Table S1
Table S1. Summary of reads obtained from total RNA sequencing of 36 cDNA libraries from the five seed developmental stages (S1-S5) and flag leaf (L) of SN and LGR.
SN
S. No.	Sample name	Total # of clean reads	QC failed	QC failed %	Total # of aligned reads	Aligned %	Total # of unaligned reads	Unaligned %
1	SN S1_1	85794988	537576	0.626582	78457687	91.4479	7337301	8.55213
2	SN S1_2	59269578	3378114	5.69957	53999447	91.1082	5270131	8.8918
3	SN S1_3	79861706	1005140	1.2586	71352640	89.3452	8509066	10.6548
4	SN S2_1	69708970	926924	1.32971	62613789	89.8217	7095181	10.1783
5	SN S2_2	73451976	667158	0.908291	65613669	89.3287	7838307	10.6713
6	SN S2_3	78732354	627608	0.797141	71903486	91.3265	6828868	8.67352
7	SN S3_1	76827416	781156	1.01677	66441240	86.4812	10386176	13.5188
8	SN S3_2	87215320	639262	0.73297	72541290	83.1749	14674030	16.8251
9	SN S3_3	70060308	469288	0.669834	62143683	88.7003	7916625	11.2997
10	SN S4_1	62919332	772040	1.22703	54471456	86.5735	8447876	13.4265
11	SN S4_2	80167016	900936	1.12382	72571871	90.5258	7595145	9.47415
12	SN S4_3	80581622	619656	0.768979	73832214	91.6241	6749408	8.37587
13	SN S5_1	81011996	1976300	2.43952	71734874	88.5485	9277122	11.4515
14	SN S5_2	71577542	1090618	1.52369	62173598	86.8619	9403944	13.1381
15	SN S5_3	79952996	1844654	2.30717	69875269	87.3954	10077727	12.6046
16	SN L_1	84798408	789408	0.930923	74039044	87.3118	10759364	12.6882
17	SN L_2	58351420	728506	1.24848	52868105	90.6029	5483315	9.39705
18	SN L_3	67369426	321972	0.47792	61036144	90.5992	6333282	9.40083
LGR
S. No.	Sample name	Total # of clean reads	QC failed	QC failed %	Total # of aligned reads	Aligned %	Total # of unaligned reads	Unaligned %
1	LGR S1_1	94713668	588472	0.621317	82735453	87.3532	11978215	12.6468
2	LGR S1_2	149412718	800998	0.536098	132479129	88.6666	16933589	11.3334
3	LGR S1_3	139160850	927548	0.666529	121074053	87.003	18086797	12.997
4	LGR S2_1	198144356	4154560	2.09673	167234262	84.4002	30910094	15.5998
5	LGR S2_2	177109780	1125754	0.635625	155664647	87.8916	21445133	12.1084
6	LGR S2_3	84991052	993326	1.16874	76307189	89.7826	8683863	10.2174
7	LGR S3_1	103813086	2318118	2.23297	90201650	86.8885	13611436	13.1115
8	LGR S3_2	84243286	841288	0.998641	70399889	83.5674	13843397	16.4326
9	LGR S3_3	93093654	999584	1.07374	78989869	84.8499	14103785	15.1501
10	LGR S4_1	112259736	1011202	0.90077	97725990	87.0535	14533746	12.9465
11	LGR S4_2	74802082	1074132	1.43597	64285243	85.9404	10516839	14.0596
12	LGR S4_3	107659800	792726	0.736325	97737555	90.7837	9922245	9.2163
13	LGR S5_1	61462526	550762	0.896094	53925115	87.7366	7537411	12.2634
14	LGR S5_2	70446204	458008	0.650153	62651678	88.9355	7794526	11.0645
15	LGR S5_3	110274922	1040746	0.943774	98390494	89.2229	11884428	10.7771
16	LGR L_1	94252990	486380	0.516037	84478825	89.6299	9774165	10.3701
17	LGR L_2	90513468	462958	0.51148	79413048	87.7362	11100420	12.2638
18	LGR L_3	110342190	372158	0.337276	97999162	88.8139	12343028	11.1861
*_1, _2 and _3 represent three biological replicates

## Sheet:  Table S2
Table S2. Pearson's correlation between biological replicates of the five seed developmental stages (S1-S5) and flag leaf (L) of SN and LGR.
SN
Stage	Replicates compared		Pearson correlation coefficient
S1	1	2	0.914793
	1	3	0.917777
	2	3	0.850131
S2	1	2	0.966415
	1	3	0.935962
	2	3	0.989339
S3	1	2	0.988932
	1	3	0.915306
	2	3	0.993348
S4	1	2	0.830327
	1	3	0.986729
	2	3	0.863015
S5	1	2	0.989281
	1	3	0.992545
	2	3	0.98731
Leaf	1	2	0.946902
	1	3	0.975343
	2	3	0.948197
LGR
Stage	Replicates compared		Pearson correlation coefficient
S1	1	2	0.945604
	1	3	0.944171
	2	3	0.99708
S2	1	2	0.982092
	1	3	0.82763
	2	3	0.877573
S3	1	2	0.936594
	1	3	0.87502
	2	3	0.930011
S4	1	2	0.893849
	1	3	0.863508
	2	3	0.915722
S5	1	2	0.976663
	1	3	0.800984
	2	3	0.785673
Leaf	1	2	0.817876

## Sheet:  Table S3
Table S3. FPKM values of all rice genes (transposable elements removed) in flag leaf and five seed development tissues of SN and LGR. The higlighted ones indicate significant DEGs in at least one seed stage.
Locus ID	SN Leaf	SN S1	SN S2	SN S3	SN S4	SN S5		LGR Leaf	LGR S1	LGR S2	LGR S3	LGR S4	LGR S5
LOC_Os01g01010	12.3026	6.33149	3.92947	4.3897	4.00761	3.58417		9.08826	5.9113	5.63524	4.37676	3.79691	3.59925
LOC_Os01g01019	0.13519	0.512557	0.44522	0.361063	0.832999	1.22121		0.326934	0.154663	0.243525	0.173057	0.271876	0.781807
LOC_Os01g01030	1.64283	5.04754	5.32452	6.7246	3.2886	0.994756		1.07601	3.0713	3.54648	6.26072	4.39958	3.15572
LOC_Os01g01040	9.94108	7.04608	6.35482	7.90668	9.71111	14.8553		10.5898	9.46261	8.24009	5.97592	5.64886	7.035
LOC_Os01g01050	19.3826	6.99523	5.97091	6.53251	6.25262	10.7449		17.4924	6.71069	6.74187	9.1214	7.01557	5.65539
LOC_Os01g01060	48.7701	90.9117	159.793	81.2962	71.0311	77.465		44.5326	80.6923	130.982	287.907	149.828	88.1568
LOC_Os01g01070	9.23774	6.08041	5.40628	6.3768	4.87766	4.56393		11.7302	6.81447	6.90263	7.14935	5.25763	6.70477
LOC_Os01g01080	31.7798	21.0682	18.576	33.6995	23.4185	20.2383		35.7487	46.6267	33.7207	18.6563	19.1418	17.8551
LOC_Os01g01110	0.24438	0.0560684	0.0223342	0.0112147	0	0.0394377		0.0409484	0.116312	0.0896388	0.0113983	0.0344069	0
LOC_Os01g01115	1.70204	0.634866	0.418145	0.368928	0.392159	0.551048		0.759165	0.640208	0.496963	0.49726	0.255507	0.187997
LOC_Os01g01120	42.0425	7.5381	4.97399	3.2945	1.35072	0.586086		41.0217	9.17918	8.87783	1.52866	1.59389	0.528177
LOC_Os01g01130	9.05524	4.58109	4.45188	4.35291	3.55146	3.72775		9.2763	5.35865	5.74046	5.96772	5.35445	4.09978
LOC_Os01g01140	0	0	0	0	0	0		0	0	0	0	0	0
LOC_Os01g01150	18.1079	8.23528	6.22947	8.19478	8.44225	5.40762		18.6387	8.33201	7.61481	7.9186	6.60575	6.46939
LOC_Os01g01160	3.76887	3.31348	3.35857	2.88316	4.54422	6.82494		18.5669	2.5936	3.35402	2.45742	2.38903	2.71866
LOC_Os01g01170	0.0228195	1.49608	1.05316	0.534215	0.448704	0.863511		0.105375	1.14611	1.5015	4.73756	2.19781	0.631561
LOC_Os01g01180	0	0.500627	0.397636	0	0.275856	0.315962		0	0.0460872	0.217025	0	0	0
LOC_Os01g01190	0.0360971	5.91278	4.1098	1.31506	1.33554	0.925106		0.0267103	2.57381	3.99688	0.539122	0.436285	1.09265
LOC_Os01g01280	89.9487	6.19668	2.92734	3.1652	4.19427	8.20148		40.5678	5.31834	5.95264	1.31211	1.72123	1.85105
LOC_Os01g01290	1.03837	0.280241	7.52846	83.9853	99.9292	81.1217		0.290201	0.0330161	0.134426	54.4082	93.4383	97.8758
LOC_Os01g01295	5.36493	5.60804	8.78033	11.2922	19.2886	14.3606		14.02	4.42996	4.72785	13.7181	20.6314	23.6624
LOC_Os01g01302	175.063	16.502	10.7039	4.88494	1.80991	0.467118		117.265	22.4133	22.5855	5.36156	3.28433	1.81566
LOC_Os01g01307	38.8892	43.1074	105.247	107.003	67.1167	30.3449		37.9539	36.9681	56.6749	605.857	473.684	191.538
LOC_Os01g01340	0	71.5562	29.9599	15.3305	5.45915	5.63092		878.205	150.83	123.77	25.7452	19.1067	8.26218
LOC_Os01g01350	16.4576	7.43302	15.3692	10.2096	5.0133	0.972033		2.13799	5.4376	8.46423	30.6247	17.9517	8.21578
LOC_Os01g01360	0.765384	0.793028	0.814039	0.385772	0.634682	0.584799		1.08136	0.464673	0.629572	0.176489	0.132576	0.357874
LOC_Os01g01369	24.1087	15.4286	19.9674	16.3832	7.95887	2.58042		18.2443	18.1696	20.3438	34.2804	22.237	12.9783
LOC_Os01g01380	2.22386	1.80349	1.4607	1.81064	1.95226	1.44506		1.97938	1.44785	1.46344	1.42247	1.4451	1.53221
LOC_Os01g01390	10.3412	11.9291	9.10129	10.5608	8.72897	9.55331		7.98104	11.754	12.3089	14.7143	12.0586	8.42987
LOC_Os01g01400	0.0375967	0.18654	0.161011	0.0907269	0.0753128	0.0976885		0.029031	0.151421	0.166174	0.20667	0.0683845	0.0503319
LOC_Os01g01410	8.03161	9.10757	10.8689	11.5116	17.8744	49.8243		6.72628	8.69991	9.03557	11.2381	9.48331	11.6504
LOC_Os01g01420	43.6695	16.4402	13.9973	19.5416	23.1374	30.1333		42.4671	20.4993	19.2658	13.2588	15.5276	19.4382
LOC_Os01g01430	0.0590787	0.211531	0.0380476	0.159465	1.58722	0.42359		0.365933	0.107995	0.0711687	0.0131268	0.452748	1.53146
LOC_Os01g01440	0	0	0	0	0	0		0	0	0	0	0	0
LOC_Os01g01450	120.303	85.4876	58.6773	27.0486	37.8296	54.4382		117.865	167.136	131.34	25.5089	20.0826	28.0102
LOC_Os01g01470	0	3.52091	73.2477	286.171	233.529	81.3774		0	0.0904534	0.759711	209.414	463.65	433.587
LOC_Os01g01484	10.7604	5.7494	6.70995	10.4171	5.36706	2.79601		12.8133	6.3418	6.87035	18.0441	10.6751	8.68798
LOC_Os01g01500	0	0	0	0	0	0		0	0	0	0	0	0
LOC_Os01g01510	15.4202	11.7879	14.8945	10.2699	13.0946	36.682		11.8357	12.4904	14.6532	33.8675	17.9207	9.90181
LOC_Os01g01520	0.186635	11.3876	10.9294	4.57743	3.21237	0.984942		0.784716	9.03758	8.83755	3.08935	1.86262	2.04075
LOC_Os01g01570	7.86608	7.55917	5.05333	5.11003	5.34429	6.21487		5.70953	5.45562	5.57873	7.98467	9.26805	6.64671
LOC_Os01g01580	0.626918	1.16233	0.790648	0.769583	0.717581	0.550511		0.268669	1.01883	0.772533	0.647337	0.820726	0.821929
LOC_Os01g01590	0.479718	0.410122	0.321536	0.122927	0.302338	0.705993		0	0.455254	0.263398	0.545083	0.68579	0.180737
LOC_Os01g01600	0.341682	3.30201	2.16861	1.94506	1.05082	1.07962		0.363445	1.16046	1.15033	1.3451	1.03636	0.723206
LOC_Os01g01610	8.80664	4.85029	3.83405	6.35135	15.6085	34.5798		9.98085	2.66321	3.16478	1.39418	2.50858	8.65969
LOC_Os01g01620	38.4168	31.6394	22.2454	11.3755	8.6899	4.55024		87.7903	40.9153	36.162	12.7847	8.79863	10.5182
LOC_Os01g01640	37.3692	23.8851	24.8116	21.7292	17.2996	11.2732		31.7998	28.9074	32.9031	25.3003	34.3019	27.0791
LOC_Os01g01650	0.0215667	2.88894	1.52548	1.38547	0.404583	0.165826		0.0495744	3.895	10.5963	3.85654	2.18318	0.235111
LOC_Os01g01660	1.35416	35.2425	73.6857	52.6057	12.9005	1.93928		1.61635	18.1721	34.7377	21.4435	19.5173	51.7091
LOC_Os01g01670	14.5018	14.0987	31.8431	30.9436	23.9027	30.7587		6.85241	12.6947	16.4806	43.7713	46.606	33.218
LOC_Os01g01680	0.627441	1.81498	1.43461	2.06573	0.955674	0.747576		1.47347	2.39808	2.60953	1.35454	0.641173	0.322918
LOC_Os01g01689	4.74138	3.45311	2.11861	2.93852	2.9299	3.2216		4.56534	4.01281	2.73458	5.40908	4.14332	3.08822
LOC_Os01g01700	88.2749	70.197	93.0861	75.0235	69.7518	109.746		60.9944	71.7959	86.6687	135.968	100.135	79.6868
LOC_Os01g01710	83.3188	32.8922	15.2543	10.2311	4.70888	2.57572		109.546	31.653	23.9023	7.17453	3.96528	3.67132
LOC_Os01g01720	34.0165	10.7216	7.03696	6.45003	8.37664	7.83723		24.8334	13.8315	10.8272	3.8734	5.41114	7.57887
LOC_Os01g01730	0	0	0	0	0	0.0654932		0	0	0	0	0	0
LOC_Os01g01740	4.58312	7.51428	7.32308	5.82353	3.55923	2.36366		2.23647	7.75185	6.14945	5.31841	3.55725	2.93513
LOC_Os01g01760	6.89802	0.657659	0.342327	0.209741	0.219053	0.190259		2.03825	0.435863	0.44456	0.0439639	0.0150792	0
LOC_Os01g01770	0.119625	0.296391	0.151831	0.0293339	0	0		0.0572945	0.760429	0.282851	0.0929538	0	0
LOC_Os01g01780	0.954644	2.46004	2.15572	1.92106	2.33029	2.81842		0.715525	2.02038	2.01327	1.50881	1.01381	1.83624
LOC_Os01g01790	54.1684	13.9509	16.6427	20.9773	42.1973	47.5081		66.2739	22.7321	20.1129	25.6942	48.3233	60.2269
LOC_Os01g01800	8.19471	5.11303	5.12088	8.33751	7.38173	4.55983		8.82099	5.69566	4.7757	11.6072	10.0036	9.85647
LOC_Os01g01810	0	0	0.0331639	0.0428946	0.12327	0		0	0	0.0257238	0	0	0
LOC_Os01g01830	13.4574	11.7	9.71601	7.033	7.32697	4.34587		17.3122	11.4255	10.7278	9.62397	7.97612	6.99591
LOC_Os01g01840	1.24252	0.214723	0.13173	0.0242898	0.0309638	0		0.693354	0.143143	0.0939163	0	0.0341518	0
LOC_Os01g01870	42.8185	9.06117	4.04602	2.17316	3.20894	1.63102		39.4351	7.09451	4.78691	1.50914	1.54364	1.46316
LOC_Os01g01880	0.0303267	0.0324202	0.0233568	0	0	0		0.0210719	0	0.0186649	0.0165883	0	0
LOC_Os01g01890	0.892	3.18482	3.03946	3.29063	3.47946	2.64792		0.0520503	1.79627	2.82435	3.21682	4.02694	3.1273
LOC_Os01g01910	3.17876	0.929514	0.832058	0.504209	1.05427	0.525639		1.20321	0.406303	0.446261	0.505394	1.10577	0.552886
LOC_Os01g01920	15.1245	7.77195	5.16466	6.02379	7.31092	4.00681		15.6981	8.35784	7.09741	2.63984	2.89305	6.55181
LOC_Os01g01925	0	0.0100425	0.012248	0	0	0.064587		0	0	0	0	0	0
LOC_Os01g01930	0.0640897	1.00905	1.89172	0.73345	0.590673	0.274151		0.392494	1.0635	1.13341	2.36514	1.59905	1.40986
LOC_Os01g01940	0.324824	0.659396	1.40854	1.5087	1.17489	1.21074		0.810159	0.757221	1.37307	2.7823	2.35771	2.37775
LOC_Os01g01950	0.325348	0.419875	0.97213	0.485763	0.288981	0.165543		0.133592	0.216408	0.288301	0.578985	0.454025	0.310773
LOC_Os01g01960	29.7687	20.5275	17.5846	26.9145	32.6398	42.2876		35.8331	21.07	16.8394	32.0308	28.7504	30.1654
LOC_Os01g01970	7.96575	5.68108	5.75355	7.4633	5.07257	2.75542		4.94216	6.64757	7.15002	4.63672	4.68312	6.16578
LOC_Os01g01980	0.0122927	0.0326788	0.0457743	0	0	0		0.0373158	0.029615	0.0766028	0.0320934	0.0683513	0
LOC_Os01g01990	0	0.197363	0.0246818	0.0709765	0	0		0	0.0128782	0	0	0.0620556	0
LOC_Os01g02000	0.614231	1.76895	0.6687	0.551889	0.0906709	0.0095487		0.844392	1.70974	2.60014	0.743635	0.190189	0.0685818
LOC_Os01g02010	0.36368	9.53822	5.30626	15.7879	3.71887	0.0420007		0.367095	26.3462	74.9719	10.8811	14.1793	2.22653
LOC_Os01g02020	5.56919	8.46102	6.55012	7.41431	17.0221	48.9423		18.9358	23.2149	18.3586	8.54272	10.2661	14.148
LOC_Os01g02050	0.321292	4.52121	4.00669	6.98039	2.87354	0.726034		0.301533	1.84141	0.984304	7.3847	7.14907	3.58468
LOC_Os01g02060	0.477869	2.36676	1.47969	2.40538	2.8107	0.963935		0.11944	1.1065	1.53351	0.704364	1.77922	1.01463
LOC_Os01g02070	0.0607031	0.0137817	0	0.0510729	0.0577495	0		0.084136	0.0314373	0.0525476	0.048751	0.27995	0.168807
LOC_Os01g02080	16.1362	3.06738	2.78135	3.30054	2.17737	0.0229848		20.1645	4.5341	6.10589	1.67522	6.2907	6.98316
LOC_Os01g02090	22.2052	24.2721	27.8642	40.5592	34.5758	59.3055		20.9346	19.1642	20.2894	61.9693	48.6008	40.9833
LOC_Os01g02110	0	0.00358825	0.00445432	0.0208558	0.0680361	0.100298		0	0.0104262	0	0.00467998	0	0.142435
LOC_Os01g02120	0	0.00522427	1.36998	38.9882	183.354	556.33		0	0	0	0.595418	16.0063	53.0084
LOC_Os01g02130	15.1015	2.11269	0.771445	0.155396	0.0237551	0.0350247		9.69553	0.797998	0.43382	0.0155784	0.0321152	0
LOC_Os01g02139	2.40847	13.2247	10.6549	9.58694	20.6309	16.1313		3.28058	14.7395	14.6083	2.76882	9.52591	25.4352
LOC_Os01g02150	3.25598	8.79024	5.21981	6.05883	8.23938	8.56932		2.11562	13.1462	12.8993	5.18366	4.40445	19.1922
LOC_Os01g02160	0.0725363	1.56527	2.69224	4.82819	4.76558	1.00928		0.0125117	1.67323	2.06588	4.33677	9.95819	19.9864
LOC_Os01g02170	2.16631	1.48608	2.19684	1.76779	1.86711	2.20743		1.05476	1.05379	1.37508	2.97862	2.21853	1.0094
LOC_Os01g02180	7.51284	7.8186	10.9086	8.98233	23.4126	83.1465		9.61376	8.6283	10.2855	13.5075	8.31718	10.7436
LOC_Os01g02190	0.0368696	0.00980597	0.0189439	0.0382589	0.0869885	0.0603805		0.0282694	0.0111642	0	0.018537	0	0.053665
LOC_Os01g02200	14.5743	8.73485	9.21942	16.5474	34.6433	71.5466		14.9952	10.9178	10.0886	9.36171	51.0136	58.7496
LOC_Os01g02250	0	0	0	0	0	0		0.00793058	0	0.00228765	0.0437079	0.0244853	0
LOC_Os01g02270	0.00183799	0.0199333	0.0178784	0.0262329	0.005575	0.0255721		0.00254002	0.0492249	0.01807	0.315008	0.521908	0.122464
LOC_Os01g02280	0	0	0	0	0	0		0	0	0	0	0	0
LOC_Os01g02290	0.293516	1.69073	1.51101	1.08284	0.766661	0.132241		3.20335	4.60028	2.31914	1.13231	5.17854	5.90231
LOC_Os01g02300	0.593634	2.47297	1.56765	0.908568	0.329774	0.0801734		2.53476	3.62343	2.12605	1.93276	1.7593	1.24304
LOC_Os01g02310	0.282211	0.024107	0.0338054	0.0151406	0.041818	0.0489329		0.170782	0.0162058	0.0231777	0.0299196	0.0396114	0.0534736
LOC_Os01g02320	0.108951	0.14562	0.0715269	0.0929119	0.126332	0.183896		2.04614	2.79046	3.00676	5.97873	5.39197	3.23836
LOC_Os01g02334	3.4129	6.32665	5.75593	2.41709	4.94664	8.76344		0.366877	0.468816	0.343839	0.428556	0.499047	0.243884
LOC_Os01g02350	0.496322	2.58023	1.24683	1.04987	0.877061	0.441189		0.0812717	1.17896	0.673796	0.229911	0.138254	0.259948
LOC_Os01g02360	0.161506	0.649914	0.325407	0.385687	0.263206	0.179827		0.140847	1.22131	0.751775	0.188024	0.0943888	0.0484363
LOC_Os01g02370	0.921374	0.0158179	0.0055531	0.00471777	0	0		2.42723	0.00686482	0.00554547	0	0	0
LOC_Os01g02390	0.0688227	0.0068837	0.0101051	0.00455729	0.00947047	0		5.08915	3.28229	3.05087	1.02576	0.831377	1.58111
LOC_Os01g02400	3.52015	0.258128	0.111916	0.0669009	0.0685244	0		8.25329	3.44203	1.83337	0.445393	0.869228	1.14405
LOC_Os01g02410	0.00527641	0.00569485	0	0.00484933	0	0.0125742		0.121743	0.0744015	0.0698731	0.0230342	0.023749	0
LOC_Os01g02420	0	0	0	0	0	0		0	0.00630382	0.00567912	0	0.00808305	0
LOC_Os01g02430	0.010733	0	0	0	0	0		0.0052612	0.0034988	0	0.00319027	0	0.0103542
LOC_Os01g02440	0.607781	0.0404268	0.0224255	0	0	0		0.530929	0.0248163	0.0555367	0.016275	0.0112807	0
LOC_Os01g02460	0	0	0	0	0	0		0.0329966	0.0670043	0.0812172	0.391737	0.268279	0.154668
LOC_Os01g02470	0	0	0	0	0	0		1.69289	0.210971	0.208578	0.455518	0.697407	0.427493
LOC_Os01g02490	0	0	0	0	0	0		2.39196	0.583238	0.69388	0.216556	0.109624	0.179854
LOC_Os01g02500	0	0	0	0	0	0		0.5412	0.258539	0.392589	0.0338485	0	0.103332
LOC_Os01g02550	2.12691	0.00568051	0.00288423	0	0	0		3.62966	0.0252437	0.0458693	0.00401588	0.0147517	0.0166072
LOC_Os01g02560	28.2083	1.84159	1.16399	1.05814	0.356875	0.12556		16.9792	0.867377	1.02567	0.275198	0.142365	0.0927472
LOC_Os01g02570	12.9668	0.110372	0.117538	0.106677	0.0608126	0.0443623		5.45121	0.00602406	0.0144849	0.0248763	0.0138148	0.0182344
LOC_Os01g02580	1.49881	0.0114446	0.00653369	0.00905993	0.0104684	0		3.2036	0.496019	0.64224	0.642105	0.398897	0.288148
LOC_Os01g02590	6.91428	1.07292	0.475278	0.310805	0.176915	0.0230734		1.68883	1.46102	1.30484	0.424369	0.184634	0.208477
LOC_Os01g02600	4.37065	0.488241	0.141033	0.164454	0.0916032	0		3.96442	1.31539	1.05966	0.17364	0.123208	0.11327
LOC_Os01g02610	0.75731	0	0.00233971	0.00703156	0	0		0.349203	0.0257988	0.028891	0.013069	0	0
LOC_Os01g02680	0.0578323	0.023249	0.0199102	0.0365478	0.00703934	0		0	0.0111057	0.00531227	0.00873243	0	0
LOC_Os01g02690	0.475185	0.257949	0.295895	0.322885	0.220945	0.756045		0.016297	0.00962682	0.00999552	0.027082	0.0219137	0.00784852
LOC_Os01g02700	21.5361	4.97981	3.32027	3.16147	10.804	17.4138		14.78	5.11333	4.54796	2.85742	1.74539	3.65738
LOC_Os01g02710	53.1386	3.54084	2.14151	2.88476	5.29289	5.5576		34.1522	5.28933	4.13766	1.01305	0.845751	1.12668
LOC_Os01g02720	14.8993	11.5149	16.8062	14.4842	19.585	33.6702		15.2644	11.4446	11.716	39.2636	34.6248	24.5901
LOC_Os01g02730	0.950677	0.231975	0.114726	0.0631414	0.0419641	0		3.02551	1.16436	1.15825	0.740485	1.10378	0.863479
LOC_Os01g02750	0.064608	0.0759124	0.094616	0.232879	0.125336	0.0201058		7.50072	1.40203	1.64323	0.41621	0.288027	0.0937162
LOC_Os01g02760	7.74262	3.28304	2.1151	1.72284	2.20668	1.63749		5.77483	3.06552	3.05944	2.38057	1.82444	2.77794
LOC_Os01g02770	4.39603	0.932666	0.531517	0.902184	1.06555	0.459819		3.45552	1.32247	1.07533	0.947128	1.01166	0.68723
LOC_Os01g02780	27.7812	0.115173	0.103934	0.0346855	0	0		13.9501	0.0406788	0.0832479	0.0315944	0.00771637	0.00627163
LOC_Os01g02790	16.5051	0.42483	0.24859	0.52903	0.348042	0.278488		5.93256	0.52566	0.502114	0.334827	0.245706	0.327401
LOC_Os01g02800	0.0564051	0.0276391	0.0254079	0.00404344	0	0		1.17012	0.0612395	0.139139	0.0167658	0.00821607	0
LOC_Os01g02810	0.00346087	0	0	0	0	0		2.49282	0.0879081	0.0752569	0.00463003	0	0
LOC_Os01g02830	6.61049	2.66138	1.61533	1.39614	0.353274	0.061888		0.832182	0.0945264	0.100172	0.0993935	0.0428181	0.0328596
LOC_Os01g02840	1.23602	0.346647	0.268494	0.325124	0.100806	0.0765341		0.919991	0.337635	0.341189	0.118305	0.0664546	0.0320466
LOC_Os01g02850	0.369807	0.2384	0.392953	0.736769	0.463531	0		4.68694	2.13336	3.12358	0.811552	1.61566	2.61456
LOC_Os01g02860	0.362697	1.08045	0.601112	0.589597	0.24153	0.206149		0.107933	0.877082	0.983435	0.459548	0.242808	0.232146
LOC_Os01g02870	3.74562	1.75418	2.13624	2.4204	1.60684	2.6219		2.17957	0.555042	0.773995	0.930231	0.530312	0.990973
LOC_Os01g02880	19.0286	95.8167	86.5779	60.7956	54.692	66.6782		21.2777	77.5597	101.272	43.7072	41.9295	41.511
LOC_Os01g02890	0.012008	2.32038	1.10532	0.405761	0.300556	0.00902883		0	1.72467	2.76012	0.420074	0.330542	0.416788
LOC_Os01g02900	6.79763	1.95984	2.20874	3.75701	2.8146	0.0646568		6.28808	3.56298	2.09907	0.909012	1.71925	1.38402
LOC_Os01g02910	0.13829	1.24445	1.10982	0.924051	0.865888	0.403314		0.126658	1.3124	1.55467	0.667197	0.63692	0.881009
LOC_Os01g02920	5.90507	4.82782	4.33384	3.50092	5.99803	2.37882		12.5713	8.80444	6.12154	2.07412	4.09432	6.42233
LOC_Os01g02930	0.0666086	0.965187	0.744372	0.318057	2.00228	3.2608		0.137884	0.930944	1.01422	0.239318	0.151298	2.68184
LOC_Os01g02940	0.569327	10.4669	8.86943	15.3617	10.3977	2.41619		0.448495	8.43888	9.34847	8.58173	10.3556	11.5443
LOC_Os01g02950	0.0104793	0.0157413	0.012212	0.317883	0.362866	0.626734		0	0.0313594	0.00227397	0.0911864	0.668128	0.563762
LOC_Os01g02960	19.4426	7.79974	7.74949	11.376	7.20597	4.16419		4.15148	7.30698	7.50453	12.4825	18.7601	10.9963
LOC_Os01g02980	0	0.185338	0.0741559	0.0405925	0.0575584	0.0384957		0	0.0261918	0.0104071	0	0.0174092	0.0381502
LOC_Os01g02990	0	0	0	0	0	0		0	0	0.00946247	0	0	0
LOC_Os01g03010	0	0	0	0	0	0		0	0.0150479	0	0	0	0
LOC_Os01g03020	36.1722	6.01724	3.07343	2.28659	1.35459	1.3216		31.7667	6.58558	5.97349	2.90375	2.17025	1.65016
LOC_Os01g03030	8.21027	5.43914	4.83012	3.49717	5.66022	8.85613		12.8693	6.91438	7.03138	3.3192	3.03068	3.37224
LOC_Os01g03040	48.6759	12.2862	11.5409	8.61221	4.21801	1.12163		73.7362	11.5759	12.1652	2.52962	3.3441	2.50256
LOC_Os01g03050	4.23265	3.67259	3.11823	4.2147	6.12196	5.24866		5.59138	4.83487	3.1487	2.55621	2.3971	3.78383
LOC_Os01g03060	33.8645	28.787	43.8224	54.6749	124.833	243.693		47.7961	27.4799	24.5816	53.3128	124.982	225.121
LOC_Os01g03080	0.0386676	0.379655	2.04765	7.64331	10.6756	11.5518		0.204099	0.814314	0.409609	1.77438	10.4794	17.1397
LOC_Os01g03090	24.3003	14.7289	12.1696	6.29051	14.2039	39.4782		16.1784	12.0772	13.0064	4.22582	3.89974	8.94703
LOC_Os01g03100	10.0911	7.63005	6.21335	4.83821	5.37003	12.2165		6.10478	6.8383	7.20097	3.75597	3.73825	4.54272
LOC_Os01g03110	14.1364	9.91176	15.2254	35.6215	35.4073	45.0109		16.0512	12.1602	10.771	51.5865	40.0593	27.1012
LOC_Os01g03130	1.61137	6.42583	5.76144	1.82712	3.24304	4.92018		3.73868	30.5607	9.85755	1.00264	3.64522	8.79581
LOC_Os01g03144	16.3677	9.72947	9.68815	11.1852	5.89427	1.86043		15.2513	15.1474	12.8675	9.68259	7.91809	4.86264
LOC_Os01g03160	5.82448	7.03726	7.69278	9.70398	8.22953	6.21596		5.98012	7.67848	7.96605	9.53544	10.1529	10.0084
LOC_Os01g03170	0.0357552	1.77158	0.933801	0.337925	0.28174	0.12161		0.011326	1.14028	1.16858	0.17824	0.121472	0.0971807
LOC_Os01g03190	0.00686188	3.24819	1.4952	0.59873	0.42823	0.113465		0	3.39456	3.78704	0.330821	0.130994	0.130491
LOC_Os01g03210	0	0.0382428	0.0150465	0	0	0		0	0.0139726	0.020217	0	0	0
LOC_Os01g03220	0	0.068266	0.113372	0	0	0		0	0	0.0112881	0	0	0
LOC_Os01g03240	0	0.0121783	0.0148412	0	0	0		0	0	0.0125223	0	0	0
LOC_Os01g03250	0	0	0	0	0	0		0	0	0	0	0	0
LOC_Os01g03260	0.00367035	0.0069529	0.114966	0.0201163	0	0		0	0.00507846	0	0.08239	0.0359523	0
LOC_Os01g03270	0	0.009458	0.0234407	0.0582032	0.0542024	0		0	0.05393	0.083216	0.0969941	0.153552	0.179677
LOC_Os01g03280	0	0	0	0	0.225357	0.0484858		0	0	0	0	0	0
LOC_Os01g03290	1.91849	0.00599614	0	0	0	0		0.281616	0	0	0	0	0
LOC_Os01g03300	0.399218	0.00676698	0.00617398	0	0	0		0.0351198	0.00270963	0.00214809	0.0122591	0.0168511	0
LOC_Os01g03310	368.46	15.4046	5.68957	1.56115	0.924217	0.101922		233.568	35.0921	17.0907	1.85118	1.43424	0.220402
LOC_Os01g03320	54.0377	0.378606	0.0373514	0.092336	0.306907	0.375899		35.3956	1.28651	0.268339	0	0	0.0421636
LOC_Os01g03330	0.36166	0.804692	1.56449	1.67877	2.02293	3.23087		2.42613	6.74698	1.94932	0.718757	0.719053	1.69998
LOC_Os01g03340	4.08011	32.1194	22.181	23.8749	70.5671	92.7613		17.3854	105.462	37.4589	3.34022	21.0924	49.6317
LOC_Os01g03350	0	0	0	0	0	0		0	0	0	0	0	0
LOC_Os01g03360	0.0657257	22.4132	17.103	355.295	2672.17	2880.02		0.272259	59.3214	22.5155	1.38975	234.725	1163.55
LOC_Os01g03370	0	0	0.00229789	0	0	0.0105357		0	0.00100468	0	0	0	0.00733289
LOC_Os01g03380	0	0.0610963	0.19821	0.0400526	0.338549	0		0	0.0105108	0.00352766	0.0131681	0	0.0218082
LOC_Os01g03390	1.65073	106.467	47.0661	45.2684	57.5498	9.59025		56.279	478.706	279.816	44.4307	58.5066	60.0851
LOC_Os01g03400	0	0	0	0	0	0		0	0	0	0	0	0
LOC_Os01g03410	0	0	0	0	0	0		0	0	0	0	0	0
LOC_Os01g03420	0	0.00429618	0	0.00864728	0	0		0	0	0	0	0	0
LOC_Os01g03429	0	0	0	0	0	0		0	0	0	0	0	0
LOC_Os01g03464	0	0	0	0	0	0		0	0	0	0	0	0
LOC_Os01g03480	1.14314	0.603978	0.347387	0.531544	0.737377	0.176558		0.39071	0.382405	0.187646	0.594132	0.400639	0.157771
LOC_Os01g03490	0.467589	12.2742	7.95789	8.91748	6.88644	3.55194		0.453393	14.915	13.9449	4.14671	4.53338	4.21395
LOC_Os01g03500	3.16976	2.40857	3.31106	3.83688	4.83016	8.00999		3.82856	2.78348	2.96807	5.53178	4.3962	5.79955
LOC_Os01g03510	6.54268	16.2048	14.6385	17.2338	16.4919	16.4979		10.4805	15.4251	12.5506	16.1837	16.913	15.954
LOC_Os01g03520	9.23244	7.85604	9.10053	18.2641	20.1519	21.8413		8.78481	7.99403	6.67442	20.5425	23.5818	24.5765
LOC_Os01g03530	0.0681368	0.313516	0.176915	0.143478	0.246818	0.0139815		0.0676408	0.139126	0.105034	0.0752128	0.204353	0.337138
LOC_Os01g03549	13.121	1.06282	1.36449	1.02885	0.674305	0.0477623		10.2865	1.97498	1.95467	0.553821	0.729694	0.165047
LOC_Os01g03570	2.26736	8.80296	14.0916	11.5967	3.02717	0.174586		1.13488	9.83587	9.65222	24.776	14.1457	3.94185
LOC_Os01g03620	0	0.054542	0.00357365	0.0195399	0.0106599	0		0	0.0842053	0.0243413	0.00489544	0.0171897	0
LOC_Os01g03630	0	0	0	0.00429617	0.0178634	0		0	0.00214326	0	0	0	0.0213122
LOC_Os01g03640	0	0.0226396	0.00276363	0	0	0		0	0.00507216	0.00101521	0	0	0.0104417
LOC_Os01g03650	39.5263	10.6674	7.92451	6.66232	5.1072	6.12341		30.748	11.7891	11.9727	5.24992	4.29126	3.06386
LOC_Os01g03660	20.4165	3.00814	1.73015	1.14577	0.561306	0.324797		13.7114	3.47763	3.55119	1.62757	0.649859	0.402858
LOC_Os01g03670	0.0289114	0.147369	0.052878	0.0805616	0.317205	0.32923		0.0185695	0.012349	0.0328202	0.020514	0.0195976	0.142839
LOC_Os01g03680	0.633654	2.60938	1.51329	19.8331	82.5121	49.3418		0.663495	14.9648	2.23809	0.592112	13.5571	41.494
LOC_Os01g03690	4.96899	5.65089	3.78725	1.98939	1.1019	0.882203		9.3947	6.42226	4.72635	1.22566	1.51196	1.31517
LOC_Os01g03710	1.188	0.984303	0.781354	0.930956	1.86292	3.15817		1.29385	1.06488	0.5362	0.262035	0.291184	1.11439
LOC_Os01g03720	0.00726275	1.07346	0.860925	0.884403	1.83107	0.169415		0.213643	1.86505	1.29472	0.190557	0.254379	1.06496
LOC_Os01g03730	5.82132	3.84431	2.98149	6.01655	6.19675	2.24815		13.3436	15.1499	9.58415	6.68895	8.84888	6.82335
LOC_Os01g03740	0.107799	0.267798	0.318147	0.113185	0.0366869	0.0191142		0.465853	0.396036	0.536138	0.280781	0.286396	0.164132
LOC_Os01g03750	8.43643	14.7538	14.9455	7.14303	7.95398	5.75458		4.73675	18.1197	16.7962	8.11453	6.52605	4.93646
LOC_Os01g03760	23.4716	21.0601	32.4921	48.1916	44.2265	34.5878		25.8865	22.8144	22.1466	123.803	150.925	95.2551
LOC_Os01g03770	0	0	0	0	0	0		0	0	0	0	0	0
LOC_Os01g03810	0.43742	0.067472	0.0877497	0.0577917	0.0604058	0		0.202644	0.0444177	0.0458744	0.0167812	0	0.0485226
LOC_Os01g03820	21.8933	2.28151	1.52578	1.80837	2.09868	3.21968		15.0189	3.68648	2.17292	1.20893	1.56123	1.6758
LOC_Os01g03840	0	0.268353	0.27536	0.905397	1.0389	0.302717		0	0.100806	0.174469	0.229772	0.609591	0.620526
LOC_Os01g03870	1.33849	5.62478	4.70188	3.42929	2.14216	0.578216		1.18415	3.60998	4.76515	2.55978	3.20157	2.55364
LOC_Os01g03890	0	0	0.0471775	0.353678	0.260962	0		0	0	0.00537293	0	0	0
LOC_Os01g03900	0	1.61793	1.2971	0.341617	0.594695	0.264448		0	0.592071	1.29741	0.957824	1.37282	1.55303
LOC_Os01g03914	7.13227	23.3325	18.0367	26.146	42.3032	30.0993		17.9087	33.9963	18.2034	8.56984	32.5997	92.2121
LOC_Os01g03930	0	0	0	0	0	0		0	0	0	0	0	0
LOC_Os01g03940	3.68396	5.62412	4.50056	5.28189	1.2361	1.15789		5.94143	6.26217	8.35651	4.50376	3.39932	5.0904
LOC_Os01g03950	2.858	20.1575	17.7902	6.77127	7.0299	2.23929		2.16364	7.63154	10.9355	1.76623	2.20986	1.92132
LOC_Os01g03960	0	0	0.0240326	0.041946	0	0		0	0	0	0	0	0
LOC_Os01g03970	0	0	0.0304227	0.0970809	0.12134	0		0	0	0	0.0466224	0	0
LOC_Os01g03980	18.0052	6.99551	9.76254	8.34304	10.4556	6.89239		35.3758	6.59886	5.53228	3.21193	5.49538	7.76998
LOC_Os01g03989	0	0	0.0258815	0	0	0		0	0	0	0.0337305	0	0
LOC_Os01g04000	0	0	0	0	0	0		0	0.0109054	0	0	0	0
LOC_Os01g04005	0	0.00272582	0.00285618	0	0.0400777	0.0904672		0	0.00210173	0.00101415	0.00202375	0.0120557	0.0787959
LOC_Os01g04010	114.533	32.0403	37.8786	23.2453	185.427	337.913		113.821	51.3285	29.4202	13.8933	65.7016	114.494
LOC_Os01g04020	149.027	121.104	146.206	115.759	168.087	157.195		213.795	118.434	101.277	108.26	113.667	115.019
LOC_Os01g04030	15.1155	16.8978	28.2396	25.7349	15.4568	8.43779		11.4793	11.2077	14.7849	68.0466	67.4067	29.9065
LOC_Os01g04040	0.807106	0.434369	0.854664	0.523573	1.18448	1.86133		4.10112	2.38332	2.76583	5.62439	6.4361	3.73616
LOC_Os01g04050	10.2434	48.6904	8.34019	4.66157	118.399	118.005		85.1406	65.2839	25.5975	4.84402	6.23344	13.3802
LOC_Os01g04070	0.205464	0.0382642	0.085442	0.257829	0.316489	0.101112		0.0841037	0.0448043	0.0567542	0.0464133	0.0904992	0.149489
LOC_Os01g04080	0	1.52268	3.25447	0.818776	0.277996	0.114942		0	1.44856	1.65109	1.08619	0.344173	0.214607
LOC_Os01g04090	0.00400032	0.630725	0.0194857	0.011085	0.131995	0.44952		0.00552582	0.101888	0.0143842	0	0.0280635	0.709692
LOC_Os01g04100	3.43581	3.39977	3.87717	6.95132	25.9667	43.1403		2.40451	2.7465	2.224	2.72288	12.317	21.5804
LOC_Os01g04110	7.63281	5.03796	6.93419	5.6328	5.59514	8.27703		4.24601	3.70215	5.04073	9.46305	9.24052	5.54145
LOC_Os01g04120	4.76271	0.40324	0.315573	0.23718	0.402719	0.239343		2.93184	0.766122	0.771545	0.45326	0.341064	0.309444
LOC_Os01g04130	46.0822	2.53417	1.35708	1.23108	1.93051	2.15584		20.2885	3.8889	5.4201	0.506087	0.63526	0.863726
LOC_Os01g04160	0.106851	1.43061	1.98657	7.51605	6.63515	2.1582		0.0881105	0.986459	0.96286	0.766873	1.99621	3.09764
LOC_Os01g04170	0.00697973	2.37288	1.88074	0.619488	0.333275	0		0	1.43438	2.39399	0.802092	0.497695	0.310244
LOC_Os01g04190	13.4001	17.5001	34.3572	91.5309	120.223	75.8915		16.0703	21.6707	20.0255	103.269	174.026	146.586
LOC_Os01g04200	3.85203	10.3715	12.2677	12.371	10.2883	8.35909		8.2639	6.84346	10.1214	12.8047	11.2636	12.6143
LOC_Os01g04210	0.0792825	0.880137	1.31183	0.799838	0.230814	0.402726		0.174844	0.102889	0.458532	0.380131	0.0908934	0.0576783
LOC_Os01g04220	0	0.017485	0.0226487	0.0664275	0.884125	1.75712		0	0.00635189	0	0	0.0923994	0.73234
LOC_Os01g04230	0.0461847	0.943378	0.539164	0.761895	4.97071	5.87474		0.0137546	0.464618	0.701072	0.519368	1.90643	3.54453
LOC_Os01g04250	0.565172	0.261448	0.402599	0.568435	0.743014	0.662748		0.0365736	0.0152023	0.0207248	0.390643	0.148839	0.0975309
LOC_Os01g04260	7.37174	16.3175	45.0092	51.986	19.1131	8.89393		2.20071	14.9315	20.8491	26.3904	33.2211	29.7767
LOC_Os01g04270	0	0	0	0.0696947	0	0		0	0	0	0	0.0787051	0
LOC_Os01g04280	17.5733	12.9288	8.40985	3.03274	1.91864	0.39941		11.5089	13.8355	7.46202	1.27997	1.16191	1.62694
LOC_Os01g04290	0	3.16512	0.00403998	0.0335596	0.106455	0.0186652		0	10.1002	0.96634	0	0.0223036	0.0143773
LOC_Os01g04300	0.0510254	1.733	0.849572	0.877322	1.66572	0.290951		0.0468741	1.82801	2.71622	0.197339	0.24288	0.139024
LOC_Os01g04324	5.16273	0.191218	0.103821	0.154449	0.0422041	0.0292917		1.32696	0.105497	0.0866372	0.0682155	0.0692083	0.0235305
LOC_Os01g04330	144.791	48.9113	68.2774	27.7625	63.9904	96.0206		103.862	34.766	20.199	15.4648	40.7155	49.2902
LOC_Os01g04340	0.241072	0.152442	0.142991	0.226191	3.13208	6.01284		0.0884429	0.0346922	0.0257687	0.0108195	0.169065	0.977294
LOC_Os01g04350	51.5996	116.269	58.5069	31.0027	18.1185	4.53714		42.0922	94.0246	73.417	3.01959	11.215	10.2603
LOC_Os01g04360	0.146694	2.40538	1.68935	4.38905	5.51824	14.0262		1.05453	1.63776	1.71309	2.78927	16.4915	94.3435
LOC_Os01g04370	0.446355	24.0411	75.6319	535.314	1704.55	1920.96		0.39628	3.08223	2.23508	59.6279	319.077	1277.76
LOC_Os01g04380	0.866515	21.7599	10.9265	29.827	132.46	162.076		0.155207	0.66738	0.562381	7.56784	32.8959	164.111
LOC_Os01g04390	3.292	2.67391	2.92849	1.58451	1.32379	0.47281		3.3796	4.99174	5.52119	3.80913	3.93068	2.02677
LOC_Os01g04409	17.9277	5.6478	3.04449	2.43846	1.74286	0.96436		32.1071	12.2405	7.88965	1.52908	1.3867	1.6603
LOC_Os01g04430	0.0580196	0.0579722	0.013453	0.020739	0	0		0.0587398	0.0900536	0.0507934	0.0389571	0.0743222	0.0420404
LOC_Os01g04440	0.981856	0.0898997	0.0851692	0.0579009	0.0102353	0.0169717		1.39905	0.146949	0.0711601	0.37451	0.227949	0.053579
LOC_Os01g04450	5.09153	1.04133	0.886149	0.705571	1.12103	1.64276		5.46843	1.60685	1.59142	1.06684	1.56301	1.34678
LOC_Os01g04460	4.166	0.270382	0.315305	0.257625	0.315551	0.107856		0.560073	0.465447	0.566997	0.372576	0.390849	0.715432
LOC_Os01g04470	2.97418	0.158768	0.0815964	0.0753213	0.0503754	0.032126		0.635804	0.153133	0.2466	0.152864	0.374604	0.536771
LOC_Os01g04480	1.86459	0.305318	0.200061	0.227703	0.139485	0.351847		1.46554	0.454874	0.356216	0.352722	0.25031	0.192717
LOC_Os01g04490	0.365406	0.0769643	0.0598268	0.0369957	0.0126196	0.0491384		0.486226	0.223317	0.229624	0.46724	0.28824	0.13231
LOC_Os01g04500	0.0153037	0.240389	0.0892499	0.143932	0.0516745	0.0753145		3.14295	2.66117	3.62526	1.97964	2.24302	2.65896
LOC_Os01g04510	0.130014	0.0264627	0.0139155	0.0791974	0.612152	0.141738		0.123468	0.115881	0.14679	0.0345503	0.193572	0.265465
LOC_Os01g04520	0.0720882	0	0	0.0260329	0.0115429	0		3.65448	0.474671	0.511788	0.21648	0.122153	0.139492
LOC_Os01g04530	3.42297	0.587479	0.281155	0.311358	0.407048	0.213241		0.692329	0	0.00373043	0	0	0
LOC_Os01g04540	0.881627	0.0769799	0.0337926	0.0607267	0.0309852	0.024271		0.206774	0.0536046	0.0281298	0.0752838	0.107342	0.120757
LOC_Os01g04550	4.51394	0.419484	0.341309	0.670313	0.212062	0.0962201		0.892605	0.0624676	0.0702544	0.111583	0.0298206	0.077367
LOC_Os01g04560	0.319326	0.0657675	0.0280325	0.0299475	0.043065	0.0318032		0.0424082	0.00312212	0.00257565	0.00707122	0	0
LOC_Os01g04570	9.44537	0.774335	0.4837	0.273294	0.278349	0.186761		2.35393	0.200328	0.169831	0.276165	0.22022	0.203643
LOC_Os01g04580	1.57561	1.72542	0.707464	0.530995	1.14234	0.281083		1.72459	1.37737	1.23658	0.370214	0.976368	0.854475
LOC_Os01g04590	6.67257	1.28046	2.31515	1.91402	1.19654	1.14926		4.30895	0.81529	1.12728	2.38001	0.978234	1.11292
LOC_Os01g04600	1.29993	2.53797	2.43752	1.7305	2.26035	1.89475		2.42149	2.92879	3.34494	4.81279	4.17489	3.41298
LOC_Os01g04610	0	0	0	0	0	0		0	0	0	0	0	0
LOC_Os01g04630	56.5447	7.13672	6.7726	7.23318	8.85467	14.8027		41.717	22.2935	16.3142	10.3349	7.84198	10.9469
LOC_Os01g04640	0.0694436	0.742986	0.805476	0.162283	0.142163	0.228531		0.379494	0.651238	0.902634	0.419427	0.0522384	0.0906788
LOC_Os01g04650	31.949	17.6747	18.9134	23.84	20.1162	24.5397		26.2474	29.3371	21.9329	17.2304	17.4013	16.4833
LOC_Os01g04660	0.0515151	0.562295	1.24889	4.6819	30.7341	44.9763		0	0.180542	0.280176	1.377	3.54803	21.918
LOC_Os01g04670	0.581126	1.79974	2.48588	1.00356	0.529189	0.883653		1.4574	4.06662	4.11178	1.97035	3.01479	2.80999
LOC_Os01g04690	0.087883	1.12198	1.30388	0.850214	0.351841	0		0.241569	0.732366	0.648745	0.110069	0.116153	0
LOC_Os01g04699	1.1744	0.20569	0.110228	0.0574058	0	0.0713959		1.05501	0.105087	0.0956283	0.0596401	0.0819819	0.0335563
LOC_Os01g04710	0.0703175	30.6672	62.8435	59.9765	22.2418	1.04761		0.160319	3.86078	8.91793	8.19331	7.97832	5.32113
LOC_Os01g04720	0.1969	2.87172	2.70281	4.96892	2.19118	0.364506		0.245895	1.5969	1.87565	1.91364	1.31594	1.37951
LOC_Os01g04730	58.0786	99.6938	131.029	50.0458	136.403	258.975		44.9617	93.4857	140.291	177.227	184.612	126.405
LOC_Os01g04740	0	0	0	0	0	0		0	0.0126789	0	0	0	0
LOC_Os01g04750	0.00404215	0.00626961	0.00802137	0	0.0222581	0		0.0279178	0.00910595	0	0.00408336	0.00847591	0
LOC_Os01g04760	0	0	0	0	0	0		0	0	0	0	0	0
LOC_Os01g04800	0.0415646	0.0431251	0.219842	0.387397	0.809894	0.984002		2.97411	0.064403	0.0404218	0.0561032	0.00598215	0.329225
LOC_Os01g04814	56.7308	34.7159	35.8395	33.0455	42.7835	46.9344		60.3598	44.0682	37.0884	41.3136	80.5138	83.9026
LOC_Os01g04830	0.0353898	0.0183024	0.0517867	0	0	0		0.0355515	0.0167053	0	0	0.0716174	0.705315
LOC_Os01g04840	0.0174281	0.0247049	0.00522803	0	0	0.0233074		0	0.0199005	0.00181501	0	0	0
LOC_Os01g04860	28.5509	2.59177	0.822225	0.576346	0.701903	0.271607		12.0582	2.88513	2.7677	0.565347	0.420288	0.36491
LOC_Os01g04870	7.13394	4.51639	2.92961	3.51843	4.24465	5.2287		4.26675	4.23094	3.79338	2.09151	1.79375	1.94946
LOC_Os01g04900	76.2078	8.35602	5.12346	4.12699	2.68849	2.42311		60.5522	12.2232	12.2286	5.17276	4.18293	3.95384
LOC_Os01g04910	6.67985	8.43918	11.5555	6.05909	5.81039	8.01984		6.19117	8.58268	10.985	11.6677	6.35944	4.54351
LOC_Os01g04920	7.41719	7.61166	6.46085	2.84114	2.64172	3.14537		6.46548	4.73821	5.65104	2.01743	1.64465	1.5193
LOC_Os01g04930	5.40632	15.1109	11.839	11.0898	9.67785	10.6805		7.21751	17.6393	15.5552	7.50898	9.39475	8.90779
LOC_Os01g04950	46.6799	11.7578	6.78173	6.25712	18.1235	20.7622		26.3139	33.6644	15.9926	4.99175	12.192	17.3308
LOC_Os01g04970	0	0	0	0	0	0		0	0	0	0	0	0
LOC_Os01g04990	7.37091	2.59015	2.65261	3.40573	3.99472	3.70144		8.88911	2.92819	3.5466	4.00731	3.94756	4.14253
LOC_Os01g05000	0.0739889	0	0.0220485	0.0185081	0	0.0491518		0	0	0	0	0	0
LOC_Os01g05010	17.8976	17.2775	30.6545	17.4771	12.8725	13.0874		6.12321	13.477	20.8324	53.7621	21.7999	8.78519
LOC_Os01g05020	0	0	0	0	0	0		0.0100344	0.0348235	0.0131053	0.0278242	0.00465428	0.0107934
LOC_Os01g05040	0	0	0	0	0	0		0	0.0023334	0	0	0	0
LOC_Os01g05050	0.027771	0.0443231	0.124769	0	0.028824	0.0377999		0	0	0	0	0	0
LOC_Os01g05060	229.905	30.6996	35.6086	21.7606	13.2082	8.92966		110.658	29.0954	30.6227	29.7977	21.4151	20.6038
LOC_Os01g05064	2.1358	5.11528	3.92131	13.9005	27.0115	31.8316		4.91071	18.4208	17.8143	3.33855	16.7156	30.6394
LOC_Os01g05070	6.84478	20.5481	20.0453	16.0769	24.3482	32.4601		11.8963	20.9056	25.3747	21.7694	34.0499	40.0766
LOC_Os01g05080	32.238	6.19198	2.92437	2.0841	0.58661	0.029306		48.3205	12.1025	13.2143	1.84719	1.07002	0.642206
LOC_Os01g05090	2.36087	2.20727	1.4659	1.20911	1.32614	1.22113		3.65726	0.63322	0.773526	0.482481	0.320833	0.286804
LOC_Os01g05100	0.904868	6.66277	0.72627	0.713306	0.54268	0.375594		0.764085	1.21696	0.221651	0.279955	0.0665408	0.0673004
LOC_Os01g05105	0.0901028	0.156354	0.126495	0.351402	0.155222	0.109298		0.114323	0.150996	0.136663	0.375061	0.309702	0.179051
LOC_Os01g05120	0.410353	0.0400613	0.042789	0.0867226	0.0560965	0.0420265		0.161952	0.0139397	0.0160614	0.136383	0.0919255	0.0919353
LOC_Os01g05130	14.4814	10.5353	12.5009	11.8357	23.9872	53.2428		14.064	7.40998	9.45176	22.2395	26.9312	25.726
LOC_Os01g05140	8.83808	11.1485	24.2697	10.452	14.3369	17.5964		8.13378	13.5995	17.6129	24.1241	22.5595	15.9498
LOC_Os01g05150	1.14767	1.37626	1.09713	2.07574	2.3148	0.253606		0.718384	0.923101	0.610707	1.31228	1.76614	2.09923
LOC_Os01g05160	0	0	0	0	0	0		0	0	0	0	0	0
LOC_Os01g05170	0	0	0	0	0	0		0	0	0	0	0	0
LOC_Os01g05180	0	0	0	0	0	0		0	0	0	0	0	0
LOC_Os01g05210	0	0	0	0	0	0		0	0	0	0	0	0
LOC_Os01g05220	0	0	0	0	0	0		0	0	0	0	0	0
LOC_Os01g05250	0	0	0	0	0	0		0	0	0	0	0	0
LOC_Os01g05260	0	0	0	0	0	0		0	0	0	0	0	0
LOC_Os01g05280	0	0	0	0	0	0		0	0	0	0	0	0
LOC_Os01g05289	0	0	0	0	0	0		0	0	0	0	0	0
LOC_Os01g05300	0	0	0	0	0	0		0	0	0	0	0	0
LOC_Os01g05310	0.245717	0.477185	1.40182	1.1269	0.79355	0.556483		0.0884312	0.394451	0.381507	0.320486	0.166397	0.158748
LOC_Os01g05330	0	0	0	0	0	0		0.0148342	0	0	0	0	0
LOC_Os01g05340	0.0150536	0.0136878	0.00852877	0	0	0		0	0.0811233	0.0609578	0	0.024796	0.0323633
LOC_Os01g05350	0	0	0	0	0	0		0	0	0.00340967	0	0	0
LOC_Os01g05360	0	0	0	0	0	0		0	0	0.0468544	0.0606291	0	0
LOC_Os01g05380	0	0.05155	0.0451893	0.362303	4.37838	2.01065		0.0423911	0	0	0	0	0
LOC_Os01g05390	0	0	0	0	0	0		0	0.0376319	0.0431512	0	0	0
LOC_Os01g05400	0.0410595	0	0.0129439	0.0388045	0	0.334491		0	0	0	0.0202974	0.197941	0.104623
LOC_Os01g05410	0	0.0884242	0.0235886	0.0303332	0	0		0	0	0	0	0	0
LOC_Os01g05420	27.0351	21.1786	20.8629	22.8487	31.3384	54.5027		29.085	24.2402	22.501	31.1213	33.233	34.4116
LOC_Os01g05430	0.133119	8.13616	4.0809	4.31994	5.41302	3.47752		0.145141	2.88958	3.23543	1.68122	1.42476	1.03442
LOC_Os01g05440	0.507285	0.95867	0.638983	0.543451	0.466409	0.204914		0.0187383	0.157436	0.137298	0.0692609	0.0631853	0
LOC_Os01g05450	0.910212	1.62463	1.25131	0.424998	0.484115	0		0.776304	0.677506	0.818979	0.165128	0.180192	0.0973756
LOC_Os01g05460	1.01147	1.27765	0.886123	1.46964	0.375343	0.288145		1.96094	2.72681	2.88709	3.13072	2.23156	1.30529
LOC_Os01g05470	16.9815	20.1784	25.0345	28.2994	21.4041	33.2331		7.16372	11.9433	13.643	21.7674	16.0419	11.314
LOC_Os01g05480	0.157097	5.16654	2.75397	1.04631	0.378657	0.0970354		0.107543	4.22315	4.92599	0.590532	0.434989	0.1674
LOC_Os01g05490	475.288	272.865	401.859	410.346	243.623	135.393		486.24	435.613	397.155	745.681	814.377	565.518
LOC_Os01g05500	20.2465	13.1045	14.3755	21.1645	26.6033	23.2389		19.0432	13.8498	9.91525	22.7885	23.5172	28.2051
LOC_Os01g05510	8.17708	5.86724	3.9176	3.40064	4.17443	4.45711		3.9444	2.22948	1.92682	2.82283	4.14245	4.30859
LOC_Os01g05520	0	0.0963949	0	0	0	0		0	0.00751861	0	0	0	0
LOC_Os01g05530	19.4153	11.021	9.55498	6.70164	5.50064	6.03566		4.83627	2.48462	2.78303	4.73288	3.90519	3.00225
LOC_Os01g05540	21.0788	16.8966	20.4686	17.0897	17.814	25.945		3.08604	2.18595	3.10616	13.1138	10.6928	7.17367
LOC_Os01g05550	0	0	0	0	0	0		0	0	0	0	0	0
LOC_Os01g05560	21.112	18.5418	34.7762	26.6872	20.6219	23.1923		16.226	17.1941	17.3316	28.9027	19.5832	14.9985
LOC_Os01g05570	0	0	0	0	0	0		0	0.00895418	0.00654677	0	0	0
LOC_Os01g05580	0.17555	0.198219	0.733823	0.811266	0.540566	0.0642958		0	0	0	0	0	0
LOC_Os01g05585	0.230625	1.63258	5.4155	3.49212	6.85102	15.1337		0	0	1.26123	20.5646	6.92479	4.8617
LOC_Os01g05600	0.625403	0.205407	0.187195	0.164721	0.222755	0.168649		0.0670338	0.199364	0.154853	0.169326	0.0615011	0.117238
LOC_Os01g05610	34.6887	28.2044	49.7168	37.574	35.6128	38.1374		5.90016	4.87856	7.69108	24.3131	13.7764	7.75428
LOC_Os01g05620	0	0	0	0	0	0		0.677228	0.729792	0.679309	0.329235	0.178515	0.337686
LOC_Os01g05630	33.8586	36.5584	65.7397	62.582	49.3453	41.7358		25.1001	27.6056	41.8725	146.712	89.3509	44.2063
LOC_Os01g05640	0.761632	0.258778	0.240249	0.469257	1.28436	2.75431		0.357286	0.435657	0.296186	0.176272	0.213355	0.214096
LOC_Os01g05650	443.425	212.417	262.252	373.546	955.158	1622.59		296.581	214.771	217.439	283.208	678.583	1109.18
LOC_Os01g05660	5.1705	2.00632	1.17551	1.13917	0.533947	0.273426		9.84001	2.55789	2.12033	0.368123	0.430828	0.487207
LOC_Os01g05670	50.0129	31.432	32.5519	20.9152	15.6479	25.5659		50.092	43.1235	41.588	24.7109	22.5843	22.9355
LOC_Os01g05680	3.99602	4.26482	3.81254	3.61355	3.12133	3.65807		3.52816	3.55941	3.56585	7.09249	3.70105	2.92604
LOC_Os01g05694	8.85966	12.7785	12.317	8.5683	5.67127	2.90588		8.71994	9.62713	11.1937	14.343	9.58263	9.54545
LOC_Os01g05710	0.29163	0.786934	0.426545	0.266335	0.0896607	0.117478		0.635377	0.841224	0.810628	0.372109	0.114326	0.0888684
LOC_Os01g05720	0	0.104473	0.0305911	0.0316238	0.0891785	0		0.0331796	0.323439	0.166664	0.0111408	0.0152361	0.0650367
LOC_Os01g05744	0.193466	0.888053	0.85564	0.711509	0.630758	0.0985497		0.371237	0.361515	0.385358	0.528561	0.987917	0.534915
LOC_Os01g05760	0.997349	0.571442	0.484751	0.075455	0.580671	0		0	0	0	0	0	0
LOC_Os01g05770	0.32037	0.297107	0.134385	0.0358753	0.200913	0.0204674		0.00694947	0.0585492	0.0601337	0.0255203	0.00708726	0.0114388
LOC_Os01g05790	23.7664	11.34	13.6455	16.7758	17.1326	22.3192		16.9263	13.2333	11.2424	10.7831	12.0115	14.3249
LOC_Os01g05800	237.108	23.7796	14.1333	11.89	7.64724	12.1123		165.14	34.3695	30.4903	8.23403	8.2186	4.58524
LOC_Os01g05810	12.5374	7.37871	6.81767	8.10971	5.29183	0.845789		8.30647	16.9625	15.6477	6.98323	9.84332	10.2339
LOC_Os01g05820	0.156022	1.17977	1.14583	0.928777	0.634042	0.170932		0.369353	3.88028	4.41854	1.21982	1.92576	0.656272
LOC_Os01g05830	2.9391	5.34555	4.18163	6.75894	22.836	46.9835		13.0501	9.5703	9.29744	4.94433	7.50962	18.8019
LOC_Os01g05840	1.96973	27.3655	51.8038	25.4916	6.05572	1.48184		10.7821	3.33849	14.7395	29.2691	15.7883	6.62054
LOC_Os01g05850	0	0	0.0182733	0.028883	0	0		0.0313143	0	0	0	0	0
LOC_Os01g05860	1.6723	0.739185	0.887272	0.725142	0.912309	1.44228		0.907009	0.823457	0.78284	1.29805	0.376565	0.549344
LOC_Os01g05870	2.53519	0.890188	0.605318	0.161395	0.082487	0.163928		1.35413	0.543865	0.415075	0.117583	0.0630458	0.0242572
LOC_Os01g05880	0	0.0300066	0.0328662	0.0156512	0.0186058	0.0529063		0.0094464	0.0246388	0.0435206	0.021236	0	0
LOC_Os01g05890	0.123105	0.155219	0.104636	0.0807813	0.451146	0.948567		0	0.00366639	0.00395656	0	0.0583092	0
LOC_Os01g05900	25.3711	44.1512	55.9026	37.7292	35.9756	41.6054		8.72332	16.5467	24.0568	75.1019	34.5104	18.4279
LOC_Os01g05940	0.502268	0.32254	0.241977	0.447235	1.69817	4.23797		0.114715	0.144501	0.0979796	0.288059	0.247042	0.183326
LOC_Os01g05960	1.83293	0.453169	0.312858	0.407636	2.72687	8.14728		0.135957	0.0849276	0.0550047	0.0108468	0.0277139	0.0405613
LOC_Os01g05970	100.562	80.1275	84.5172	59.0992	87.8551	135.287		36.8668	39.6682	53.4552	124.574	48.5697	26.9317
LOC_Os01g05980	0.0378112	0.0408999	0.0136904	0.00923005	0.308479	1.60692		1.11443	0.324902	0.33168	0.121796	0.0843404	0.298188
LOC_Os01g06000	1.88846	1.20935	1.09844	1.11709	0.891586	0.895626		1.20998	1.04372	1.02538	1.28202	0.878697	0.664738
LOC_Os01g06010	152.489	75.255	85.7838	41.6884	117.63	249.925		41.522	45.54	58.0435	117.001	60.8208	50.1172
LOC_Os01g06020	38.1398	8.93039	8.41022	5.97788	6.84476	7.7967		19.6795	6.64904	6.71368	12.5325	8.1871	6.85822
LOC_Os01g06030	0	0.0310329	0.0200805	0.0411155	0.0261773	0.0504094		0	0	0	0	0	0.0239001
LOC_Os01g06040	0	0.187415	0.0946041	0	0.0195057	0		0	0.305807	0.855763	0.0268249	0.0110008	0
LOC_Os01g06060	0	0.0746896	0.532962	0.150716	0.118305	0.0497624		0	0.00637552	0.00417615	0.0350596	0.0241815	0.02102
LOC_Os01g06070	0	0.0111492	0	0	0	0		0	0.011	0	0	0	0
LOC_Os01g06080	0	0	0	0	0	0.280654		0	0	0	0	0	0
LOC_Os01g06090	0	0.0223294	0.00864552	0	0	0		0	0.0108951	0.0433758	0	0	0
LOC_Os01g06120	0	0	0	0	0.134494	0		0	0.00432069	0	0	0	0
LOC_Os01g06130	0	1.94264	3.25101	0.37743	0.0909761	0		0.0120238	0.752415	2.75461	3.81047	0.101286	0.0832384
LOC_Os01g06140	0.231464	1.28019	2.05453	0.263956	0.178313	0		0.120699	0.235784	0.761412	0.533214	0.0885941	0.0766421
LOC_Os01g06150	1.98416	0.126033	0.0621271	0.0858154	0.0946205	0.0327193		1.15162	0.0387206	0.105135	0.0234376	0.0288527	0.151566
LOC_Os01g06210	0.180502	0	0	0	0	0		0.18893	0	0.00283614	0	0	0
LOC_Os01g06220	0.522515	0.0733779	0.0473818	0.0699494	0.784739	0.953899		0.448463	0.0405393	0.0181128	0.0632916	2.17967	4.44607
LOC_Os01g06230	0.0604054	0.129342	0.113822	0	0	0		3.58717	0.235554	0.269686	0.0476123	0.123547	0.107387
LOC_Os01g06240	1.33163	0.0188459	0.116798	1.4385	6.16486	20.1599		1.42324	0.0215011	0.00664486	0.41346	0.824032	2.69956
LOC_Os01g06250	0	0	0	0	0	0.0334022		0	0	0	0	0	0
LOC_Os01g06260	0	0	0	0	0	0.230996		0	0	0	0	0	0
LOC_Os01g06270	20.2526	11.7499	8.27593	19.309	23.0524	20.0026		16.6404	12.0726	12.054	7.55195	8.50885	12.0389
LOC_Os01g06280	5.68841	1.52306	0.962775	0.660123	0.390939	0.248599		19.621	2.35109	1.26318	0.341393	1.00996	0.395604
LOC_Os01g06290	40.6657	35.6629	45.2883	47.7166	34.1555	44.4212		35.5859	30.6133	35.0266	74.6667	64.3577	45.1866
LOC_Os01g06310	7.84915	1.95717	3.64255	7.73441	7.62064	3.1501		42.6362	22.8698	25.7131	20.7392	23.6837	27.7727
LOC_Os01g06320	0	3.41487	1.29328	0.390546	0.127096	0		0.0837882	5.12524	0.444913	0.0305629	0.014005	0.0389495
LOC_Os01g06340	0.242087	2.74377	7.56663	3.87593	2.16995	0.632311		0.229684	3.58606	3.49887	2.64989	2.58131	2.92394
LOC_Os01g06350	0	0.0647115	0.1229	0.0218757	0	0		0	0.0331763	0.0835217	0.0291898	0	0
LOC_Os01g06370	0	0.207396	1.14044	0.319598	0.124149	0		0.0444383	0.0209966	0.0966286	0.174088	0.101722	0.0875815
LOC_Os01g06380	0	0	0	0	0	0.0271745		0.00823439	0.00291665	0	0	0	0.0135756
LOC_Os01g06390	0	0.0270628	0.0691851	0	0	0.206656		0	0	0.00515276	0.0293969	0	0
LOC_Os01g06400	0	0.0633542	0.00818478	0	0.0144857	0.0795071		0	0.00783711	0	0.00592735	0	0.132653
LOC_Os01g06410	0	0.0595781	0.0382878	0	0.0373916	0.331501		0	0.0364672	0.0697542	0.0340207	0.0814147	0.16624
LOC_Os01g06420	0	0	0.0126939	0.0168021	0.0837625	0.0512649		0	0.028123	0.00896832	0.0842072	0.026524	0.0287806
LOC_Os01g06430	0.01262	0.0531776	0.277317	0.0669929	0.132114	0		0.0301761	0.0119221	0.00673125	0.0873217	0.470778	0.125831
LOC_Os01g06440	0.00791655	0.0348548	0.177799	0.203736	0.0749272	0.106118		0.0309266	0.0186745	0.0168614	0.271792	0.237172	0.11252
LOC_Os01g06450	0.12711	0.127918	0.202284	0.309424	0.314581	0.269713		0.0646131	0.0410965	0.0609802	0.135977	0.106152	0.11139
LOC_Os01g06454	4.33814	3.59111	10.0019	11.9125	9.58033	13.0974		3.94095	3.71481	4.65084	28.411	17.5012	10.935
LOC_Os01g06460	40.1662	43.9048	48.0041	30.2686	38.4695	55.7367		66.9035	42.1525	34.8047	22.5089	40.8723	47.0744
LOC_Os01g06470	9.46233	7.75397	9.71194	8.54769	11.5187	21.4311		11.0543	8.48623	8.60656	12.8948	10.1767	11.4153
LOC_Os01g06490	6.42051	8.77177	6.78197	6.00139	1.58388	0.160682		8.08165	5.04053	4.47331	2.80413	2.56254	1.09906
LOC_Os01g06500	1.59359	1.93181	1.41331	2.01085	1.47145	0.736392		8.61256	2.08104	2.83571	0.972451	0.881643	1.0935
LOC_Os01g06510	2.67222	1.05663	0.883968	0.658574	0.801674	0.830474		0	0	0	0	0	0
LOC_Os01g06520	0.305512	0.781278	0.479484	0.244761	0.143129	0.099314		0	0	0	0	0	0
LOC_Os01g06540	0	0	0	0	0	0		0.119213	0.0419951	0.0792135	0.0455085	0	0.0457667
LOC_Os01g06550	15.4233	5.60845	6.16649	7.9785	5.43221	5.15857		6.90034	8.99782	7.04016	7.24756	5.5627	3.74797
LOC_Os01g06560	0.0680699	2.72359	3.80464	4.38027	11.8964	2.61973		1.18967	0.497051	0.415805	0.663603	3.06342	4.70875
LOC_Os01g06570	0	0	0	0	0	0		0	0	0	0	0	0.203575
LOC_Os01g06580	0.200444	27.6054	13.5555	11.4158	4.13396	0.242138		0.393827	35.8676	76.7445	4.81985	8.65109	2.2928
LOC_Os01g06590	11.7255	10.763	10.3194	11.6176	11.9039	10.5744		36.5746	13.4204	7.25205	13.5875	19.5134	18.5169
LOC_Os01g06600	15.4062	10.0167	10.9212	14.2781	19.9224	22.7385		22.2422	16.0233	13.4101	13.6556	13.9705	16.4967
LOC_Os01g06620	0.14528	118.31	0.650663	0.0170108	0.277051	0.622658		0.0541195	26.1399	0.435233	0.0221441	0.124309	0.062759
LOC_Os01g06630	0	0.0961658	0	6.31203	1180.7	3713.57		0.0117873	0.0442423	0.0217227	0.00868155	8.60789	228.988
LOC_Os01g06640	0.257421	0.836369	0.438466	0.348531	0.279862	0.275784		1.13684	1.87169	1.83892	0.443008	1.84874	1.3986
LOC_Os01g06660	3.18585	6.56314	6.98001	14.5254	10.6264	5.68916		7.4259	6.92369	5.4987	7.96123	28.2611	27.7124
LOC_Os01g06670	0	0	0	0	0	0		0	0	0	0	0	0
LOC_Os01g06720	0	0	0	0	0	0		0	0	0	0	0	0
LOC_Os01g06730	0.392341	0.340642	0.251362	0.23597	0.379435	0.53238		0.315724	0.625106	0.554412	0.217592	0.282056	0.18177
LOC_Os01g06740	0.035305	0.00334159	0	0.00567476	0	0.0203818		0	0	0	0	0	0
LOC_Os01g06750	0.528305	0.0801213	0.0447157	0.0195724	0	0		0.152676	0.032046	0.0450247	0.004645	0	0
LOC_Os01g06760	0.00505645	0	0	0	0	0		0.181797	0.00265736	0	0	0.00419433	0
LOC_Os01g06790	1.8599	0.093581	0.0436748	0.110738	0.148461	0.0962636		4.312	0.0874336	0.110834	0.195352	0.0719633	0.0546399
LOC_Os01g06820	1.32808	0.094873	0.0562052	0.00933065	0.0177012	0		0.0315746	0	0.00263848	0	0	0
LOC_Os01g06836	1.28289	0.165622	0.0578567	0.0409009	0.062904	0.0600538		0.106874	0.0779356	0.0843129	0.0609198	0.0243479	0.00986222
LOC_Os01g06870	0.493949	0.108219	0.0516978	0.0434286	0	0.054577		0.0210637	0	0.00164971	0	0	0
LOC_Os01g06876	0.860543	0.228657	0.191152	0.188412	0.0378279	0.265564		0.299855	0.220276	0.283163	0.249474	0.18864	0.116808
LOC_Os01g06882	0	0	0	0	0	0		0.55233	0.297894	0.322032	0.187979	0.085264	0.354058
LOC_Os01g06890	0.114952	0.189405	0.064431	0.0535505	0.115621	0.076555		0.670215	0.494582	0.35862	0.103784	0.0750338	0.205626
LOC_Os01g06900	1.09068	0.552097	0.267695	0.258434	0.405974	0.567531		0	0	0	0	0	0
LOC_Os01g06910	1.41785	1.79927	1.87821	0.155642	0	0.947932		0	0	0	0	0	0
LOC_Os01g06920	1.5773	1.15384	0.597205	1.13036	0.710057	1.15681		0.0438512	0.371351	0.347812	0.0763744	0.190054	0.146392
LOC_Os01g06940	0	0	0	0	0	0		0	0	0	0	0	0
LOC_Os01g06950	0	0	0	0	0	0		0	0	0	0	0	0
LOC_Os01g06960	0	0	0	0	0	0		0	0	0	0	0	0
LOC_Os01g06970	0	0	0	0	0	0		0	0	0	0	0	0
LOC_Os01g06980	0	0	0	0	0	0		0	0	0	0.0425154	0.0889723	0
LOC_Os01g06990	0	0	0	0	0	0		0	0	0	0.0200183	0.0311308	0
LOC_Os01g07000	0	0	0	0	0	0		0	0	0	0	0	0
LOC_Os01g07010	0	0	0	0	0	0		0	0	0	0.0293969	0	0
LOC_Os01g07020	0	0.0158098	0.0272572	0.0181433	0	0		0	0	0	0	0	0
LOC_Os01g07030	0	0	0	0	0	0		0	0	0	0	0	0
LOC_Os01g07040	0	0	0	0	0	0		0	0	0	0	0	0
LOC_Os01g07050	0	0	0	0	0	0		0	0	0	0	0	0
LOC_Os01g07060	0	0	0	0	0	0		0	0	0	0	0	0
LOC_Os01g07090	55.418	9.77202	5.54607	5.11364	2.31059	2.30403		47.5507	9.28594	9.61308	2.57523	2.34784	1.79311
LOC_Os01g07100	5.95233	4.76077	4.09718	5.60557	5.07459	6.24579		5.65692	5.27952	4.98636	9.06296	6.65239	6.46057
LOC_Os01g07110	0.109902	0.641108	0.420239	0.673867	0.697793	0.790097		0.112494	0.44652	0.53587	1.20201	0.366812	0.369378
LOC_Os01g07120	7.83436	8.01612	8.2065	14.886	30.7137	38.2638		15.752	8.4121	6.46304	7.72107	15.602	35.6843
LOC_Os01g07130	0.793038	2.57976	1.32887	1.98241	5.02506	3.43631		1.56537	2.19009	2.23956	1.18182	1.47172	3.91917
LOC_Os01g07140	0.114569	7.12301	7.01914	5.55945	1.99143	0.736511		0.256375	2.18506	3.4311	2.63249	1.9688	1.88911
LOC_Os01g07150	0.0521781	0.136774	0.261492	0.614168	0.825865	0.955154		0	0.160028	0.391021	0.149209	0.538078	0.681651
LOC_Os01g07160	0	0	0	0	0	0		0	0.00253371	0	0	0	0
LOC_Os01g07170	4.95153	6.86581	6.3562	5.34839	4.48809	6.4477		5.29186	8.88043	9.2618	10.9181	6.90877	5.62334
LOC_Os01g07180	0	0	0	0	0	0		0	0	0	0	0	0
LOC_Os01g07190	0	0.0115913	0.0152572	0.0401107	0	0		0	0	0.016474	0	0.0208868	0
LOC_Os01g07200	12.5463	14.3002	11.4219	6.77493	4.36351	0.619171		20.3562	14.7195	14.5677	5.73017	5.44678	5.35562
LOC_Os01g07212	0.423047	1.23908	1.39644	1.07893	0.518839	0.264164		0.834471	1.26763	1.45948	1.81703	1.80942	1.38235
LOC_Os01g07240	0.0104025	1.47299	1.65889	0.707075	12.9067	32.6381		0.0215489	0.874678	1.10422	0.26853	1.0576	6.51009
LOC_Os01g07250	12.3322	7.49801	6.02657	6.17518	3.00667	1.07856		23.8944	20.1272	16.5155	7.10049	5.37806	3.63818
LOC_Os01g07260	0.391866	5.75349	6.0912	2.43345	1.07123	0.10798		0.714768	5.96288	6.4951	22.5318	19.6518	9.90994
LOC_Os01g07280	8.95162	0.0435124	0.0531456	0.0377787	0.0191442	0		1.50179	0.354194	0.399136	0.348582	0.378612	0.377585
LOC_Os01g07300	8.5607	0.805465	0.813976	0.470248	0.960423	4.01057		5.39709	4.65744	2.45826	1.05822	1.31937	2.92863
LOC_Os01g07310	10.7316	21.4828	17.459	15.1747	22.0849	38.9566		26.1438	35.5676	36.3558	25.7182	24.0901	24.9861
LOC_Os01g07320	0.479018	1.15294	2.13488	0.553298	0.668853	0.405722		0.501778	1.15378	1.60835	1.37196	0.608032	0.661032
LOC_Os01g07330	0.307336	0.668603	0.424835	0.347139	0.444758	0.414619		0.821585	0.835997	0.906283	0.958181	0.617585	1.19338
LOC_Os01g07340	0.244023	0.24789	0.57388	0.458459	0.435512	0.187451		0.593978	0.555026	0.601633	0.9802	1.02916	0.576243
LOC_Os01g07360	0.962774	5.22136	12.1934	14.9418	6.43804	3.67218		1.98334	3.40879	4.7838	17.2613	12.2178	6.65033
LOC_Os01g07364	0	0.164976	0.447453	0.113638	0	0		0	0.0686161	0.044651	0.0628037	0.140292	0
LOC_Os01g07370	23.1712	47.0028	59.8393	59.2874	89.8199	122.784		73.1841	39.5372	28.9985	35.2686	57.1274	51.44
LOC_Os01g07376	5.09994	8.01231	5.87156	8.45689	4.59933	1.27554		14.2009	11.2523	11.7308	3.06724	3.95785	2.38029
LOC_Os01g07382	11.7959	9.91985	13.7856	9.62633	8.45821	9.02641		7.04453	9.78103	10.6085	20.8341	13.2794	9.48297
LOC_Os01g07390	37.4585	8.94386	8.86429	8.48554	15.7903	33.0545		13.551	18.6071	16.5284	8.19292	9.98633	9.25598
LOC_Os01g07400	8.71599	10.2529	11.7986	17.5262	22.6865	22.2315		7.06653	9.9979	8.4373	13.4048	15.2595	19.1132
LOC_Os01g07410	2.31732	5.04216	5.18028	6.69767	4.11641	1.5777		2.76251	6.49183	7.17454	9.24309	8.92365	6.62286
LOC_Os01g07420	0.0532471	2.97928	2.06558	2.31337	2.4301	2.29502		0.863111	14.2842	30.7208	5.78094	6.49453	1.50562
LOC_Os01g07430	0	0.175932	0.543477	0.273054	0.0672608	0		0	0.0149072	0.0458663	0.102449	0.101673	0
LOC_Os01g07450	0	0	0	0	0	0.090203		0	0.0353139	0.0141622	0	0	0
LOC_Os01g07460	0	0	0.0421213	0	0	0		0	0	0	0	0	0.15727
LOC_Os01g07470	0	0	0	0	0	0		0	0	0	0	0	0
LOC_Os01g07480	0.0344636	0.796383	0.406935	0.84544	0.48039	0.493315		0.0163739	0.682748	0.582536	0.609296	1.35335	0.599243
LOC_Os01g07490	7.64162	11.6352	13.0798	18.8185	14.9365	9.90434		7.32796	6.71514	5.24348	14.6424	12.1659	9.97319
LOC_Os01g07500	2.54776	4.65624	6.48122	2.39594	1.44627	0.47481		0.798388	3.32647	6.8817	7.3278	2.67904	0.812726
LOC_Os01g07510	0	0	0	0	0	0		0	0	0	0	0	0
LOC_Os01g07520	15.5065	14.5165	16.9372	21.9015	16.6915	20.9687		13.9676	16.0856	16.2854	23.4861	22.245	22.5304
LOC_Os01g07530	3.0674	0.754034	0.917197	5.78762	35.4305	51.696		2.72217	1.00797	0.43322	0.866546	4.22241	23.5659
LOC_Os01g07540	3.81248	1.95158	1.8042	2.19729	2.69903	4.96321		2.51089	1.4739	1.52255	2.05874	2.03195	1.93766
LOC_Os01g07550	0.14778	0.118984	0.0885689	0.0635522	0	0.22287		3.19103	0.895587	0.652007	2.07731	1.80096	0.694067
LOC_Os01g07560	0.0222763	2.2577	2.21076	1.55297	0.494236	0.125964		0.0290381	1.14923	2.20125	0.444753	0.50533	0.48847
LOC_Os01g07570	0.0526149	3.28139	2.42264	2.20008	2.49536	0.598269		0.0243784	3.16898	3.23754	2.17796	1.39515	1.78512
LOC_Os01g07590	28.4346	8.90376	5.77844	4.25218	3.79406	4.55985		70.0714	36.7232	37.7319	8.92704	4.30896	3.91472
LOC_Os01g07600	0.894633	0.622169	0.606787	0.724478	0.464437	0.148648		0.250568	0.350441	0.471351	1.2479	0.954127	0.397156
LOC_Os01g07610	2.23769	1.31737	0.955889	0.535097	1.58997	3.73167		1.07685	1.2142	1.09381	0.62281	0.320693	0.675591
LOC_Os01g07620	0.0727019	0.673559	0.826258	0.453168	0.149988	0.0325801		0.416924	1.10414	1.49812	0.266509	0.259907	0.361472
LOC_Os01g07630	3.97917	12.3521	13.0266	16.7701	12.8021	6.47053		1.74652	7.40766	9.17213	12.3699	18.8491	23.4907
LOC_Os01g07640	0.007169	0.0990752	0.165724	0.160071	0.0841458	0.277264		0.309743	0.118625	0.221959	0.178696	0.274699	0.831196
LOC_Os01g07650	5.48797	4.69991	6.9005	8.55102	10.9052	13.1323		0	0	0	0	1.04317	3.84798
LOC_Os01g07660	1.69065	1.59488	1.28861	0.867564	0.892298	0.870691		0.0120858	0.0236439	0.0609709	0.0963093	0.0139236	0.0220329
LOC_Os01g07670	0	0	0	0	0	0		0	0	0	0	0	0
LOC_Os01g07680	0	0.0825908	0	0	0	0		0	0	0	0	0	0
LOC_Os01g07700	2.87984	10.2228	7.5364	6.40187	10.2604	6.31453		19.9948	6.48872	6.64922	6.30334	6.23815	12.0758
LOC_Os01g07710	0	0.158572	0.116237	0.00822509	0.0295202	0		0	0.0175688	0.10463	0.0473319	0.0335528	0.152515
LOC_Os01g07720	8.96973	7.47583	7.11607	7.12583	7.94763	11.1522		10.2066	8.73933	9.82774	12.7096	14.523	12.4135
LOC_Os01g07730	9.1008	1.67703	1.29563	1.76371	5.79059	9.41273		8.84436	3.59883	3.30043	1.14305	5.11103	16.1288
LOC_Os01g07750	10.5298	11.7605	12.6085	15.5342	20.1343	21.1229		11.1818	10.1975	10.5314	12.8447	22.9183	23.6624
LOC_Os01g07760	91.6685	53.8584	47.8492	39.711	91.9744	213.138		120.353	68.4048	49.0171	15.305	21.438	47.4108
LOC_Os01g07770	1.83042	0.264254	0.651947	0.398848	0.587066	0.928133		4.28075	0.983233	0.599828	0.638987	0.727328	0.289606
LOC_Os01g07780	5.09136	6.96019	4.74201	2.43399	0.945062	0.349576		16.5146	29.1494	23.2909	1.68584	2.02824	0.686984
LOC_Os01g07790	0.00500756	0.0853037	0.0622297	0.0143961	0	0		0	0.0206564	0.0215065	0	0	0.0113828
LOC_Os01g07800	8.13205	1.33755	0.821774	1.47287	2.79279	4.33102		8.9146	1.42244	1.48384	0.564877	0.863666	1.84413
LOC_Os01g07810	29.2064	38.1464	55.165	34.2683	33.2652	40.2973		27.5241	29.3403	38.8102	74.5642	71.3646	38.2577
LOC_Os01g07850	0	0	0	0	0	0		0	0.0241087	0	0	0.0195204	0
LOC_Os01g07870	11.0403	5.99086	2.72473	1.69131	2.99304	4.8651		14.6537	4.93915	3.78456	0.873693	0.772296	1.14012
LOC_Os01g07880	9.11847	13.6554	10.3586	10.3773	24.0038	14.7768		11.6624	10.1136	10.6395	7.70509	21.9032	31.3698
LOC_Os01g07890	4.34504	2.8811	1.82829	2.55367	3.44697	2.43257		9.00758	2.55036	2.64731	0.721918	0.850298	1.06214
LOC_Os01g07900	1.77714	2.70168	1.84826	1.27249	2.43402	2.1651		0.313561	1.00162	1.19682	1.16893	0.974379	1.76578
LOC_Os01g07910	7.11182	26.0566	24.5073	16.7014	10.3354	9.43378		6.63388	27.8358	31.8141	26.4875	11.3581	7.6187
LOC_Os01g07920	2.24384	4.85741	3.0565	4.4402	2.78831	0.689835		2.92406	3.0652	4.13458	3.91366	5.25602	3.91654
LOC_Os01g07930	0	2.70019	24.3469	36.9181	12.1769	1.28914		0	0.0677746	2.22577	44.8546	30.4818	14.0173
LOC_Os01g07940	1.44411	2.34674	1.9133	1.57962	2.08779	1.18197		1.68241	0.80061	1.03294	0.928133	1.08168	1.1279
LOC_Os01g07950	15.8984	21.1492	20.4255	14.1868	45.1882	164.3		23.6035	30.664	33.8636	19.8349	21.0114	25.4627
LOC_Os01g07960	37.2108	35.4239	26.9131	13.9421	17.9801	31.1634		48.9036	43.0091	45.061	14.8916	10.0047	11.3986
LOC_Os01g07970	213.008	27.6866	24.1859	11.136	10.0115	6.74824		73.821	20.7549	14.6927	4.34194	9.18862	9.51409
LOC_Os01g07980	3.16441	3.88898	2.57605	1.47635	1.59649	1.8919		1.72953	2.08619	2.16158	2.714	1.58989	1.12429
LOC_Os01g08000	8.21947	6.20029	6.06169	4.09507	2.78488	2.52556		0.831158	0.930899	0.771946	0.574407	0.399562	0.333909
LOC_Os01g08010	1.62863	2.30288	3.36108	4.15039	4.16708	6.24807		1.05794	1.34187	1.42646	3.42353	3.40558	3.39656
LOC_Os01g08020	1.45598	45.1508	40.0029	18.5563	4.8486	1.13077		36.0509	9.17987	9.52109	2.18825	2.10103	0.987883
LOC_Os01g08050	0	0	0	0	0	0		0	0	0	0	0	0
LOC_Os01g08090	5.0719	1.43457	0.8615	0.857803	1.17941	1.98871		9.22101	0.679783	0.660164	0.413155	0.356229	0.554478
LOC_Os01g08100	0.841165	0.675041	0.506094	0.656965	0.456159	0.273957		1.32795	2.27399	1.68431	0.755771	1.18037	0.817015
LOC_Os01g08110	1.28677	3.07601	1.83078	2.15296	2.66625	3.41159		3.83341	5.24178	3.09708	0.936071	1.16941	1.14429
LOC_Os01g08120	1.3675	0.481794	0.361649	0.239535	0.400437	0.473378		0.435353	0.556651	0.502454	0.409606	0.151788	0.163819
LOC_Os01g08130	0	0.0867451	0.0273001	0.116151	0.352358	0.158951		0.0521502	0.0942766	0.200006	0.0168	0.175549	0.215838
LOC_Os01g08140	0	0.440441	0.335949	0.693446	0.659963	0.472563		0.164928	0.394482	0.690665	0.426355	1.11123	0.565436
LOC_Os01g08150	0.00231639	5.80717	5.07642	1.27668	0.418162	0		0	2.85803	4.73586	4.23084	0.712605	0.278067
LOC_Os01g08160	0.882276	0.513242	0.277064	0.375057	0.127367	0.0144467		1.01156	1.59849	1.60926	0.533859	0.324639	0.412668
LOC_Os01g08170	0	0.0160749	0.00683756	0.0179451	0.0577443	0.0225745		0	0.0076695	0.00908983	0.0035952	0.00999255	0.0703589
LOC_Os01g08180	0	0	0	0	0	0		0	0.0159667	0.0327915	0	0	0
LOC_Os01g08190	0.097377	2.48811	1.30522	0.925486	0.629106	0.223491		0.17462	2.79883	2.28159	1.02566	0.864746	0.715604
LOC_Os01g08200	13.483	15.6862	17.1934	19.178	13.7663	12.8015		12.627	13.8575	14.0626	30.5791	25.9817	21.7025
LOC_Os01g08220	0.0562881	7.93399	3.35819	1.33036	0.541167	0.600044		0.095146	13.7863	14.5937	1.05353	0.470682	0.170158
LOC_Os01g08240	0	0.0725992	0	0.0478483	0.108276	0		0	0	0.0144389	0	0.0850179	0
LOC_Os01g08260	0.472687	19.3058	18.9823	17.8899	5.08885	2.59411		0.376929	9.0078	19.1262	15.9717	8.38378	2.84238
LOC_Os01g08270	31.8381	10.7844	10.489	14.6799	27.0659	30.2345		31.473	20.2605	17.1736	11.2489	10.0132	19.7103
LOC_Os01g08280	5.28784	5.77673	6.80028	6.4874	7.80958	16.6437		12.536	5.33984	5.80058	13.7438	12.9872	8.40964
LOC_Os01g08290	4.39558	4.81159	4.53757	2.79968	2.89528	1.64751		3.74248	2.47124	3.29982	2.02362	1.40185	1.18679
LOC_Os01g08300	21.4626	3.52942	2.72907	5.8145	1.37598	0		44.9401	4.03004	4.52541	2.07779	2.60731	2.4001
LOC_Os01g08310	1.27424	13.4679	16.6158	9.11959	5.2371	2.20463		3.33143	4.83995	5.68964	7.32942	6.93149	3.72386
LOC_Os01g08320	2.70132	5.89531	8.49511	11.7341	29.6039	46.9597		4.41462	3.0107	2.70298	4.17828	9.66014	21.0083
LOC_Os01g08330	0.305125	1.44642	1.68654	0.715615	0.47546	0.131398		0	0.383329	0.668334	0.111105	0.00710445	0.136388
LOC_Os01g08340	1.63567	3.09754	1.74154	2.89099	3.05387	2.48726		1.45958	1.6593	1.29842	1.12272	1.3105	1.96334
LOC_Os01g08350	0.993685	3.66423	1.90514	1.33597	1.92215	3.68614		0.839061	0.878285	1.46431	1.32565	2.85688	0.686907
LOC_Os01g08360	0	0	0.0272963	0	0	0		0	0	0	0.0295701	0	0
LOC_Os01g08370	3.33025	1.36914	0.784576	0.557283	0.552733	0.120664		3.08706	1.73518	1.4203	0.247234	0.665954	0.695861
LOC_Os01g08380	0.0914319	5.78583	2.28602	1.92246	2.5967	0.537222		1.49526	11.9843	7.77033	0.817179	2.81674	2.84326
LOC_Os01g08390	0	0	0	0	0	0		0	0	0	0	0	0
LOC_Os01g08400	11.9711	11.3211	11.6183	12.391	9.47136	9.49414		12.5791	11.7529	11.5463	11.7457	11.5292	9.73153
LOC_Os01g08410	27.7641	27.4145	43.1349	47.8563	99.9262	164.232		46.2972	23.308	26.3383	89.2168	136.536	122.976
LOC_Os01g08420	8.99684	5.20077	5.6595	9.37112	8.44831	4.32093		9.87436	4.73225	4.15696	10.389	11.997	12.1904
LOC_Os01g08430	6.54997	7.12544	9.42854	18.0236	14.1956	9.41824		6.66501	5.53173	5.06425	18.0652	17.0705	13.7922
LOC_Os01g08440	3.49855	7.42512	7.69886	9.61594	3.93901	2.66756		80.0117	12.0185	13.9272	1.82069	2.81965	0.96874
LOC_Os01g08450	29.3715	34.794	29.4899	30.6387	31.3238	41.1321		36.3687	37.6651	34.3642	31.9476	38.0742	42.0452
LOC_Os01g08460	1.71141	1.51439	0.869743	2.09847	13.437	12.9948		24.0628	2.73828	1.92617	1.4916	2.36417	7.55182
LOC_Os01g08464	0.125329	0.167629	0.373522	0.359014	1.72047	1.41266		0.188009	0.129188	0.148502	0.446806	0.604884	0.411924
LOC_Os01g08490	0	0	0	0	0	0		0	0	0	0.0350174	0	0
LOC_Os01g08510	51.6086	7.45963	8.98782	6.3822	2.99949	4.14942		14.8407	6.85193	7.28196	8.12456	5.12052	3.06036
LOC_Os01g08520	0.719265	3.21822	4.04787	3.38959	2.23195	0.808557		0.486512	2.13491	3.09346	3.89949	3.41784	2.15124
LOC_Os01g08540	2.58216	2.6076	1.91411	1.33781	0.907323	1.00075		1.48882	1.46373	1.62637	4.20489	1.85347	0.938997
LOC_Os01g08550	3.08258	2.68606	3.13912	1.85105	3.75571	11.1884		1.05701	1.30427	2.00653	5.13344	2.78364	1.75827
LOC_Os01g08560	31.1626	44.4361	43.4676	60.7455	69.1261	107.622		55.7437	33.2932	34.3119	63.0154	60.9863	81.2535
LOC_Os01g08570	0	0.90159	8.26908	14.5426	16.4928	7.24216		0	0.0780982	0.246247	24.0345	34.1457	31.0977
LOC_Os01g08580	12.5	6.7412	9.32299	7.93288	9.69593	22.3922		6.23815	5.25076	5.48471	11.7954	6.33961	4.87912
LOC_Os01g08590	0	0	0	0	0	0		0	0	0.0220153	0	0	0
LOC_Os01g08600	3.60651	3.06582	5.56691	3.56311	2.95356	2.67548		3.68408	3.49901	4.69154	5.90809	7.23596	5.84621
LOC_Os01g08610	0.00730292	0	0	0.00410176	0	0		0	0	0.00092466	0	0	0
LOC_Os01g08620	0	0	0	0	0	0		0	0	0	0	0	0
LOC_Os01g08630	0.0137533	0.0292377	0.0165126	0.0786336	0.101022	0.0394989		0.0139549	0.0472123	0.0268379	0.0139038	0.25698	0.712933
LOC_Os01g08650	27.3951	12.6942	14.7346	16.2528	13.6886	14.4107		1.91936	2.87916	2.76466	13.2583	9.37331	6.04285
LOC_Os01g08660	42.9092	39.4345	55.6475	72.2502	31.93	10.7549		27.142	28.4303	33.5124	93.1963	76.3696	46.5112
LOC_Os01g08670	1.04041	0.672028	0.856665	1.58376	1.01808	0.0377999		0.268389	1.85338	1.41912	1.2358	1.74652	1.55695
LOC_Os01g08680	4.16811	2.5216	2.77879	3.6513	5.15885	12.7432		3.34129	1.35049	1.75309	3.35387	1.3633	1.64542
LOC_Os01g08690	2.02086	4.53057	13.5499	25.5405	26.3592	32.1136		5.28764	2.85718	3.45249	22.8443	25.9521	24.6719
LOC_Os01g08700	357.657	72.9382	41.7234	40.3442	21.3418	18.1297		294.622	160.823	114.451	53.7085	41.9633	20.1146
LOC_Os01g08710	0.279833	3.49124	1.46956	0.996164	0.473035	0.0495008		0.100879	2.74829	3.06693	0.750275	0.365983	0.12384
LOC_Os01g08740	0	0	0	0	0	0		1.12235	0	0.0230547	0	0	0
LOC_Os01g08750	14.6234	9.78271	8.82224	11.3932	18.5972	22.8228		14.1997	10.408	8.45439	10.4567	13.173	14.542
LOC_Os01g08760	3.62991	6.90429	8.97921	7.69873	7.78029	11.3402		3.34524	5.31176	7.58044	15.408	10.9419	10.1842
LOC_Os01g08770	9.31323	6.69451	16.9685	12.3815	11.863	22.1459		6.50131	5.76752	7.79565	31.599	20.7455	14.7801
LOC_Os01g08780	0.670169	0.464721	0.241106	0.231281	0.703099	0.473712		1.23796	0.861364	0.437596	0.0659515	0.226155	0.256407
LOC_Os01g08790	0	1.33263	1.35103	0.136566	0.292848	0.441542		0	0.499345	1.25132	3.6011	2.33395	0.659712
LOC_Os01g08800	0.0193744	0.258871	0.147363	0.124548	0.31182	1.51625		0	0.106676	0.190795	0.315871	0.161835	0.139256
LOC_Os01g08810	0.523925	1.98166	1.03396	0.427494	0.799739	0.557178		0.356972	1.24951	2.56645	0.354844	0.53899	2.05388
LOC_Os01g08814	8.31896	7.88382	5.71048	8.11764	8.4078	8.9338		5.95769	7.0869	8.16253	7.68506	6.81675	11.3659
LOC_Os01g08820	0.00327055	0.830402	0.617936	0.312502	0.157482	0.0886839		0	0.733495	1.06543	2.40013	1.06019	0.184814
LOC_Os01g08830	15.5049	19.54	20.3931	18.5294	31.2746	112.769		16.4675	20.0784	20.1497	22.6994	19.5303	22.064
LOC_Os01g08840	0.22577	0	0.0352469	0.0286283	0.0605584	0.0936634		0.367441	0.0278559	0.0615136	0.0193702	0.539425	1.72139
LOC_Os01g08850	4.02819	3.74862	5.57546	3.3961	4.93286	8.99124		3.68301	4.37882	5.78468	9.94913	5.65285	4.00034
LOC_Os01g08860	21.1823	146.603	160.618	280.265	433.978	583.943		8.7693	3.43815	6.44266	0.938952	23.8405	137.338
LOC_Os01g08870	5.5843	3.59071	1.95451	5.1769	6.75118	5.97099		0	0	0	0	0	0
LOC_Os01g08880	3.15474	2.86615	1.51886	1.59069	2.72812	1.29556		0	0	0	0	0	0
LOC_Os01g08890	38.244	13.877	6.63551	9.27609	11.2724	14.1371		0.05085	0.00154923	0.000864704	0	0.00655034	0.00531994
LOC_Os01g08940	0	0	0	0	0	0		0	0	0	0	0	0
LOC_Os01g08950	1.2112	0.955189	1.00783	0.80669	0.845324	0.557018		0.219787	0.210031	0.407384	0.109093	0.39022	0.390525
LOC_Os01g08960	9.65487	19.2623	24.0596	15.6308	18.9035	36.8748		11.5018	13.8712	14.2142	12.2694	6.28149	5.98619
LOC_Os01g08970	34.672	29.6504	28.6251	23.2517	44.8777	99.5625		33.839	29.8543	28.0886	39.889	35.1846	41.7408
LOC_Os01g08980	0	0.0152524	0.0131467	0	0.0458392	0		0	0	0	0	0	0
LOC_Os01g08990	0.0291107	0.0797782	0.290852	0.116205	0.124195	0.0391359		0.200938	0.0231031	0.0534357	0.736456	0.935771	0.45599
LOC_Os01g09000	34.1008	17.0784	25.0637	36.7469	17.5994	12.3225		21.4049	21.9158	21.8008	106.488	118.517	67.0509
LOC_Os01g09010	15.4874	34.1634	41.7928	30.5887	52.7051	41.6217		26.9882	29.6348	30.1889	18.3007	32.3589	44.0131
LOC_Os01g09020	5.59697	4.5505	3.63462	4.77317	10.1194	29.7284		10.3813	8.15502	7.97786	9.61614	12.3549	15.0789
LOC_Os01g09030	1.34838	1.16235	1.99759	5.18274	2.24933	0.309287		1.12017	1.43229	1.59903	4.92644	7.24248	5.23528
LOC_Os01g09080	0.0528624	0.0422154	0.0451667	0.0737666	0.135082	0.0328624		0.290311	0.0743152	0.0450156	0.00716397	0.0150298	0.036165
LOC_Os01g09090	0	0	0	0	0	0.0966816		0	0.0645411	0	0	0.0579266	0
LOC_Os01g09100	0.2697	1.03749	0.642712	0.526804	0.257767	0.0359442		2.66995	5.71858	3.13325	0.35073	0.489301	0.0771423
LOC_Os01g09120	10.1238	7.56739	10.6782	11.9973	24.1397	33.4052		21.3659	9.65781	8.4442	11.976	40.1874	48.656
LOC_Os01g09130	0	0	0	0	0	0		0	0.00662826	0	0	0	0
LOC_Os01g09140	0.272258	0	0	0	0	0		0	0	0	0	0	0
LOC_Os01g09150	0.412544	0.00777237	0.0278625	0.0136411	0	0		0.0694707	0.00902149	0	0.0264543	0	0
LOC_Os01g09190	3.29932	0.072899	0.0368635	0.0538009	0	0		0.0254457	0	0	0	0	0
LOC_Os01g09200	11.7904	19.31	25.9696	40.8984	35.2659	30.2057		24.0758	15.5934	15.1972	40.3898	47.0019	41.5445
LOC_Os01g09230	0.617277	2.26141	2.58649	1.92505	3.21641	8.26142		0.448661	2.34523	2.16401	2.9213	4.25715	3.86172
LOC_Os01g09246	12.7404	12.1834	9.64061	26.8298	34.9136	13.1983		13.9837	14.7808	10.7919	15.9619	27.9389	32.1681
LOC_Os01g09252	8.98925	5.95319	5.18637	6.60936	8.05875	7.33995		4.60094	3.15741	3.43205	8.14887	12.9017	7.82675
LOC_Os01g09260	0	0.46189	1.45619	2.18816	8.79885	12.8456		0.0187467	0.309009	0.603626	1.27746	1.7562	7.53023
LOC_Os01g09270	15.2573	12.7677	11.8018	3.7548	4.61557	7.41818		0.620943	0.826901	0.651511	0.545798	0.944122	1.77041
LOC_Os01g09280	17.1497	8.66522	11.1029	16.0412	27.2775	62.0808		16.6836	15.0542	15.3306	14.5964	17.4174	29.9308
LOC_Os01g09300	12.5463	26.073	22.4517	35.633	99.8672	343.882		19.6449	29.9838	26.1957	45.065	62.8663	58.8423
LOC_Os01g09305	5.65124	10.4552	9.63174	7.47306	6.2121	5.53468		12.4564	6.50943	6.92642	7.53562	6.17902	4.84443
LOC_Os01g09310	0.584921	1.24847	0.996615	1.84544	1.25567	1.37705		2.13691	1.06725	0.916724	1.10506	0.774202	0.739967
LOC_Os01g09320	13.2387	71.4804	64.3582	45.428	54.2024	94.0502		67.5218	48.4335	44.5496	28.7024	38.7606	52.8992
LOC_Os01g09330	0	0	0	0	0	0		0	0.00659616	0	0.0264543	0	0
LOC_Os01g09340	0.022604	0.181046	0.294424	0.515926	0.172132	0.0958298		0.0182232	0.15959	0.0913828	0.56159	0.512774	0.165445
LOC_Os01g09350	0.0974836	0.106943	0.367451	0	0.485097	0		0	0.0310043	0.0723995	0	0	0
LOC_Os01g09360	0.010375	0.12914	0.215978	0.333717	0.272457	0.184906		0.0172033	0	0.00754971	0.153299	0.159909	0.165423
LOC_Os01g09370	19.2197	9.83431	5.1432	4.60432	3.04152	2.51548		0.111913	0.128953	0.0974394	0.131159	0.0659382	0.0769249
LOC_Os01g09384	4.42111	4.5552	2.4557	2.26162	1.12923	0.478272		0	0	0.000789837	0.0058996	0.00303827	0
LOC_Os01g09410	5.37903	6.35104	3.59015	3.04831	3.0876	1.05309		0.0214122	0	0	0.0060021	0.00900213	0.0438029
LOC_Os01g09420	15.8305	14.3506	17.0812	18.1779	21.3995	59.1918		7.75402	7.69816	8.42381	14.1849	13.6246	8.3561
LOC_Os01g09430	122.162	23.1742	28.2128	20.8634	14.865	10.1694		82.0804	50.3426	49.3463	29.5459	29.5667	22.1875
LOC_Os01g09440	0	0.012592	0	0	0	0		0	0	0	0	0	0
LOC_Os01g09450	4.0461	6.02151	3.17684	1.15971	0.467639	0.0955098		11.1956	11.6062	8.1001	1.70432	1.1363	1.20393
LOC_Os01g09460	0.172226	1.76182	4.03757	7.36522	9.34215	11.4408		4.4819	15.1479	13.2247	18.361	12.6076	8.51033
LOC_Os01g09470	0	0.829494	0.226258	0.122757	0.1143	0.16412		0	0.789217	1.0296	0.0525025	0.191149	0.0726363
LOC_Os01g09480	0	0	0	0	0	0		0	0	0	0	0	0
LOC_Os01g09500	1.80332	0.881345	0.632405	0.64833	0.912654	0.700688		1.95801	1.65377	2.0687	1.30722	0.966618	1.01673
LOC_Os01g09510	84.4668	218.381	405.273	127.547	168.639	162.851		83.6988	168.199	299.621	632.246	496.298	269.317
LOC_Os01g09540	344.582	13.4141	5.59456	1.6193	0.351273	0.105728		186.263	29.7042	28.2387	2.15382	0.999498	0.465475
LOC_Os01g09550	2.08398	6.41237	3.5662	4.21661	2.21118	0.61281		2.78694	6.24428	6.81861	4.136	4.12584	2.24958
LOC_Os01g09560	22.8152	42.8648	56.6551	48.8707	27.6171	5.55551		29.878	54.1595	55.1361	140.249	126.459	72.7992
LOC_Os01g09570	38.1755	39.6417	25.2167	25.2341	37.0725	45.9483		69.3785	28.7459	22.3348	4.58808	6.38613	16.022
LOC_Os01g09580	0.0185087	7.46668	9.05939	2.0767	1.09678	0.498533		0.0414274	4.27517	7.45325	11.4311	4.25138	2.23849
LOC_Os01g09590	4.86384	9.50147	6.31062	6.36442	5.71103	5.49945		2.74759	6.46436	11.3921	6.48527	5.95789	3.5353
LOC_Os01g09620	4.1097	30.6958	39.3581	37.7508	107.666	162.124		1.14137	29.8018	38.5034	11.5272	10.3521	39.3893
LOC_Os01g09640	17.6013	1.43177	0.68895	1.31044	6.01575	16.2188		24.4805	6.84047	2.73155	0.524587	1.0636	3.33129
LOC_Os01g09650	2.24362	0.927103	1.12901	0.795881	1.549	1.38724		0.358804	0.161687	0.108538	0.0471714	0.207215	0.446622
LOC_Os01g09660	1.90714	2.57985	2.53395	2.46598	4.64747	3.19806		0.575309	2.87736	2.32371	0.86365	1.89302	1.41691
LOC_Os01g09665	0.418725	1.06476	0.327528	0.273378	0.718834	1.14304		0.0496981	0.223329	0.26747	0.16933	0.179123	0.310179
LOC_Os01g09670	2.36827	6.5704	7.85566	17.4219	46.8506	52.5498		1.3939	3.92468	5.28405	4.42656	31.6358	57.6213
LOC_Os01g09680	0	0	0	0	0.0585123	0		0	0.00849944	0	0.0233962	0	0
LOC_Os01g09690	0	0	0	0	0	0		0	0	0	0	0.0636966	0.186233
LOC_Os01g09700	0.091773	0.138149	0.098589	0.0503639	0.0170746	0		0.278047	0.141222	0.129572	0.0168356	0.0392912	0.0114447
LOC_Os01g09710	0	0	0	0	0	0		0	0	0	0	0	0
LOC_Os01g09720	0	0.0826449	0.0229324	0.0531039	0	0.216899		0	0.0381808	0.296419	0.037227	0.0675891	0.0406453
LOC_Os01g09730	0	11.438	0.0311609	0.149073	0.325671	0.47688		0.0210924	2.49682	0.0477695	0.0320537	0.838949	0.364276
LOC_Os01g09740	2.95109	1.99609	1.57073	1.99517	2.05973	1.94275		3.14321	2.12185	2.13043	1.45117	1.63614	2.13718
LOC_Os01g09750	12.2548	2.4974	2.48977	2.1199	1.99457	1.63463		7.11821	2.76196	2.85742	3.408	2.12481	1.37573
LOC_Os01g09760	3.5451	3.57388	3.51145	4.53129	4.5486	5.85934		4.63222	3.41763	3.49689	6.54526	4.83643	5.70363
LOC_Os01g09770	6.39591	12.6742	12.0374	11.0625	49.8223	58.2281		20.5214	7.80954	5.55905	3.04684	11.4446	29.9285
LOC_Os01g09790	0.787754	1.53163	1.95261	1.19621	0.702319	0.789614		0.226048	1.31738	1.71884	2.08578	1.20776	0.791104
LOC_Os01g09800	11.8357	4.04014	2.72576	1.40169	0.832926	1.24961		16.9325	7.22839	3.67909	0.71914	0.450457	0.572321
LOC_Os01g09810	0.130447	0	0	0.0281321	0.107203	0.0760006		0.152498	0.0120011	0	0	0.0254192	0.153597
LOC_Os01g09830	7.73546	3.31499	3.3428	3.75811	4.26012	3.83812		3.73179	1.70924	2.9382	0.96029	2.54556	3.49067
LOC_Os01g09850	1.97493	5.28404	2.97546	1.91934	1.12861	0.135765		2.60844	5.26924	5.95044	1.54427	1.43193	1.26602
LOC_Os01g09870	1.05992	3.20457	6.1004	3.79237	4.86502	0.840739		18.1316	0.987951	1.43003	2.25333	8.80052	5.35018
LOC_Os01g09880	0.194824	17.4744	9.79045	10.3894	2.53925	0.147676		0.0916044	16.7544	39.8715	7.64915	7.504	2.12184
LOC_Os01g09890	43.0424	50.4726	73.4913	61.1312	55.5856	87.2195		36.7986	36.9841	43.5351	61.577	55.2126	37.1618
LOC_Os01g09900	0	0.026267	0.00876472	0.00611082	0	0		0.0134474	0.266788	0.081805	0	0	0
LOC_Os01g09930	0.721649	0.854006	0.41028	0.246273	0.050654	0		1.41728	0.819793	0.462157	0.0648029	0.0237313	0.0185184
LOC_Os01g09940	0	0.05876	0	0	0	0.525622		0	0	0	0	0	0
LOC_Os01g09950	0	0	0	0	0	0		0	0	0	0	0	0
LOC_Os01g09970	0	0	0	0	0	0		0	0	0	0	0	0
LOC_Os01g09990	0.516277	0.851145	0.503421	0.466742	0.510942	0.105204		0.965067	1.06713	0.622321	0.245155	0.185828	0.167905
LOC_Os01g10000	0.0653663	0.81684	0.349659	0.0680415	0.1691	0.100721		0.160301	0.715194	0.680623	0.36676	0.18613	0.4108
LOC_Os01g10010	6.00535	5.62122	9.17328	6.76286	7.16365	6.17673		6.29613	7.1555	7.82161	9.57985	12.4532	9.05967
LOC_Os01g10020	3.83309	9.31028	14.8271	17.0117	9.05684	2.74068		3.52853	7.11249	8.65181	24.4609	18.4584	7.70276
LOC_Os01g10030	0.0499846	0.0236713	0.0254852	0.0496346	0.0337304	0.178563		0.0214888	0.0254114	0.0178218	0.033836	0.0792592	0.0658588
LOC_Os01g10040	4.20937	5.21573	3.47299	5.20047	11.5943	27.1403		6.06492	4.67398	4.13617	1.18653	2.24933	4.4829
LOC_Os01g10060	0.115699	0.126867	0.0294462	0.178104	0.12327	0		0	0	0	0	0	0
LOC_Os01g10070	2.41442	1.1167	0.844833	2.37486	6.80815	17.4166		1.93849	1.62889	1.94706	0.584808	1.45326	4.10651
LOC_Os01g10080	15.6618	9.34047	58.8486	123.382	126.539	107.39		11.9509	8.43886	9.87992	118.688	174.904	142.739
LOC_Os01g10090	0.643803	0.427406	0.372104	0.142142	0.517054	1.3858		0.282336	0.398656	0.405459	0.162486	0.060648	0.263597
LOC_Os01g10100	5.17646	4.81839	4.63634	4.61862	4.20315	5.46884		5.47687	5.31002	5.1487	6.90806	7.38002	4.88434
LOC_Os01g10110	0.389325	5.79555	4.62676	0.906446	0.0369394	0		0.209542	4.10804	1.604	0.0447501	0.0264255	0.0892295
LOC_Os01g10130	0.472279	1.19157	0.680094	0.621145	1.78934	3.23616		0.541819	1.23866	1.12741	0.49641	0.508469	0.436475
LOC_Os01g10140	1.13784	3.27485	2.49553	4.0986	2.26644	0.728516		0.454113	1.66539	1.3028	1.62309	2.89505	3.57178
LOC_Os01g10150	42.2604	22.9183	22.874	31.6875	46.6071	67.5194		34.8633	21.7057	20.2943	38.2707	44.8379	56.0258
LOC_Os01g10160	0	0	0	0	0	0		0	0	0	0	0	0
LOC_Os01g10170	0	0.144748	0	0	0	0		0	0.098266	0	0	0	0
LOC_Os01g10180	0.00559661	0.874668	0.670637	0.431532	0.278796	0.0227757		0.0154566	2.67151	2.2784	1.01513	0.39557	0.617883
LOC_Os01g10195	0.153043	0.333794	0.203013	0.169082	0.171934	0.306546		0.253399	0.280502	0.272339	0.215586	0.440458	0.463341
LOC_Os01g10200	0	0	0	0	0	0		0	0	0	0	0	0
LOC_Os01g10210	2.92593	6.1814	5.7124	1.89297	0.428667	0.126711		20.4889	12.9572	5.92949	0.927094	0.727232	0.259905
LOC_Os01g10230	0.0277928	0.357927	0.274501	0.358172	1.7312	0.885984		0.154032	0.195278	0.312131	0.250066	0.986091	0.841965
LOC_Os01g10240	0	0	0	0	0	0.0365832		0	0	0	0	0	0
LOC_Os01g10250	3.57865	13.8646	14.3379	11.8295	8.50785	4.14318		14.9159	10.2163	10.135	5.05555	4.3911	3.96954
LOC_Os01g10260	0.281889	0.0635529	0.013168	0.0373969	0.12552	0		1.4152	0.0296654	0.0377549	0	0.154842	0.176773
LOC_Os01g10270	0.0177952	0.0198012	0.0198166	0.016199	0.0854087	0.0479873		0.260382	0.0120066	0.0192722	0.505497	1.66136	0.740985
LOC_Os01g10280	29.8594	8.31576	7.92626	6.0798	6.74682	8.95201		13.4024	9.10978	8.87466	11.1112	8.07793	6.60817
LOC_Os01g10290	21.4409	12.9444	12.7203	16.3768	10.9778	6.61286		16.5941	13.405	12.2491	14.1738	15.9242	12.5372
LOC_Os01g10300	2.00366	1.07052	0.747316	0.515019	0.738108	0.322057		2.0105	1.08469	1.16449	0.831283	0.746807	0.798632
LOC_Os01g10310	0	0	0.0167026	0.021065	0	0		0	0	0.00615721	0	0.0456836	0
LOC_Os01g10320	1.18708	1.21132	0.342978	0.386474	0.33475	0.123805		3.44142	2.7765	2.51324	0.775888	0.58182	0.647924
LOC_Os01g10340	2.66035	6.7811	5.44677	6.30268	3.85746	2.11565		3.68211	8.7098	12.1357	15.3525	12.087	8.30388
LOC_Os01g10350	11.9282	9.50464	16.6178	12.8648	8.47422	11.599		7.79856	9.21336	10.4896	21.5942	17.3365	8.81709
LOC_Os01g10370	0	0.751724	0.284644	0.277135	0.890333	1.44292		0	0.2003	0.156613	0.0144903	0.169091	0.83223
LOC_Os01g10400	4833.65	832.869	1116.3	1460.9	823.325	246.712		3097.09	3152.03	3101.93	1710.57	1724.1	960.771
LOC_Os01g10420	0	0.00739696	0	0	0	0		0	0	0	0	0	0
LOC_Os01g10430	10.4505	14.7943	14.5568	10.1375	9.67854	11.0323		10.2108	9.24415	11.6473	9.29388	7.95178	7.75369
LOC_Os01g10440	1.37235	7.52825	3.83453	3.74307	2.50549	0.469133		2.42898	6.10198	4.98787	3.53108	3.14838	2.7794
LOC_Os01g10450	16.5094	2.29096	5.05074	4.94891	6.80438	5.99682		53.417	2.59399	4.05803	13.7769	7.32557	7.30613
LOC_Os01g10460	0.0824508	0.0850057	0.311695	1.80951	0.589201	0.0401644		0.0271271	0.145731	0.243488	2.14973	4.18427	1.49271
LOC_Os01g10470	0.0867688	31.1067	0.181643	0	0	0		0.0453368	8.14534	0.209271	0	0	0
LOC_Os01g10480	0	3.34295	4.58914	0.922268	0.438241	0.228531		0	0.0986598	4.00627	4.97085	1.69314	0.267209
LOC_Os01g10490	0	5.36097	4.11886	12.2022	9.21816	0.443255		0	5.06344	7.42047	2.72587	7.94703	4.87594
LOC_Os01g10504	0.690218	54.0859	51.507	25.9187	8.97188	1.32934		0.299164	50.0183	53.7888	25.6005	17.1413	8.53541
LOC_Os01g10520	0.00469787	0.0901528	1.0947	2.48371	2.96202	1.17097		2.59001	2.21241	2.00822	8.4961	10.0109	7.14423
LOC_Os01g10530	5.51023	5.46965	2.84343	4.36147	7.13201	7.20795		8.29537	5.69053	5.10344	2.50321	3.365	4.63493
LOC_Os01g10550	0	0	0	0	0	0		0	0	0	0	0	0
LOC_Os01g10580	43.0443	1.48894	1.54266	6.05239	34.9378	98.0095		17.093	4.18456	3.25866	1.28141	1.59292	2.33319
LOC_Os01g10590	0.288119	0.65956	0.897453	0.784071	0.128595	0		0.243364	0.484153	0.415147	0.76657	1.62036	1.5067
LOC_Os01g10600	3.70569	2.70201	1.8178	0.657974	3.26579	2.72918		1.58168	1.26156	1.3291	0.640737	1.26781	1.91256
LOC_Os01g10610	18.8228	31.4521	39.2264	41.8133	39.3404	35.2028		27.6574	18.7218	20.3542	42.1042	48.5058	39.187
LOC_Os01g10630	2.73691	1.33129	1.52027	1.36843	1.606	1.45775		1.5706	1.56543	1.55171	2.12413	2.26062	1.42385
LOC_Os01g10640	0.97265	0.638533	0.169799	0.0245675	0	0		3.73547	2.03461	1.23849	0.107556	0.012927	0.0644876
LOC_Os01g10650	0	0	0	0	0	0		0	0	0	0	0	0
LOC_Os01g10660	0.0327755	0	0	0	0	0		0	0.0147167	0.0241571	0	0	0
LOC_Os01g10670	0.0597992	0	0	0	0	0		0	0.0456588	0.0131565	0	0	0
LOC_Os01g10680	4.31622	4.5359	5.16116	3.73412	6.61938	4.98928		9.04729	4.1192	3.9404	1.84142	3.2432	5.25558
LOC_Os01g10690	3.35276	3.12317	2.85705	2.77159	3.58651	5.11669		2.85458	2.98248	3.22768	10.7589	9.2573	7.28252
LOC_Os01g10700	0.0449999	0.00454184	0.00557221	0.030336	0.0160446	0.0265766		0.0955382	0.278547	0.264745	0.157384	0.129641	0.136819
LOC_Os01g10710	0.0123496	0.00586085	0.00491193	0.0355471	0.0125619	0		0.0228307	0.0463706	0.0736316	0.0993373	0.0940008	0.0116772
LOC_Os01g10740	0	0	0	0	0	0.119138		0	0	0	0	0	0
LOC_Os01g10750	0	0	0.02312	0	0.0717832	0		0	0	0	0	0	0
LOC_Os01g10760	0.244133	0.187758	0.116835	0.0864829	0.107103	0.165892		0.200379	0.0505736	0.070242	0.0666864	0.0429347	0.297998
LOC_Os01g10770	0.674001	0.0888301	0.0569522	0.0422739	0	0		0	0	0.0035955	0	0.274935	0.103883
LOC_Os01g10780	0	0.0248136	0.0620764	0.0336775	0	0		0	0	0	0.0282556	0.0304392	0
LOC_Os01g10790	7.49647	5.74787	5.28608	3.48299	4.16606	7.64696		8.33374	7.81675	7.9754	8.3448	5.38411	5.2069
LOC_Os01g10800	6.6008	1.20001	1.20906	0.816107	0.496752	0.20972		7.14111	2.27509	1.82337	1.47864	0.607014	0.443836
LOC_Os01g10810	6.08846	1.34689	0.654717	0.131259	0.0216569	0		5.40395	1.07401	1.52102	0.175284	0.0969698	0
LOC_Os01g10820	114.638	159.832	275.564	89.8967	106.787	117.465		83.2307	116.981	172.344	343.072	258.925	160.383
LOC_Os01g10830	1.46894	1.39482	1.3792	1.75114	3.58259	4.50912		2.39139	1.83284	2.10029	0.819376	4.20673	7.35536
LOC_Os01g10840	18.3096	16.0639	18.6472	25.4767	22.7962	32.4203		15.825	16.9988	17.169	31.737	32.7238	27.6878
LOC_Os01g10850	0.0958737	4.47934	26.5221	31.7885	60.0129	69.9799		0.0111744	1.2299	2.41953	23.8082	137.625	208.063
LOC_Os01g10860	14.6031	9.78906	14.4373	11.0187	6.98691	5.46014		5.98865	10.1406	13.0755	25.9768	21.8116	10.98
LOC_Os01g10870	0	0.00661748	0.00851951	0.0329942	0.0650212	0		0	0.0599779	0.0319348	0	0.00928718	0.0346487
LOC_Os01g10880	5.18763	5.66797	9.52589	18.0565	11.4161	15.2101		4.05348	7.15423	11.7653	24.0333	28.5147	14.8322
LOC_Os01g10890	1.5611	53.9182	1.52313	1.67345	1.72494	3.61729		5.73412	18.6451	2.06815	1.32466	1.41646	0.889667
LOC_Os01g10900	0.319309	17.649	0.895017	0.420783	0.362266	0.109511		0.334872	4.25233	0.865259	0.733715	0.302969	0.160554
LOC_Os01g10920	0.123753	0.113206	0.171726	0.434238	0.205132	0.113315		0.0450197	0.0686297	0.0695012	0.232969	0.207936	0.0896376
LOC_Os01g10930	0.253807	3.21143	7.94565	14.668	5.2786	0.947468		0.343598	3.12378	4.06089	30.3537	32.5495	13.6891
LOC_Os01g10940	0.0173655	0.517894	0.0844184	0.300575	0	0.237665		0	0.253622	0.260112	0.0357348	0.095853	0.104122
LOC_Os01g10950	1.61489	2.81148	2.38428	2.09436	2.32504	1.46541		5.39977	3.4152	1.73552	0.622535	1.31371	2.49839
LOC_Os01g10960	0.0586075	0.390319	0.244958	0.222074	0.2259	0.0626295		0.15077	0.249733	0.105442	0.0184974	0.101998	0.16037
LOC_Os01g10970	0.0150876	0	0	0	0	0		0.00871264	0	0	0.00639448	0	0
LOC_Os01g10980	0.0286163	0.00908719	0.0179262	0.0520399	0.410051	0.524715		0.0353268	0.148448	0.0704041	0	0.0255081	0.0699733
LOC_Os01g10990	0.193987	0	0	0	0.31275	0.48474		0.109509	0.186771	0.0521593	0	0.164917	1.54149
LOC_Os01g11010	0.0871775	0.0181944	0.0153262	0	0	0		0.0221934	0.0569039	0.0926888	0.0109879	0	0
LOC_Os01g11020	2.98037	0.32621	0.194374	0.318962	0.348666	0.212607		1.06757	0.273741	0.243825	0.42735	1.22246	1.17337
LOC_Os01g11040	6.64217	8.53676	6.12194	11.0599	7.85602	10.0274		6.6016	7.83994	7.65101	9.14	6.637	5.92675
LOC_Os01g11054	105.671	4.66554	2.90174	1.15024	0.455539	0.344607		65.6976	4.42238	4.42263	0.902568	0.74983	0.34106
LOC_Os01g11070	13.6105	8.992	9.32129	11.0905	7.69938	5.37528		12.4052	10.1309	10.5062	18.0836	12.1853	8.19758
LOC_Os01g11110	10.9626	9.96687	16.7953	11.8205	5.87267	5.30811		5.88424	6.43603	6.6883	9.12936	4.87051	2.35163
LOC_Os01g11120	15.4853	22.7632	19.5807	12.4513	8.68943	4.46178		13.4682	16.9127	22.8846	17.2424	11.7913	9.80881
LOC_Os01g11130	1.34224	2.77405	2.61181	6.31501	8.86209	5.23028		0.0414702	1.88722	2.22642	3.81722	8.11014	17.5485
LOC_Os01g11150	0.100739	0.537449	0.441405	0.133799	1.79015	2.53785		5.31956	1.25427	0.391854	0.0896469	0.22805	1.52447
LOC_Os01g11160	27.5557	7.16303	8.37781	6.73854	3.98965	0.951446		17.0732	6.55396	5.25355	2.0492	4.79572	4.07984
LOC_Os01g11170	1.38175	0.333707	0.510048	0.360437	0.200734	0		0.0592876	0	0.00805587	0	0	0
LOC_Os01g11190	0	0	0	0	0	0		0	0	0	0	0	0
LOC_Os01g11200	0	0	0	0	0.0296888	0		0.0371545	0	0	0	0.018935	0.0655783
LOC_Os01g11210	0	0.533078	0.382225	0.0815639	0.0645153	0.0325045		0	0.356322	0.662497	0.144731	0.0298337	0.11046
LOC_Os01g11220	0.00406339	0.446227	0.0551137	0.0339454	0.096873	0.147306		0.137114	0.0882426	0.0725459	0.139103	0.0629002	0.0147848
LOC_Os01g11230	105.49	50.3314	41.2471	34.2854	118.744	206.835		74.6918	55.0042	52.9019	10.1197	19.8674	49.035
LOC_Os01g11240	52.9871	42.848	54.3127	40.9189	105.802	256.021		44.8274	48.054	37.5137	50.2819	44.1527	96.9052
LOC_Os01g11250	2.84926	0.165026	0.148398	0.269533	0.139033	0.049421		2.44086	0.176178	0.122198	0.132361	0.112768	0.117725
LOC_Os01g11260	0.687967	2.26816	1.90531	2.81108	2.0737	0.663736		0.524248	1.54665	1.92542	2.70742	2.89426	2.84949
LOC_Os01g11270	0	0.0528824	0.10487	0.13638	0.0301679	0.0174763		0	0.0626106	0.021602	0.291781	0.235694	0.194193
LOC_Os01g11280	0	0	0.0161758	0.0120823	0	0.0166556		0	0	0	0.056349	0.031433	0.0428225
LOC_Os01g11300	0	0	0	0.034194	0.459569	0.171449		0	0	0	0	0.00569888	0.350001
LOC_Os01g11340	1.46479	1.96403	3.12605	2.65717	1.76165	1.11534		2.15246	1.10371	1.3551	1.5149	1.75586	2.19157
LOC_Os01g11350	0.0772957	7.95385	1.31444	0.405284	0.123036	0.0374177		0.0521395	2.16142	1.13028	0.216425	0.122485	0.112747
LOC_Os01g11360	0	0.269105	0.308856	0.54694	0.266175	0		0	0.108423	0.111448	0.232784	0.476459	0.127137
LOC_Os01g11390	0	0.0512766	0.0682918	0	0	0		0.037869	0.0148838	0	0.0616544	0	0.0536695
LOC_Os01g11400	0	0.781387	2.37605	0.707609	0.812572	0		0	0.412329	0.611864	3.51841	1.86004	0.632781
LOC_Os01g11414	17.0312	21.5364	25.5933	5.62091	1.51029	1.41609		17.8039	23.1455	16.6313	3.94401	2.3976	1.68148
LOC_Os01g11430	0.00715806	5.9601	3.35086	0.664754	0.0553264	0		0.0098886	3.31067	3.2716	0.250516	0.0202126	0
LOC_Os01g11460	0.492655	3.355	4.46784	2.16942	5.89211	7.58511		0.407386	1.79552	1.30834	0.577171	0.861516	0.929753
LOC_Os01g11470	0.03923	0.0857765	0.24716	0.0430588	0.0957733	0.401663		0.0394789	0.151142	0.137519	1.0804	7.72653	5.32357
LOC_Os01g11480	0	0.0687183	0.132373	1.09178	12.2068	20.861		0	0.068987	0.0314088	0.220429	4.99419	11.2383
LOC_Os01g11490	0	0.450975	0	0	0	0.0508633		0	0.0176892	0	0	0	0
LOC_Os01g11500	0	0.112456	0.100494	0.0148266	0.670237	1.17093		0	0.0260193	0.032281	0.0255899	1.07473	1.68681
LOC_Os01g11510	0	0.245946	0.322212	0.0390971	0	0		0	0.00729017	0.136903	0.0563846	0.0102826	0
LOC_Os01g11520	8.42423	2.263	2.72387	1.3508	0.830197	0.295058		16.0103	3.38123	2.10384	0.242803	0.618742	0.436299
LOC_Os01g11550	0.148558	3.98516	1.86215	1.81544	1.11587	0.137998		0.395093	3.45432	3.14905	1.65486	1.43762	1.30677
LOC_Os01g11570	17.2809	9.02224	15.8626	25.85	22.996	26.5972		23.4611	21.4127	20.9003	24.1073	22.8583	20.4076
LOC_Os01g11580	15.4587	8.74296	8.17457	10.3983	11.1373	9.85945		13.5218	7.6521	7.4034	9.4767	10.9311	10.0904
LOC_Os01g11590	26.7147	5.68967	4.78221	3.00132	2.71301	5.66252		11.6098	4.53302	4.60522	3.19164	1.61153	1.66835
LOC_Os01g11600	6.19427	3.60812	6.06393	3.31819	7.44061	8.29696		71.4414	7.9648	5.05783	3.35227	9.88327	20.2832
LOC_Os01g11620	0.266343	2.48258	11.2461	71.7286	44.9977	15.3807		0.193716	5.72405	3.32658	27.676	55.4681	32.7841
LOC_Os01g11640	0	0	0	0	0	0		0	0	0	0	0	0
LOC_Os01g11650	15.3209	19.3061	14.8781	17.8144	11.2032	1.09958		31.0079	41.4183	36.5614	11.2577	12.5566	10.8289
LOC_Os01g11660	1.0743	1.0729	0.409325	0.237477	0.0908464	0.0507434		0.00888458	0	0.0018956	0.0149147	0.0261141	0
LOC_Os01g11670	4.99016	0.953429	0.470018	0.270565	0.146071	0.174727		0.0332791	0.0345406	0.0286816	0.0141653	0.0636636	0.0418073
LOC_Os01g11690	0	0	0.0480285	0	0	0		0	0	0	0	0	0
LOC_Os01g11700	0	0.809455	0.227748	0.116265	0.0899224	0.0208529		0.0121755	4.69633	4.85396	0.508771	0.46609	0.200107
LOC_Os01g11704	0	0	0	0	0	0		0	0	0	0	0	0
LOC_Os01g11710	0.0373952	15.7235	14.9304	7.16358	2.83651	1.00929		0.00497017	5.58886	8.10607	2.98247	2.75614	2.00427
LOC_Os01g11730	0	0	0	0	0	0		0	0.0019084	0	0	0	0
LOC_Os01g11740	0	0.0309754	0.00398168	0	0	0		0.0161394	0.0103597	0.0481489	0.0415985	0.00549569	0
LOC_Os01g11750	0	0.00474053	0.0112719	0	0	0		0.0591795	0.306082	0.340667	0.068186	0.068864	0
LOC_Os01g11760	0	0.00743414	0.0338658	0.0202756	0.0162493	0		0	0.0162053	0.0252608	0.0217253	0.0104448	0.0407347
LOC_Os01g11770	0	0	0.0506767	0.0238482	0.0617804	0.180303		0	0.0199172	0.0331268	0.262324	0.467279	0.491504
LOC_Os01g11780	0.0411124	0.384292	0.938955	1.00297	1.0239	0.304408		0	0.195523	0.10243	1.16706	2.30763	1.56672
LOC_Os01g11790	0	0.00344595	0	0	0	0		0	0.00234065	0	0	0	0
LOC_Os01g11810	0.439574	2.2736	6.58947	4.90821	1.70253	0.0771553		0.65886	0.886386	2.93549	13.2704	9.84308	7.57374
LOC_Os01g11820	0.0594069	0.0808589	0.407034	0.927902	0.966663	0.0570111		0.044513	0.0373786	0.0179671	1.39411	3.11706	1.49024
LOC_Os01g11830	0	0.0128436	0.0248003	0.00930729	0.0168043	0		0	0.00303985	0.00742713	0	0.00953266	0
LOC_Os01g11840	0	0	0	0	0	0		0	0	0	0	0.0179001	0
LOC_Os01g11850	0	0.0871121	0.0607896	0.034525	0.0122118	0.0202032		0.0165164	0.094329	0.175916	0.191123	0.0693642	0.0338721
LOC_Os01g11860	1.62382	4.20457	2.99375	0.583235	0.689533	0.200683		0.716939	2.09909	2.27415	0.44441	0.24839	0.857541
LOC_Os01g11870	0.0748983	0	0.0329103	0	0	0		0.0235283	0	0.00615815	0.0440103	0	0.0578293
LOC_Os01g11880	6.09426	7.68536	7.26905	12.3146	20.0452	26.2706		7.0276	12.2933	9.1154	8.64671	13.2236	13.8204
LOC_Os01g11900	16.5535	10.7723	11.5109	24.8573	13.3165	3.78008		18.2707	12.4136	9.29369	37.3409	29.6819	22.2722
LOC_Os01g11910	4.86599	1.68427	1.18293	0.980025	1.28098	0.739457		5.52199	2.31101	2.17424	1.1061	2.16387	2.13041
LOC_Os01g11940	3.16738	19.0084	12.621	12.6589	4.82558	0.768149		8.62744	45.3804	47.5201	12.2642	8.042	2.95756
LOC_Os01g11946	27.0295	4.79603	3.15852	3.57228	5.09012	5.53907		32.0571	7.37405	6.38218	2.97132	9.45145	7.26626
LOC_Os01g11952	7.55992	4.66368	2.41596	2.11795	2.57837	2.14652		6.80607	4.37927	3.71038	2.54942	4.12569	3.08632
LOC_Os01g11960	9.96937	7.38272	6.18256	6.37526	23.631	39.508		13.4425	7.41475	8.07253	5.43423	6.83309	13.3366
LOC_Os01g11970	2.98957	1.12875	1.97555	3.92309	3.7343	3.53961		1.52885	1.7377	2.51024	3.07518	3.82116	2.7991
LOC_Os01g11980	2.90452	4.53212	5.13202	3.88413	5.03956	1.9094		4.34746	6.65684	7.36141	6.95021	10.0295	9.84804
LOC_Os01g11990	0.194803	0.626621	0.594731	0.348612	0.25315	0.0423698		0.232739	0.465854	0.63862	0.558648	0.420253	0.294757
LOC_Os01g12000	0.410722	3.74942	3.48598	1.81398	1.48346	1.11166		2.7972	1.29783	1.53784	0.324418	0.338765	0.257398
LOC_Os01g12010	0	0	0	0.0680592	0	0		0	0.0261998	0	0	0	0
LOC_Os01g12020	0	0.284103	2.25455	0.959677	0.471267	0.908425		0	0	0.204004	0.825536	0.188757	0.304884
LOC_Os01g12030	0	7.51603	54.0619	10.4278	2.06777	0.0140802		0	0.00228339	3.17455	9.1931	0.629316	0.0611661
LOC_Os01g12060	2.28275	2.17213	2.32511	1.51939	4.51794	7.85865		0	0	0	0	0	0
LOC_Os01g12070	0.448094	4.34406	3.14336	1.1452	0.536807	0.184025		0	4.82709	3.23608	0.209901	0.0606113	0.0154683
LOC_Os01g12080	20.3812	18.0904	13.0207	12.2238	8.18298	10.1292		79.9705	22.2329	21.7268	17.2348	15.2776	13.3719
LOC_Os01g12090	21.7027	21.6876	41.0259	18.9433	15.4904	20.4798		14.8768	15.7186	24.8462	53.218	29.4461	21.9334
LOC_Os01g12100	61.0792	43.0379	39.3368	22.5923	35.1481	26.1772		94.2531	80.5132	90.5252	40.3286	27.6192	41.9133
LOC_Os01g12110	0	0.017549	0.143837	0.276057	0.153794	0		0	0.110419	0.00606353	0.0169815	0	0
LOC_Os01g12120	0	0	0	0	0	0		0	0	0	0	0	0
LOC_Os01g12130	0.204351	0.0319024	0.044826	0.0420541	0.0548861	0		0.0313223	0.0146433	0.0346686	0	0.0131989	0
LOC_Os01g12140	0	0	0	0	0	0		0	0.0297639	0.00994712	0	0	0
LOC_Os01g12150	0	0	0	0	0	0		0	0	0	0	0	0
LOC_Os01g12160	4.29726	1.4781	6.28272	8.5423	13.3558	25.2457		2.74202	0.802958	1.04976	9.68727	10.0114	19.8297
LOC_Os01g12180	3.95427	5.25793	5.41638	5.28068	4.86744	6.57752		2.45734	4.61504	4.28076	4.62743	3.93765	3.98537
LOC_Os01g12190	55.4806	2.11218	1.88942	2.9986	12.9376	18.5629		18.6666	2.02899	1.3439	9.38424	33.0448	36.5669
LOC_Os01g12200	89.4161	9.35725	8.72494	10.9373	16.6756	28.4046		43.8998	13.2469	11.4864	7.21742	10.6862	12.1148
LOC_Os01g12210	2.97195	1.73342	1.88295	0.532704	0.171137	0.49562		12.0644	1.64099	1.21549	0.694548	0.267408	0.0757991
LOC_Os01g12220	39.7264	2.21003	0.924759	0.422345	0.325939	0.341642		19.9136	3.82157	3.63333	0.347327	0.535505	0.0651794
LOC_Os01g12230	9.19105	1.49787	0.751453	0.213759	0.161057	0.0642521		4.94782	1.95268	2.13242	0.454318	0.099223	0.0862614
LOC_Os01g12240	0	0	0	0	0	0		0	0	0	0	0	0
LOC_Os01g12250	0.00461522	0.882512	0.995615	0.474488	0.244977	0.212332		0	0.685024	0.903908	1.98064	0.697558	0.183557
LOC_Os01g12260	0.880444	6.35306	7.6831	5.39859	1.95739	0.566363		2.22468	9.89679	12.478	7.73106	4.76684	3.15464
LOC_Os01g12270	71.8046	7.00899	7.7747	13.7644	7.12985	3.8879		83.742	46.1519	46.6739	2.95901	6.43255	4.92401
LOC_Os01g12280	3.1546	2.7171	2.58902	6.44461	5.52316	4.49824		5.15632	2.94237	2.73708	3.30467	3.86998	6.1382
LOC_Os01g12290	2.07239	0.627403	0.484123	0.270286	0.611202	0.931142		0	0	0	0	0	0
LOC_Os01g12304	3.00475	2.06125	1.11569	0.92291	0.818705	1.45613		0	0	0	0	0	0
LOC_Os01g12310	0	0	0	0	0	0		0	0	0	0	0	0
LOC_Os01g12320	9.28448	17.5212	11.4484	4.32615	3.14362	0.728778		15.4333	3.07771	2.37164	0.200656	0.191002	0.0603162
LOC_Os01g12330	2.45365	2.18467	1.32717	1.43441	1.35818	1.11746		0.998891	0.770536	0.92383	1.58541	1.45863	0.89043
LOC_Os01g12381	1.38395	1.45424	1.07745	1.37718	1.26192	1.00604		2.58778	2.45194	3.07601	1.06626	0.918939	1.02168
LOC_Os01g12390	6.32464	8.65853	9.87944	7.31865	14.6222	18.8427		6.04073	7.24396	6.98302	6.88789	6.882	6.00554
LOC_Os01g12400	13.8811	2.2854	1.53739	2.08227	8.5631	13.8221		11.522	2.58204	2.54645	1.27632	1.04823	2.42823
LOC_Os01g12410	0.129769	0.4323	0.371567	0.61236	1.69143	3.10653		0.340358	0.347823	0.369379	0.690322	0.670115	0.808063
LOC_Os01g12420	0.0392993	1.22751	1.73807	0.638293	0.460646	0.323025		0.438514	1.09714	1.03926	0.528188	0.46149	0.539375
LOC_Os01g12430	0.141559	1.46923	1.34174	1.62157	2.35537	2.62892		0.506623	2.22641	1.79371	1.21572	1.70898	2.59689
LOC_Os01g12440	2.47195	2.42385	4.4492	5.0772	5.2043	4.57955		2.90794	6.57974	3.0982	4.82553	2.69999	2.86037
LOC_Os01g12460	0.160619	1.92123	2.79233	2.14268	12.3438	34.6798		0.365578	0.973783	2.08871	3.81538	1.25827	4.11502
LOC_Os01g12464	1.97473	7.13133	11.05	12.0114	13.3469	13.1303		3.17507	4.76939	8.44103	23.145	43.5342	22.5422
LOC_Os01g12470	4.02476	5.11385	3.24917	4.53327	11.9441	19.6971		6.17484	4.57955	4.08818	2.96954	3.70386	8.94982
LOC_Os01g12480	18.7897	10.7426	21.7169	18.6874	20.9299	33.2236		18.3086	12.8176	15.5617	40.8183	29.9988	19.657
LOC_Os01g12490	0.999136	1.90158	0.0906437	0.0691494	0.0218497	0		1.38958	0.332361	0.121278	0.027427	0.0355445	0.00676416
LOC_Os01g12500	0	0	0	0	0	0		0	0	0	0	0	0
LOC_Os01g12510	0	0	0	0	0	0		0	0	0	0	0	0
LOC_Os01g12520	0.574688	2.77686	4.9313	3.23237	3.0295	2.30429		2.0219	3.72957	2.30468	5.46236	4.57606	2.85884
LOC_Os01g12530	31.6248	18.0572	15.5505	14.036	15.6089	16.5159		32.9361	19.0732	18.6618	22.2132	20.4272	18.6151
LOC_Os01g12540	8.5265	6.29272	6.02452	5.62463	7.43932	12.6526		5.06338	5.41209	5.49433	5.10918	5.66322	6.49679
LOC_Os01g12550	12.9693	4.95139	4.11894	5.60016	4.7326	5.78006		11.2496	4.72315	5.16847	6.09477	5.97249	5.96044
LOC_Os01g12560	3.84856	3.05376	5.57961	4.88089	5.05659	1.22169		5.47675	4.76548	7.40643	10.0388	10.4241	4.6743
LOC_Os01g12570	0	0.0543877	0	0	0	0.019672		0	0.617571	0.702637	0.0628659	0.0551113	0.0382535
LOC_Os01g12580	0	0.454103	0.405854	9.73412	642.699	1524.96		0.144245	0.840721	0.873568	1.01807	26.9132	372.831
LOC_Os01g12610	0.116694	0.0375525	0.14524	0.0688036	0	0		0.114961	0.0808846	0.0276971	0.552217	0.502983	0.115287
LOC_Os01g12640	0.012369	3.0737	3.38595	7.96444	7.4576	6.33722		0.017114	2.63924	1.84279	1.78461	3.47352	2.70883
LOC_Os01g12650	4.76794	33.0983	58.4101	40.7815	16.9753	3.00418		3.67397	25.6675	45.4898	121.303	87.5479	38.0618
LOC_Os01g12660	0.0524685	6.81629	2.6369	6.43822	98.6823	375.682		0.19377	3.57185	2.77086	4.08896	5.02219	20.6079
LOC_Os01g12670	6.1034	4.4457	4.8907	4.92547	9.88402	26.6176		4.65546	3.22531	3.43982	4.47768	3.83119	5.14228
LOC_Os01g12680	0.47231	1.90169	0.20442	0.120438	0.160279	0.243305		3.07971	3.87493	1.56934	0.133447	0.21577	0.134504
LOC_Os01g12690	0	3.15096	3.31876	0.628847	0.257322	0		0.635146	7.34327	6.8456	0.596874	0.402094	0.323754
LOC_Os01g12700	0	0	0	0	0	0		0	0	0	0.00917218	0.0231296	0.0150226
LOC_Os01g12710	220.071	20.3708	12.2121	13.6968	19.3964	9.06239		39.2103	35.2331	25.3255	9.42886	12.9705	16.3969
LOC_Os01g12720	7.54335	24.904	17.1205	10.7143	6.00693	2.27781		27.4374	34.2888	32.6809	8.19521	6.53816	5.45782
LOC_Os01g12730	24.8133	27.7206	41.4821	37.2233	83.7384	128.193		36.6358	35.1239	34.6204	44.1754	45.2154	63.179
LOC_Os01g12740	2.6643	0.696481	0.552093	0.297979	0.568041	0.655128		25.3427	6.73309	6.26256	0.486648	0.441778	0.602161
LOC_Os01g12750	11.0136	2.88206	2.09274	1.02952	1.05502	0.0883898		16.3116	6.77324	6.02272	0.470441	0.6084	0.811357
LOC_Os01g12760	0.197356	0.0427892	0.034173	0.0716897	0.0592729	0		2.68735	4.79088	4.722	0.398863	0.744659	1.16628
LOC_Os01g12770	6.4666	3.4209	1.69581	0.978709	0.340156	0.0341044		7.5499	2.38013	2.36383	0.102348	0.216375	0.183174
LOC_Os01g12780	0	0	0	0	0	0		0	0	0	0	0	0
LOC_Os01g12790	0.0353382	0.0683168	0.0541263	0.0282886	0.00518429	0.0307161		0.193153	0.0966239	0.0363942	0.0277468	0.53914	0.819886
LOC_Os01g12800	7.50331	7.83746	13.3836	13.3627	12.9489	14.8453		9.45045	6.37464	8.27912	20.6814	22.1002	17.445
LOC_Os01g12820	0.0427867	2.09756	5.17708	14.2014	21.4415	11.2915		0.0568814	0.513547	0.591767	7.77476	23.8127	33.8893
LOC_Os01g12830	23.2835	19.1399	17.9789	12.9834	7.46691	3.35313		33.6433	20.5407	23.2789	11.6307	16.1145	9.67506
LOC_Os01g12840	2.20615	5.13552	3.22942	1.44708	1.25414	1.99582		1.01163	3.58047	2.12329	0.444708	0.487396	0.64452
LOC_Os01g12850	0	0	0	0	0	0		0	0	0	0	0	0
LOC_Os01g12860	0.461753	2.68116	2.83325	1.01773	0.341082	0.24365		0.201477	1.85	2.90733	9.19259	1.5174	0.237649
LOC_Os01g12870	12.4574	16.329	26.1622	19.3351	15.9252	24.7687		10.1303	8.27227	10.7589	26.4771	19.6684	12.8321
LOC_Os01g12880	23.6527	42.9039	18.0719	24.7427	21.1058	24.7392		25.4044	27.9626	24.3577	12.6732	14.894	18.4209
LOC_Os01g12890	1.31149	1.29508	2.59336	5.21461	5.02072	3.25876		1.33153	1.3251	1.23756	8.34765	9.75914	9.96762
LOC_Os01g12900	2.37081	9.29212	6.76685	4.68397	6.16221	4.36314		5.46658	8.2562	9.7851	5.31134	5.44061	5.23202
LOC_Os01g12910	4.09178	6.1119	3.98849	1.2338	1.86901	0.843661		4.47678	3.53932	3.75063	1.6641	1.93955	2.60494
LOC_Os01g12920	41.4939	6.08243	4.32713	2.35273	3.96955	3.45014		15.4307	1.63568	1.85581	0.960673	0.862322	1.17486
LOC_Os01g12930	0.0546814	0.0386448	0.0306001	0.0155559	0.0364909	0		0.0309739	0.0262983	0.0350088	0.0421282	0.0301893	0.0230345
LOC_Os01g12940	0	0	0	0	0	0		0	0	0	0	0	0
LOC_Os01g12950	2.31283	2.58444	2.38402	2.97573	3.09399	3.79757		3.0537	2.33778	2.44677	2.46952	2.81611	3.04957
LOC_Os01g12990	0.415367	0.138239	0.0453792	0.0333109	0.124775	0		0.0209861	0	0	0.0165227	0	0
LOC_Os01g13000	2.12323	1.67766	1.24748	1.91676	1.9438	0.309366		3.54715	2.32545	2.6837	1.51549	2.37476	2.69441
LOC_Os01g13010	1.57027	1.6484	2.72036	1.92375	1.12728	1.17302		0	0	0	0	0	0
LOC_Os01g13020	0	0.0310974	0.0285705	0	0.0350218	0.0430656		0.0174657	0.00517109	0	0	0	0
LOC_Os01g13024	0.173124	0.168696	0.245135	0.211836	0.141034	0.227593		0.0676739	0.108548	0.187716	0.115775	0.107706	0.0414182
LOC_Os01g13030	17.088	61.3365	64.6971	53.1299	19.4725	9.95061		9.22744	27.915	36.7622	22.1181	12.7387	9.38932
LOC_Os01g13040	0	0	0	0	0	0		0	0.01182	0.00306169	0	0	0
LOC_Os01g13050	0	0.0885558	0.125022	0.127073	0.0946914	0		0	0.0611157	0.0669822	0.153087	0.79233	0.0424304
LOC_Os01g13060	11.9823	7.35684	5.70196	5.82632	6.93915	5.38187		14.9629	8.04688	6.31312	6.99536	13.9171	25.528
LOC_Os01g13070	0.0613044	0.165363	0.222553	0.616299	0.299008	0.695576		0.0575482	0.158653	0.171331	0.668262	1.52749	1.79962
LOC_Os01g13080	49.7562	65.967	150.835	52.961	89.6938	74.9894		37.5147	51.4872	88.4678	173.154	195.335	103.641
LOC_Os01g13090	5.25697	13.9257	11.1907	13.6267	7.01324	2.90572		4.56129	20.7602	25.7223	9.32831	8.33636	6.46885
LOC_Os01g13100	18.0328	12.3876	13.4443	13.5227	12.0697	22.9657		18.5153	14.2023	14.1066	16.8176	11.3548	8.33883
LOC_Os01g13120	5.11398	2.24268	0.813767	0.371455	0.0470706	0		8.96457	5.78143	4.74931	0.593498	0.518831	0.0697593
LOC_Os01g13130	0.272145	10.1058	6.7927	3.47307	1.34534	0.0259896		1.97891	14.0356	14.1756	2.53059	1.38892	0.864821
LOC_Os01g13140	0	0.490878	0.379684	0.0785119	0.028809	0		0	0.20743	0.428623	0.00548915	0.0164442	0
LOC_Os01g13150	15.4507	6.71504	6.55765	6.30366	5.32318	8.11733		15.9781	8.97345	8.7398	12.9014	7.23243	4.69149
LOC_Os01g13160	11.3341	13.1873	13.6224	18.7247	25.2002	47.4212		21.8644	14.5657	14.1637	15.8243	22.0864	27.463
LOC_Os01g13170	12.3404	20.3022	24.7516	26.7813	31.199	33.2744		21.3572	18.5701	20.491	37.2412	47.9453	49.9414
LOC_Os01g13180	0.0741455	0.157061	2.266	5.23441	7.14803	3.32438		0.0451743	0.0766613	0.144386	9.13293	15.0075	16.8528
LOC_Os01g13190	48.0835	22.5174	30.9673	18.7678	14.3021	23.3171		36.9002	23.9865	25.6264	40.3324	25.8697	15.6903
LOC_Os01g13200	19.7047	39.0758	47.95	70.783	53.1235	68.1787		22.2517	45.0238	51.4143	67.4192	73.7919	68.3491
LOC_Os01g13210	133.783	18.5815	17.4908	23.1453	23.1006	4.62389		49.6057	49.7071	31.4569	6.99734	20.0726	22.6089
LOC_Os01g13229	0.00452221	0.0267325	0.0093607	0.0144365	0	0.0152796		0	0.00517121	0.00702209	0.0143642	0.0067937	0
LOC_Os01g13250	0	0	0	0.0624676	0	0		0	0.00742997	0	0.0195357	0	0
LOC_Os01g13260	0.67209	2.73995	2.49493	1.37956	0.521249	0.240679		0.408623	1.03376	1.24692	0.888238	0.183881	0.238757
LOC_Os01g13270	0.0462805	4.33399	0.26959	0.296903	0.352106	0.0900732		0.0215465	0.562111	0.093793	0.242177	0.237862	0.230755
LOC_Os01g13280	1.48643	4.25853	5.47096	7.2289	12.1017	15.7979		1.33994	5.06447	6.25995	9.81048	14.0418	17.3875
LOC_Os01g13285	3.24928	2.239	2.85118	2.55324	2.7312	0.94434		1.1788	1.1715	1.44921	1.43253	0.937734	1.05835
LOC_Os01g13300	4.6373	2.28545	1.71585	1.66919	1.26863	0.413042		0.779187	1.22703	1.20074	0.540123	0.26821	0.1783
LOC_Os01g13310	0	0.0706943	0.0789889	0.0151208	0	0		0.00757764	0.00782259	0.127005	0.663811	0.257388	0.0124826
LOC_Os01g13320	1.04968	0.939327	0.69559	0.302143	0.0422194	0.0133734		1.39453	2.40803	2.67009	0.643099	0.241718	0.117594
LOC_Os01g13330	0	0	0	0	0	0		0	0	0	0	0	0
LOC_Os01g13340	1.394	1.24126	1.37197	2.33099	4.12587	8.75601		0.951729	1.12997	1.36933	1.70421	2.90858	3.82667
LOC_Os01g13350	2.80564	3.06879	3.72856	4.54857	4.02567	4.83429		2.66036	3.49996	3.89016	5.12052	4.982	4.64933
LOC_Os01g13360	0	0.0412487	3.7684	88.8751	113.396	55.8467		0	0.00836809	0.00359042	33.82	140.684	171.18
LOC_Os01g13370	9.26983	64.1665	23.3135	19.9068	40.119	64.7374		21.1382	24.8042	13.5919	11.7122	28.0374	47.2305
LOC_Os01g13380	0	0	0	0	0	0		0	0	0	0	0.0579266	0.320218
LOC_Os01g13390	3.30359	17.6807	11.6125	7.71851	3.42035	2.32227		54.2422	9.40059	12.5646	2.56675	1.60363	0.977002
LOC_Os01g13404	1.74963	2.03749	2.36322	2.93751	3.31675	2.05375		1.91103	1.75716	2.13081	9.75301	5.92451	5.5046
LOC_Os01g13420	9.21183	13.5523	12.171	20.4295	32.7121	50.6037		9.7901	20.1833	22.5714	12.4362	23.9178	24.962
LOC_Os01g13430	6.2491	12.4398	25.2345	20.1193	12.5174	8.65095		4.18603	11.6444	14.6158	55.5359	32.5392	16.1148
LOC_Os01g13440	0	60.6209	0.0257836	0.0374598	0.0579529	0.282207		0.0149784	9.80148	0.0789032	0.0118907	0.0190468	0.032982
LOC_Os01g13450	0	0.0640003	0.038368	0.0586767	0.104655	0.149758		0.0679659	0.0388863	0.0734088	0	0	0.0847301
LOC_Os01g13460	15.3782	31.5166	56.6986	102.763	123.771	108.353		29.4345	14.1374	14.6078	89.6218	145.946	118.253
LOC_Os01g13470	11.3487	9.52408	10.325	19.8171	22.4039	13.766		14.3311	8.39275	7.75694	15.0277	13.5926	14.249
LOC_Os01g13480	4.53512	2.76318	1.67993	2.2358	1.54725	0.69244		35.6636	4.18075	4.14289	0.468876	0.833284	1.40771
LOC_Os01g13490	0.590589	2.47948	5.00194	4.75109	2.62989	0.940656		1.42866	1.62575	3.12453	6.84821	8.43446	3.86682
LOC_Os01g13500	0.0411563	0.289459	0.854601	0.211062	0.932354	0		0	0.0883096	0.135386	0.663506	0.545882	0
LOC_Os01g13510	0	0	0	0	0	0		0	0	0	0	0	0
LOC_Os01g13520	4.40867	12.3361	17.728	18.0164	18.7222	12.4503		3.67353	6.0231	7.12358	24.7981	22.3425	16.5329
LOC_Os01g13530	0.586381	4.8623	3.94069	2.7232	1.76832	1.02736		0.151022	1.40444	2.19085	1.83249	0.995317	0.998775
LOC_Os01g13540	8.98292	6.64145	6.0185	4.49973	3.16182	1.87015		39.7976	7.29622	5.90371	1.51935	1.92088	2.30663
LOC_Os01g13550	9.20574	5.70909	5.91097	3.83958	5.72193	13.3105		19.2058	7.66171	8.3154	3.10396	3.48382	4.0683
LOC_Os01g13560	0.0777054	0.00909665	0.00645661	0.0181438	0.0156419	0		0.171668	0.095847	0.0898195	0.00881135	0.0441472	0
LOC_Os01g13570	136.012	4.45171	2.47226	1.99923	0.988353	1.00513		80.9347	14.9816	13.5539	1.76255	1.17923	1.20481
LOC_Os01g13590	0	0	0	0	0	0		0.0374132	0.166334	0.238241	0.068288	0	0
LOC_Os01g13600	0	0	0	0	0	0		0.0197741	0.234306	0.241396	0.0627168	0	0
LOC_Os01g13610	0.495845	0.178044	0.111256	0.0658002	0.0338829	0		4.47551	0.345682	0.61447	0.228607	0.0508084	0.0117867
LOC_Os01g13660	16.5367	19.1842	24.9018	18.0337	16.8078	15.4558		15.2001	14.56	19.9937	43.0938	45.2421	28.4903
LOC_Os01g13670	0	0	0	0	0	0		0	0	0	0	0	0
LOC_Os01g13680	0.0800052	0	0	0	0	0		0	0	0	0	0	0
LOC_Os01g13690	22.4984	3.70489	8.72318	12.4428	11.0807	3.12066		181.934	6.06281	7.24185	9.06292	12.4485	14.3973
LOC_Os01g13700	23.885	52.2251	83.4465	59.0586	49.1267	36.0769		15.946	39.5502	49.4856	79.5149	96.1554	57.1503
LOC_Os01g13720	7.59984	7.32148	13.3519	9.48418	8.06529	6.70665		5.33748	6.72312	10.4097	21.6854	20.6052	11.2511
LOC_Os01g13730	12.6007	15.8135	22.6057	20.8144	27.8023	61.1424		15.3212	16.657	17.6178	30.4238	18.5351	18.9551
LOC_Os01g13740	33.7951	12.6519	9.32347	6.30872	2.57421	0.347796		75.7302	14.1295	11.6908	2.11286	1.99052	1.23733
LOC_Os01g13760	4.93336	3.52515	6.72701	14.2885	9.82217	15.6602		6.0324	2.35704	3.07331	9.56627	12.2003	10.1626
LOC_Os01g13770	557.099	87.1196	67.1834	48.0886	13.6146	1.89432		530.219	146.965	145.536	46.3701	30.0688	9.86329
LOC_Os01g13780	5.36908	0.978295	0.789086	0.329867	0.0456032	0.0479627		0.345862	0.564399	0.609854	0.165173	0.186847	0
LOC_Os01g13800	16.9229	11.1096	7.59669	2.8197	3.32452	1.53124		14.9671	14.2375	10.8814	1.39591	1.1867	2.33104
LOC_Os01g13810	0	0	0.0102875	0	0	0		0	0.0120363	0.0351413	0	0	0
LOC_Os01g13830	0.0160806	0.172463	0.21415	0.0769746	0	0		0	0.0961649	0.27464	0.118516	0.0327061	0.0360277
LOC_Os01g13840	0	0	0	0	0	0		0	0	0	0	0	0
LOC_Os01g13850	0	0.0641094	0.100739	0.111587	0.155084	0.0428445		0.014458	0.0638268	0.153351	0.284984	0.571658	0.208888
LOC_Os01g13860	0	0	0	0.0947961	0.0667852	0.0553485		0	0.497596	0.882892	0.0888382	0.0476226	0.106055
LOC_Os01g13870	0	0.0756803	0.125378	0.0294227	0.0431888	0.0978585		0	0.856441	0.809722	0.0837573	0.0831433	0.0816989
LOC_Os01g13880	0	0	0	0	0	0		0	0	0	0	0	0
LOC_Os01g13910	0	0	0	0	0	0		0	0	0	0	0	0
LOC_Os01g13920	0.0652796	0.0499145	0.0398008	0.0895209	0.737008	0.710497		0	0	0	0	0	0.0507505
LOC_Os01g13930	1.1308	2.02528	1.76842	0.931182	0.309527	0.111501		6.08888	1.84835	1.7293	0.53526	0.424708	0.178477
LOC_Os01g13940	3.00698	3.44865	3.49763	2.64754	2.39333	1.34589		4.31296	3.61993	3.74081	7.19653	4.32691	5.18507
LOC_Os01g13950	0.0758452	0.700269	3.62462	4.10823	1.57804	0.2376		1.2641	0.972367	0.737714	3.38358	3.94098	2.0584
LOC_Os01g14000	0	0	0	0	0	0		0	0	0	0	0	0
LOC_Os01g14010	0.012827	0.0350366	0.107341	0.0926014	0.102972	0.0538551		0.00432421	0.0461583	0.0786366	0.0436535	0.100638	0.104641
LOC_Os01g14020	4.49578	4.81042	5.11736	3.64386	1.38579	0.38278		4.61359	4.94488	6.997	7.23955	3.94338	2.38299
LOC_Os01g14030	0	0.0338673	0.119671	0.0964652	0.116244	0.10182		0.0264267	0.0190866	0.0242329	0.0359256	0.0314506	0.0332436
LOC_Os01g14040	10.1523	9.01207	13.6603	8.8812	7.98057	7.65235		10.2346	7.72091	10.1498	16.4198	13.9075	10.2298
LOC_Os01g14050	12.4228	12.1093	9.20076	8.21533	4.79007	2.16645		17.8998	14.0199	12.0011	3.70283	4.29469	2.94576
LOC_Os01g14060	0.012845	1.11838	0.0269406	0	0.069402	0.0377999		0.117694	0.049932	0.0167564	0	0.0257569	0
LOC_Os01g14070	9.32741	19.4523	26.7657	26.8612	22.1724	26.9216		14.0612	21.1651	22.4742	33.0642	46.9357	31.15
LOC_Os01g14080	1.79736	3.11508	2.66061	2.02779	1.43241	1.42775		5.38482	3.20079	2.19667	2.42262	4.56381	3.55733
LOC_Os01g14090	2.5797	3.88103	3.99881	3.28587	1.28444	0.346418		4.42333	2.0158	4.02097	8.8706	1.14353	1.20265
LOC_Os01g14100	3.76747	5.07236	4.6125	5.61019	7.33668	8.00248		11.1186	8.2798	7.40955	7.06635	11.4581	15.7915
LOC_Os01g14110	2.2893	2.30702	3.43249	2.62052	3.22598	4.64755		2.73354	5.22178	4.53984	1.71619	3.86119	3.79263
LOC_Os01g14120	0.260737	0.1107	0.257172	0.0442323	0	0.122835		0	0.107217	0.0543148	0.180554	0	0.10296
LOC_Os01g14130	0.118072	1.18877	1.47928	1.13086	0.450073	0.435639		0.376377	1.01113	0.864346	1.56138	1.4808	1.13269
LOC_Os01g14140	0.31559	5.89472	11.3004	8.25353	4.91505	0.354264		0.228854	4.17545	6.20151	57.1371	22.0449	4.36985
LOC_Os01g14170	0	0.0356767	0.0473897	0.0181901	0.0363931	0		0	0.053052	0.0977157	0.0874997	0.0655828	0.0409728
LOC_Os01g14180	0	0.00397011	0.0545939	0	0	0		0	0.00337005	0.0188464	0.0327407	0	0
LOC_Os01g14210	0	0	0.046107	0.0238819	0.0270258	0.0374108		0	0	0	0.0191347	0.0805278	0.112252
LOC_Os01g14220	0	0.138471	2.07107	2.57581	2.37981	2.22563		0	0.00185595	0.022881	3.94792	5.40193	2.91979
LOC_Os01g14230	0	0	0	0	0.0866193	0.100427		0	0.00380028	0.00846327	0	0	0.0894288
LOC_Os01g14240	0	0	0	0	0	0		0	0	0	0	0	0
LOC_Os01g14250	0	0	0.00811017	0	0	0		0	0	0	0	0.0177622	0
LOC_Os01g14270	0	0	0	0	0	0		0	0	0	0	0	0
LOC_Os01g14280	0	0	0.0114071	0	0.0203165	0		0	0	0	0	0	0
LOC_Os01g14310	0	0.0197357	0.150309	0.0997399	0.384635	0.458325		0	0	0	0.575921	0.253135	0.748006
LOC_Os01g14320	0	0	0.0062469	0	0	0		0	0.0142155	0.0133027	0	0	0
LOC_Os01g14330	0.0353035	0.0220476	0.183644	0.350553	0.0215319	0		0	0.00386798	0.0126901	0.746142	0.350215	0.0573073
LOC_Os01g14340	0	0.0132342	0.0968683	0.0115164	0.154349	0.244927		0	0.00730902	0.00851459	0.00940854	0.0136951	0.0319248
LOC_Os01g14360	0	0	0	0	0	0		0	0	0	0	0	0
LOC_Os01g14370	10.512	6.77317	6.08205	10.4806	12.3226	8.8149		12.1991	6.40559	5.16423	11.5689	13.7735	16.7782
LOC_Os01g14380	0	0	0	0	0	0		0	0	0	0	0	0
LOC_Os01g14390	0	0.00451377	0	0	0	0		0	0	0	0	0	0
LOC_Os01g14400	0	0	0	0	0	0		0	0	0	0	0	0
LOC_Os01g14410	15.4371	48.5934	26.9692	35.7644	21.6694	2.57873		91.954	42.455	99.9697	1.6756	13.1732	10.8246
LOC_Os01g14420	3.50721	4.21364	4.8148	3.72192	4.90215	6.95601		6.94731	2.50592	3.1655	4.33308	2.79159	2.9372
LOC_Os01g14430	0.0772403	0.0327005	0.0203983	0.0166705	0	0		0.294848	0.094346	0.0509949	0	0.0300138	0
LOC_Os01g14440	50.058	20.0959	16.4833	9.47748	5.60765	4.07547		72.3395	29.2801	19.6343	2.8892	3.01102	3.22192
LOC_Os01g14510	11.958	3.03384	0.68314	0.682413	1.22346	0.239446		8.62153	5.61907	4.54368	0.54299	0.969558	1.43465
LOC_Os01g14514	0	0.200797	0	0	0	0		0	0.011399	0	0	0	0
LOC_Os01g14520	0.0118075	0.109624	0.134349	0.110597	0.436805	0.210563		0.0183191	0.0571875	0.0901809	0.154833	0.430823	4.54686
LOC_Os01g14530	0.00804145	0.327336	0.319014	0.0569026	0	0		0.0110988	0.176329	0.520203	0.16166	0.0112689	0.018364
LOC_Os01g14540	0	0	0	0.0289878	0	0.0321713		0	0	0.00744898	0	0.174627	0.0845082
LOC_Os01g14550	0.00684835	1.52526	1.65221	0.418322	0.194897	0		0.0850896	1.25809	0.921277	0.194476	0.0190673	0
LOC_Os01g14580	5.92238	7.37608	5.58022	4.81096	4.44576	4.7535		9.1624	10.5642	7.50432	4.76487	3.97855	4.86094
LOC_Os01g14590	12.6766	5.39497	3.71815	2.83422	2.84362	2.89181		17.5803	8.35572	5.3765	4.02721	2.65445	2.41474
LOC_Os01g14610	9.62266	7.76041	12.2473	14.397	14.8102	18.3926		11.4469	7.40249	9.51629	16.3639	19.3435	18.0538
LOC_Os01g14620	0	0	0	0	0	0		0	0	0	0.0314456	0	0
LOC_Os01g14630	0.482752	0.563692	0.240632	0.132494	0.141993	0		1.52193	0.753364	0.282351	0.0185484	0.0279433	0.0338174
LOC_Os01g14640	0.389214	0.254626	0.327566	0.477427	1.05386	0.690316		0.34117	0.798568	1.12408	0.322838	0.872762	0.871862
LOC_Os01g14650	0	0.0102295	0.158006	0.0956457	0.0436915	0.0279332		0.0189297	0.0260743	0.0249881	0.307058	0.144015	0
LOC_Os01g14660	0	0.0625183	0.0094448	0	0	0		0	0.0497769	0.142442	0.0317333	0.0195963	0
LOC_Os01g14670	1.57469	158.592	119.483	138.998	16.9347	0.0869848		0.332516	370.699	581.072	94.8935	55.3997	7.23251
LOC_Os01g14690	85.8978	48.171	41.4466	29.5875	15.6896	9.0877		70.4929	66.0349	63.5828	46.9264	33.8059	20.1094
LOC_Os01g14700	0	0	0	0	0	0		0	0	0	0	0	0
LOC_Os01g14720	0.0859792	0.594738	1.04652	1.05107	1.86686	1.90917		0.0271905	0.127522	0.263595	0.727376	0.969666	0.190753
LOC_Os01g14750	0	0	0	0	0	0		0	0	0	0	0	0
LOC_Os01g14760	0	0.149464	0.0712955	0.0729437	0.120101	0.36937		0	0	0	0.0110862	0	0.0278595
LOC_Os01g14780	0	0	0	0	0	0		0	0	0	0	0	0
LOC_Os01g14790	19.0509	14.7784	19.4051	13.5999	19.5146	33.0282		17.3611	17.4332	18.8101	23.9899	18.3666	17.5644
LOC_Os01g14800	0.176805	0.042696	0.147422	0	0	0		0	0.091349	0.0568268	0.0450856	0.0685006	0
LOC_Os01g14810	55.4223	10.819	6.00257	6.31261	4.55018	4.3465		29.0407	14.04	12.6373	6.33006	5.39572	4.47867
LOC_Os01g14820	8.5921	9.71216	11.7322	9.3854	10.9391	22.1824		9.9079	11.0266	13.2351	16.6403	12.3477	11.0291
LOC_Os01g14830	11.459	11.4026	22.3841	15.6502	12.7773	16.3499		8.38963	11.2613	14.1378	39.9969	24.3257	13.9691
LOC_Os01g14840	7.69683	5.71055	6.10455	9.4481	14.7902	20.7027		7.10598	4.241	4.77321	4.02238	6.9488	14.2515
LOC_Os01g14850	0	47.4581	44.1016	13.7071	8.57093	1.92322		0	27.0821	61.6471	14.3123	7.8023	6.27511
LOC_Os01g14860	71.4584	39.7075	44.6973	68.7316	89.4211	131.39		71.9616	45.3373	38.6513	72.3782	113.973	110.054
LOC_Os01g14870	2.99016	2.71737	4.61073	6.1174	5.95001	6.40899		2.91172	2.50761	3.6679	8.45863	7.46443	6.20057
LOC_Os01g14880	0	0.0864426	0.280699	0.220606	4.67442	15.3514		0	0	0.0220153	0.871897	2.54015	2.59596
LOC_Os01g14890	29.6584	1.29078	0.700043	0.425715	0.0679133	0		12.9838	1.40418	1.7815	0.318465	0.202903	0.0867248
LOC_Os01g14900	0.00600957	0.0383011	0.0196464	0.0303858	0.0114696	0.0166386		0.0117387	0.164365	0.0853639	0	0	0
LOC_Os01g14910	0	0	0	0	0	0.603917		0	0	0	0	0	0
LOC_Os01g14920	2.9196	3.83364	4.33592	7.37583	5.7891	8.79262		3.0001	3.22219	3.61413	8.8368	7.77063	8.00618
LOC_Os01g14926	0.0166564	0.462752	0.072981	0.10335	0.400271	1.10245		0.0946787	0.0305372	0.0234983	0.0871374	0.185033	0.142455
LOC_Os01g14932	10.0814	10.0118	10.5881	13.4343	9.50896	7.94599		11.3496	10.7382	10.2538	13.4715	13.3918	9.97577
LOC_Os01g14940	0	25.312	0	0	0	0		0	7.98751	0.0633417	0	0	0
LOC_Os01g14950	50.5716	66.0632	82.4935	64.2894	186.257	640.214		57.4796	77.0336	79.3743	85.559	61.2378	79.0865
LOC_Os01g14960	0.0258887	0.207219	0.101713	0.0989569	0.40524	0.771221		0.128871	0.45185	0.546413	0.253808	0.1402	0.337367
LOC_Os01g14970	0.0204103	0.105338	0.0983729	0.0571571	0.028206	0.02323		0.121232	0.568989	0.768835	0.138072	0.121367	0.0521552
LOC_Os01g14980	12.0711	25.9026	33.4118	19.4938	25.5758	34.359		13.8269	26.5727	34.1447	56.5302	42.7923	24.2967
LOC_Os01g14990	0.017493	0.156903	0.0516907	0.0634382	0.556121	0.870192		0.0410989	0.152967	0.228856	0.0503175	0.0488248	1.29016
LOC_Os01g15000	6.5789	6.28557	4.5489	8.75264	68.2117	92.1586		14.4026	7.88467	5.37569	1.95728	14.7811	92.6098
LOC_Os01g15010	34.8145	60.475	71.172	89.2506	120.141	166.486		78.5697	64.7233	64.4019	74.6355	115.741	137.443
LOC_Os01g15020	40.3391	25.8805	25.2873	49.8607	42.7787	22.484		30.7335	19.7251	19.1134	32.0872	62.027	58.3219
LOC_Os01g15029	49.0261	41.9478	68.9451	63.3364	56.1364	49.612		54.256	52.0936	57.3398	140.67	168.902	121.715
LOC_Os01g15039	0.00515526	0.203357	0.184351	0.11492	0.0546744	0.0274896		0.00503504	0.138727	0.238793	0.197037	0.682739	0.188766
LOC_Os01g15060	0.0228168	0.00879509	0.00996982	0	0	0		0	0	0.00423068	0	0	0
LOC_Os01g15080	0	0	0	0	0	0		0	0	0	0	0	0
LOC_Os01g15100	0.899004	0.45727	0.276332	0.0212297	0	0.144848		0.326663	0.244683	0.146925	0	0.034091	0.108193
LOC_Os01g15110	38.8715	41.792	38.4728	39.815	93.368	158.431		50.148	38.7112	31.6835	35.7985	62.1435	95.4118
LOC_Os01g15120	51.9308	13.3827	13.8533	16.7894	33.9831	80.7779		36.4454	22.9517	23.033	13.6416	13.7589	22.3895
LOC_Os01g15130	0.49888	0.19728	0.0909155	0.0925463	0.494792	1.50277		0.0943383	0.195934	0.203676	0.0695073	0.0770413	0.0164838
LOC_Os01g15150	0	0	0	0	0	0		0	0	0	0	0	0
LOC_Os01g15170	0	0.764451	0.114869	0.0377664	0.0458316	0		0	0.409152	0.247955	0	0	0.0666319
LOC_Os01g15200	0.0430511	0.0284743	0	0	0.0679132	0		0	0	0.00958185	0	0	0
LOC_Os01g15210	0.128486	0.0706059	0.0169666	0.0251665	0.197169	0.158714		0.047598	0.00265506	0.0259441	0.0277655	0.0248508	0.107235
LOC_Os01g15220	0.524828	0.313983	0.217307	0.215874	0.341863	0.290932		0.244736	0.0303244	0.0534604	0.426829	0.765977	0.20246
LOC_Os01g15229	1.19253	0.00721319	0.00950136	0.063552	0	0		0.0128889	0.0061218	0	0	0	0
LOC_Os01g15240	0	0	0.0209282	0.0146765	0	0		0.0360303	0.00711287	0	0	0	0.0362482
LOC_Os01g15250	0.651155	0.196024	0.224692	0.200875	1.41554	8.48169		0.925191	0.162694	0.105967	0.0152706	0.0281915	0.0297627
LOC_Os01g15260	15.6071	19.8466	24.056	20.4736	21.8614	23.9366		20.5435	24.6829	27.9712	28.6306	29.9352	20.5371
LOC_Os01g15270	119.835	156.29	202.445	305.926	3741.65	12034.6		473.495	365.684	407.17	75.3511	164.969	798.833
LOC_Os01g15290	10.8488	19.4966	36.1069	23.1825	27.6993	39.8472		16.7614	20.8368	28.2775	53.9865	56.2153	33.8803
LOC_Os01g15310	29.5024	35.9302	44.2239	28.9888	34.0714	54.2544		22.551	30.5589	37.5285	55.4304	38.0552	33.4694
LOC_Os01g15320	1.73279	38.046	23.8572	12.0143	2.79806	0.311606		1.36475	47.0723	72.7778	12.0078	8.64396	1.62395
LOC_Os01g15330	0	0	0	0	0	0		0	0.0133497	0	0	0	0
LOC_Os01g15340	0.0303429	17.3454	5.59938	2.94115	6.81837	0.513596		0.555096	44.6059	14.4255	1.71494	2.78002	8.82576
LOC_Os01g15350	1.80481	11.0343	14.4482	16.9077	12.9259	14.0171		3.22002	8.97831	8.31495	13.9269	15.1023	18.4703
LOC_Os01g15390	3.24603	3.95175	2.91782	1.91622	0.736001	0.208604		1.913	2.79584	2.77767	0.75903	1.52145	1.26184
LOC_Os01g15399	1.03117	1.36329	0.757134	1.37767	1.87832	1.09531		0.00414814	0.00498995	0.0255089	0.200664	0.638845	1.36989
LOC_Os01g15410	0	0	0	0	0	0		0	0	0	0.0438111	0	0
LOC_Os01g15448	10.7208	14.3933	15.9373	9.61343	8.23673	7.6331		1.75179	1.99001	2.48644	2.40932	2.25331	1.51476
LOC_Os01g15460	15.661	23.8043	24.3491	39.7579	38.1521	27.1548		15.9415	21.5744	20.5689	41.3474	72.3497	55.9766
LOC_Os01g15470	34.9311	8.76948	6.1031	6.80817	7.81151	6.759		22.8498	14.5119	12.5742	7.5174	6.63604	8.04854
LOC_Os01g15480	0.206548	2.91979	2.91652	1.00544	0.782531	1.56938		0.506798	1.96395	2.89433	5.14619	1.18137	0.520484
LOC_Os01g15490	51.1429	12.8576	8.92635	6.69438	19.5117	27.9261		68.2133	18.4189	16.2263	8.97819	12.1774	23.7237
LOC_Os01g15510	0.724302	0.098477	0.118522	0.126662	0.0771545	0.255937		0.0193742	0.00570395	0	0	0	0
LOC_Os01g15520	4.00297	0.346651	0.270227	0.309998	0.302719	0.320188		4.45602	7.52651	8.30473	12.9884	6.34813	4.98564
LOC_Os01g15530	1.30395	0.745612	0.846108	0.229854	0.419863	0.133331		0.620564	0.744872	0.706498	0.624796	0.189433	0.296294
LOC_Os01g15540	0.0846635	0.295738	0.0954248	0.153351	0.0358315	0.0111917		0.0251963	0.252276	0.405124	0.101772	0.0698713	0.107871
LOC_Os01g15550	0.0327533	0.00670096	0.0164274	0	0	0		0.0263616	0.0123863	0.00629898	0	0	0
LOC_Os01g15580	2.23609	1.29754	0.786982	0.481841	0.196302	0.116323		2.963	2.2618	1.80758	0.430057	0.25826	0.248126
LOC_Os01g15590	0	0	0.0163013	0.0246593	0	0		0	0	0	0	0	0
LOC_Os01g15600	61.7919	33.0684	38.161	36.8279	35.2262	45.9015		48.6898	36.5972	37.6762	48.4265	53.2623	44.3931
LOC_Os01g15610	13.7034	17.0235	7.80938	8.24919	3.55626	0.778217		20.1793	39.465	40.7739	21.8733	11.2452	9.413
LOC_Os01g15630	20.8867	20.668	22.6526	31.0928	43.666	53.4199		24.4312	20.6696	18.9737	29.5553	23.5919	28.4069
LOC_Os01g15640	30.6839	27.6281	46.4852	33.7557	49.3294	55.9994		114.869	23.6493	17.352	17.3649	51.3652	68.0092
LOC_Os01g15660	9.00598	4.98791	4.85395	3.23131	3.37674	2.83602		3.77218	3.15317	3.5503	7.08506	4.65212	2.70241
LOC_Os01g15680	0	0.0368709	0	0	0	0		0	0	0.00285045	0.0832252	0.248932	0.164942
LOC_Os01g15709	0	0	0	0	0	0		0	0	0	0	0	0
LOC_Os01g15720	0	0	0	0	0	0		0	0	0	0.0023145	0	0
LOC_Os01g15740	2.26632	4.53006	3.53222	1.73212	2.87605	2.00998		0.0105269	0.00416324	0	0.123436	0.287947	0.106016
LOC_Os01g15770	2.09171	1.25154	1.27042	2.60109	23.0107	57.1174		4.65072	1.1995	1.44234	1.65887	14.0785	30.895
LOC_Os01g15780	11.4957	10.1547	10.0059	7.93554	7.97149	8.34724		5.23662	6.03845	7.51373	15.6903	10.9845	7.58819
LOC_Os01g15790	29.9588	13.1543	13.4837	10.3294	9.8334	13.8239		20.8493	10.9459	11.9302	7.49647	4.48282	4.76222
LOC_Os01g15800	0	0.069311	0.0607399	0	0	0		0.014458	0.0235629	0.00762738	0	0.0221529	0
LOC_Os01g15810	0	0.0114325	0.0493621	0.0431465	0	0		0	0	0	0	0	0
LOC_Os01g15830	1.60082	4.14107	8.26448	2.0016	0.576594	0.404159		0.25519	1.5554	3.18912	1.30065	0.333403	0.419591
LOC_Os01g15840	1.23751	0.506252	0.373126	0.432679	0.419629	0.447369		0.671934	0.569136	0.470285	0.500414	0.231811	0.275261
LOC_Os01g15850	7.5118	4.95688	7.58186	7.98336	7.09595	7.37466		7.81385	4.51587	5.67853	17.0316	15.1093	11.375
LOC_Os01g15860	2.01898	2.31259	2.0982	2.42138	3.57377	6.48903		2.35109	1.59726	1.67176	2.11178	1.49596	1.83405
LOC_Os01g15900	0.243015	3.49195	3.35847	2.97908	4.48237	6.89978		2.86634	1.95619	1.87568	1.27258	3.89677	5.61912
LOC_Os01g15910	0.0524745	0.0754541	0.160424	0.145034	0.180927	0.191474		0.0428087	0.104102	0.10712	0.0577649	0.00411766	0.0619283
LOC_Os01g15920	0.22552	2.41405	2.32668	1.8446	0.337135	0.36565		0	0	0	0	0	0
LOC_Os01g15950	1.21599	0.355366	0.432559	0.227356	0.164424	0.485272		0.195865	0.188274	0.473434	0.964402	1.18465	0.483056
LOC_Os01g15970	0.172568	12.9992	17.3613	8.16774	5.20539	1.35773		0.591659	5.53463	11.8259	11.9851	11.3029	9.8004
LOC_Os01g15979	29.8829	15.1329	21.121	13.8841	21.0696	48.5713		19.7308	22.1009	24.8652	35.5084	24.644	19.188
LOC_Os01g15990	0	0.00351542	0.00604699	0.181511	1.10305	0.556763		0	0.0327223	0.00564758	0.00634148	0.149333	0.651289
LOC_Os01g16000	14.7669	19.3926	22.4908	36.6113	82.2561	139.382		19.7834	24.3357	23.1378	26.5893	49.4986	79.4053
LOC_Os01g16010	9.2691	9.87845	16.5976	11.076	14.9519	26.4369		12.7676	11.8244	15.4444	42.8772	53.0959	38.1209
LOC_Os01g16020	1.0677	1.3246	1.47781	1.38144	2.3893	2.68889		1.73274	1.98118	2.95093	1.2887	1.6775	1.98058
LOC_Os01g16030	1.06758	40.9153	23.8404	11.642	3.37551	1.56122		0.717966	34.0239	66.0869	17.1619	9.77218	4.3856
LOC_Os01g16040	25.9376	8.03138	10.6827	77.8618	172.532	199.747		23.974	9.76998	11.2516	26.453	118.336	172.874
LOC_Os01g16060	0.65986	0.184946	0.197505	0.407441	0.270914	0.186125		0.381117	0.208044	0.216237	0.544855	0.722567	0.34815
LOC_Os01g16070	4.94971	1.57371	0.82585	1.84351	2.11319	1.1662		2.74008	1.26773	1.24144	1.31518	1.47569	0.96915
LOC_Os01g16080	11.1147	6.64288	7.33736	7.16117	6.27894	8.42716		6.83487	6.07157	7.29585	10.4757	10.0399	8.23856
LOC_Os01g16090	29.7135	20.1923	27.7662	23.5355	40.0056	66.3722		34.2886	24.7644	24.7154	32.3643	32.6085	42.6855
LOC_Os01g16100	7.64666	4.75068	6.77435	5.27471	8.53335	9.14273		4.03779	4.13123	5.64578	9.67337	4.4113	4.49716
LOC_Os01g16110	9.02784	8.98785	12.6686	15.0565	10.2357	8.1725		9.0184	10.483	11.0518	30.9269	17.4477	9.54594
LOC_Os01g16120	0.0626228	0.176713	0.155909	0.858458	4.23498	8.1989		0.0907357	0.667865	0.512027	0.152913	0.660118	2.38297
LOC_Os01g16140	0.429084	2.29888	4.45243	20.1116	33.6729	26.9176		0.442264	0.351134	1.03125	3.89141	68.7312	81.7545
LOC_Os01g16146	9.59722	11.5934	14.1865	11.7813	6.31182	2.28589		29.9193	9.4274	8.11193	7.4411	9.02986	6.64072
LOC_Os01g16152	39.2421	31.0579	31.3122	25.7713	42.5365	72.0216		30.2922	43.3863	47.012	18.8558	20.962	29.5676
LOC_Os01g16170	0.733725	4.73529	2.27918	3.39558	8.25666	4.80373		13.2371	12.674	7.99936	7.34139	10.463	13.4986
LOC_Os01g16180	7.92535	8.76992	8.91513	11.7885	10.9025	15.0661		10.4984	7.64762	8.33593	16.1459	16.4251	14.4764
LOC_Os01g16190	46.6001	44.471	62.1681	53.2889	50.4255	67.2356		45.8077	47.0253	53.182	120.544	82.4673	71.6919
LOC_Os01g16200	0.0527345	0.174047	0.0553741	0.00716473	0.0312979	0.0978475		0.0693728	0.0658	0.0451913	0.00726145	0.0114655	0.0124159
LOC_Os01g16210	5.6504	5.93978	4.20186	3.24277	3.69591	6.38633		5.13736	4.23551	3.8607	3.10132	3.56392	3.3514
LOC_Os01g16220	2.99947	4.04614	6.70374	4.78915	5.48152	7.27355		2.58414	2.27009	3.33264	8.00576	7.33029	6.63032
LOC_Os01g16230	0.140969	0.211183	0.117413	0.106834	0.543838	1.0976		0.0243514	0.274207	0.194569	0.0561997	0.378416	0.737055
LOC_Os01g16240	85.4001	120.115	101.734	35.5981	42.9873	69.087		65.3322	80.8712	83.2821	56.8366	45.2536	28.4227
LOC_Os01g16250	0.0811268	0.14302	0.219058	0.28625	0.892165	1.84427		0.0968351	0.106518	0.0474591	0.277912	1.83438	1.86856
LOC_Os01g16260	3.60771	6.74525	6.48312	7.03342	4.73428	3.22248		8.4379	5.29852	5.62563	2.5146	3.38947	4.99189
LOC_Os01g16280	0	0	0	0	0	0.242636		0	0	0	0	0	0
LOC_Os01g16290	52.7758	12.984	9.71238	6.91287	7.16828	7.69833		27.4267	13.0136	12.8003	11.5971	7.45571	6.49121
LOC_Os01g16300	0	0	0	0	0	0		0	0	0	0	0	0
LOC_Os01g16310	0.375707	0.530497	0.587435	0.391111	0.913853	0.306532		0.490215	1.43868	0.870445	0.186465	0.36575	1.64504
LOC_Os01g16320	0	0.0517382	0	0.045215	0.262374	0.747955		0	0.028399	0.00188575	0.00538111	0.0594441	0.164986
LOC_Os01g16330	19.685	9.85531	9.41633	9.58468	13.6403	11.7002		21.3223	9.7145	9.69185	10.146	13.931	20.8089
LOC_Os01g16340	29.7519	3.46111	3.91722	2.01138	2.22615	3.02076		7.13088	2.32114	3.21228	3.87861	1.42525	1.02318
LOC_Os01g16350	7.94663	12.3219	12.3619	21.691	29.3894	31.6668		14.1053	15.0483	13.8071	15.7318	24.6218	45.807
LOC_Os01g16354	5.94745	6.42428	8.25142	10.3779	10.1242	17.5286		6.98938	7.73068	7.94732	12.9217	12.521	12.5371
LOC_Os01g16360	0	0	0.113469	0.356725	0.210176	0.525168		0	0	0	1.31789	3.54556	1.43627
LOC_Os01g16370	0.357642	0.543976	0.395232	1.26317	0.380038	0.206811		0.0329982	0.0101551	0.00714192	0.757978	0.508876	0.259804
LOC_Os01g16380	0.0958625	0.124093	0.122699	0.295731	0.1708	0.0301531		0	0	0	0.0195752	0.114026	0.0438651
LOC_Os01g16390	0.00972889	0.00878055	0	0	0	0.0199782		0	0.00193765	0	0.00218049	0.00603269	0.00786151
LOC_Os01g16400	0.00363891	0.0681615	0.0618757	0.0279867	0.0916359	0.0587935		0.0142165	0.0054863	0.0046507	0.00716891	0.00906466	0.00775549
LOC_Os01g16414	7.86792	5.41678	4.90392	4.49436	3.01329	2.22345		3.63453	4.63684	5.54216	3.38646	2.51532	2.83184
LOC_Os01g16430	45.9389	42.806	56.3113	115.052	257.328	486.13		34.4846	31.2352	30.8678	33.7894	56.7029	127.489
LOC_Os01g16440	0	0	0	0	0	0		0	0	0	0	0	0
LOC_Os01g16450	2.03118	14.3823	29.9755	24.4608	15.9345	5.57414		0.748666	10.8861	12.6761	8.22608	19.1108	23.7035
LOC_Os01g16460	0.00925702	0.590531	0.824453	0.27083	0.120773	0		0.0153578	0.524922	1.02205	0.2995	1.64255	4.10138
LOC_Os01g16470	0.00899269	20.0629	0.0950096	0	0	0		0.0107305	4.05781	0.0545772	0	0	0
LOC_Os01g16510	8.24068	10.8942	11.5604	6.88688	9.18073	14.9386		9.74082	14.42	14.0249	12.7654	11.0713	9.34003
LOC_Os01g16520	2.60407	2.55313	4.00328	6.10285	6.44224	8.21347		5.04517	3.96352	4.19903	23.1623	33.8385	23.8567
LOC_Os01g16530	81.3311	16.4014	11.4333	7.57767	7.61314	12.1132		55.0277	16.8308	18.3097	6.66189	4.74585	3.82349
LOC_Os01g16540	30.5279	22.8162	30.1879	26.673	30.279	42.3888		26.5574	24.4809	27.1554	46.7713	47.721	42.0082
LOC_Os01g16550	50.0761	44.2611	65.9382	45.0117	49.002	71.9645		54.1115	46.1162	66.4863	119.945	84.6326	64.9037
LOC_Os01g16560	0	0	0	0	0	0		0	0	0	0	0	0
LOC_Os01g16590	0	0	0	0	0	0		0	0	0	0	0	0
LOC_Os01g16600	1.103	2.63164	3.43505	4.0413	2.65173	3.10702		0.884646	2.0703	2.42558	5.97585	4.58246	4.01909
LOC_Os01g16610	0.0115361	0.012894	0.0117102	0.0355955	0.0362158	0		0	0.0475977	0.0382037	0.0117741	0.0321446	0.0529721
LOC_Os01g16620	107.546	4.56583	2.11481	2.26236	8.99886	25.6792		29.3357	15.0383	15.2135	3.60583	4.03463	7.15901
LOC_Os01g16630	0	0	0	0	0	0		0	0	0	0	0	0
LOC_Os01g16640	81.1638	111.389	116.534	46.3824	72.5093	101.484		73.1985	68.5753	90.1519	92.395	103.645	92.339
LOC_Os01g16650	0.0140328	14.5051	20.1747	3.64094	1.02961	0.178358		0	6.89401	14.7041	19.142	3.39615	0.835623
LOC_Os01g16670	13.7445	11.8199	12.6363	11.2542	15.0078	16.3665		10.2518	10.0646	9.7922	8.16099	14.6603	18.9511
LOC_Os01g16714	11.7281	0.890219	9.78904	68.8817	82.5976	24.3317		2.54246	0.350739	0.784417	11.7724	15.0041	23.3983
LOC_Os01g16730	0	0	0	0	0	0		0	0.000834248	0.00205801	0	0.013029	0.0299188
LOC_Os01g16750	0.305758	0.145614	0.192042	0.181395	0.0555775	0		0.683532	0.485728	0.674032	0.192449	0.209765	0.128896
LOC_Os01g16770	0	0	0.0424112	0.0376711	0.243096	0		0	0	0	0	0.0590347	0.151371
LOC_Os01g16800	0	0	0	0	0	0		0	0	0	0	0	0
LOC_Os01g16810	0.108366	1.22261	2.77194	3.91432	2.33763	0.615558		1.68497	0.474907	0.765618	3.65218	2.46463	1.44573
LOC_Os01g16840	0	0.0263173	0	0	0	0		0	0.013733	0	0.0145395	0	0
LOC_Os01g16860	0.0109707	0.597208	0.210718	0.0849352	0.0988882	0.376272		0	0.738475	0.331909	0.0268266	0.00690518	0.0214844
LOC_Os01g16870	30.2243	63.7536	74.1101	86.0344	79.1129	99.0673		32.6033	71.9131	71.645	118.585	118.148	108.82
LOC_Os01g16890	78.2907	138.923	251.184	169.551	149.82	206.097		88.2334	155.439	220.771	596.74	461.324	236.041
LOC_Os01g16900	26.9379	34.575	36.821	22.0908	29.0652	47.6948		29.2469	40.3284	35.7743	30.7921	18.5179	21.5705
LOC_Os01g16910	10.9992	18.4899	21.8823	9.04579	13.5867	17.9719		4.78414	18.0223	24.07	28.3483	13.8561	11.9316
LOC_Os01g16920	0.0201916	0.118533	2.25879	61.6511	476.559	648.658		0.293803	0.168042	0.100771	7.87452	60.3512	275.735
LOC_Os01g16930	5.44349	6.86521	9.91177	7.44259	6.25307	2.94583		11.621	5.67467	5.07751	9.13078	10.2767	8.44872
LOC_Os01g16940	9.64351	12.6729	25.1311	25.353	17.7261	29.837		4.63445	10.453	12.6002	37.617	28.4742	15.6269
LOC_Os01g16950	1.06962	20.1976	7.76242	7.67008	10.3929	8.54195		0.846852	7.82004	5.42045	8.31563	14.96	11.4904
LOC_Os01g16960	4.28511	16.9772	8.02993	4.48301	9.24837	14.8075		8.30878	9.95765	5.72249	2.16334	3.00482	6.34361
LOC_Os01g16970	22.2938	30.1651	28.2424	32.4487	26.7753	31.1669		26.0719	27.7212	27.0474	36.2103	34.9144	34.0812
LOC_Os01g16980	9.31362	20.4496	11.8976	4.74335	4.24621	0.291585		46.6456	77.703	31.3134	6.04044	3.72289	6.46253
LOC_Os01g16990	0.581592	0.101522	0.198819	0.0232327	0.0511431	0.0745353		0.275688	0.280843	0.348806	0.561827	0.909833	0.882885
LOC_Os01g17000	2.15248	1.61915	1.35257	1.10295	0.820226	0.473201		1.29015	2.2369	2.37821	1.81445	1.41117	0.610214
LOC_Os01g17010	6.11227	3.73958	2.6828	4.80223	5.50433	4.73524		9.24151	3.5881	3.18401	1.92325	3.39939	4.3974
LOC_Os01g17020	11.0203	19.5444	19.3275	11.7268	15.2432	19.5364		10.3566	20.6431	23.9547	10.8416	14.9086	14.9419
LOC_Os01g17030	0	0	0	0	0	0		0	0	0.00712461	0	0.0546266	0.112848
LOC_Os01g17040	1.64734	0.800098	1.41746	1.6175	3.64929	7.68448		1.67522	1.63205	1.65993	1.77346	4.09402	6.83839
LOC_Os01g17050	18.6496	15.8479	32.8956	50.3655	40.945	24.2145		18.5981	11.3065	10.5519	24.0225	50.9856	54.7718
LOC_Os01g17060	4.3841	4.04823	3.17622	2.05485	1.49611	1.04995		3.42208	4.51268	3.95358	6.41077	4.61738	2.61056
LOC_Os01g17065	11.8165	9.62346	10.2958	8.10329	8.47174	6.78842		9.90422	9.63807	9.99554	13.4238	20.6912	13.7824
LOC_Os01g17070	2.75216	2.95834	2.72378	2.34777	1.8618	1.33142		1.73834	1.53461	1.43316	1.16992	1.10031	1.16174
LOC_Os01g17100	0	0	0	0	0	0		0	0	0	0.0413284	0	0.109608
LOC_Os01g17150	408.373	55.1165	40.2226	17.9795	5.06785	1.13906		246.781	77.922	90.0379	22.2343	7.38354	2.83887
LOC_Os01g17160	0.0669173	0.149051	0.125916	0.0607358	0.0172756	0.0781707		0.0780807	0.209642	0.291453	0.0731281	0.0415629	0.0865485
LOC_Os01g17170	99.9878	59.6919	42.6525	29.0234	7.99188	1.79038		627.12	66.5662	68.7236	8.45239	7.84782	2.67713
LOC_Os01g17180	15.318	13.0801	15.3183	24.4505	21.6393	46.1855		13.5878	13.5747	13.172	38.6734	27.9684	25.8662
LOC_Os01g17190	95.3324	98.2544	120.197	68.0653	73.2069	91.0426		84.2887	105.377	107.145	151.905	146.48	110.737
LOC_Os01g17214	30.9637	14.5414	7.94623	4.11023	3.73486	2.0505		10.0547	7.09156	5.33834	0.596887	0.724607	0.666812
LOC_Os01g17240	179.452	12.6448	9.2186	6.50689	6.2477	8.71852		128.401	24.2511	16.5553	3.29098	2.56973	2.78551
LOC_Os01g17250	32.7938	28.3414	31.295	22.3738	21.0366	27.117		24.8653	31.8934	33.3299	40.3073	25.6023	18.7955
LOC_Os01g17260	11.2663	7.67839	9.18024	7.85735	7.63696	6.37573		10.4136	7.72924	7.90456	12.5702	11.8104	10.3342
LOC_Os01g17279	10.1496	11.8448	14.9617	17.1351	16.899	18.6696		13.4389	15.8443	16.0125	16.1909	21.1117	19.7813
LOC_Os01g17300	0.127665	0.0355207	0.0322632	0.0346623	0.0387463	0.0192703		0	0.00311802	0	0	0	0
LOC_Os01g17320	20.797	8.11351	11.7515	7.28331	5.96454	8.666		1.89634	4.86143	5.04419	9.17482	3.0832	1.97446
LOC_Os01g17330	0.426277	0.690437	0.603336	0.375956	1.69354	4.38087		2.36463	0.463655	0.285923	0.19421	0.444228	0.776274
LOC_Os01g17390	8.94318	107.722	12.9441	9.96299	6.40975	6.60358		48.0717	45.3641	16.668	4.30283	6.46609	9.81879
LOC_Os01g17396	0.191513	4.75251	3.23241	2.19297	3.53913	5.5166		8.19962	1.82812	1.99726	0.308932	0.748804	1.6279
LOC_Os01g17402	0.0117272	0.995159	1.6801	0.328496	0.369446	0.281126		0.0249058	0.29831	0.797468	1.17796	0.774111	1.16547
LOC_Os01g17410	0	0	0	0	0	0		0	0	0	0.3561	0.540336	0.391464
LOC_Os01g17420	0	0.0252846	0.94603	1.34256	1.86646	4.46703		0	0	0.012507	0.694816	4.39608	12.8724
LOC_Os01g17430	24.693	36.7506	41.2388	37.6814	24.9426	25.2743		22.1514	28.994	30.7509	38.8202	30.8423	26.3688
LOC_Os01g17470	0.793876	2.07407	0.942735	0.812881	0.726401	0.390851		0.429365	5.89278	5.93266	0.784063	1.64436	1.97802
LOC_Os01g17980	0	0	0	0	0	0		0	0	0	0	0	0
LOC_Os01g17990	0.0286735	0.142622	0.414705	0.666423	0.21224	0.0841614		0	0	0.0527807	1.4842	1.06526	0.80233
LOC_Os01g18010	0	0	0	0	0	0		0	0	0	0	0	0
LOC_Os01g18050	2.28665	73.9373	75.2876	20.8338	9.98101	4.62957		0.812622	60.4605	100.394	94.0831	33.2352	8.03572
LOC_Os01g18060	0.624793	1.39175	1.72518	1.59912	1.49543	0.562848		0.487311	1.13063	1.17641	1.94983	1.77006	1.54908
LOC_Os01g18070	32.002	57.5181	77.3507	48.9208	51.1933	80.1844		38.9899	69.9477	79.5211	97.714	65.8421	47.3496
LOC_Os01g18090	0.240468	1.3571	1.565	0.794283	1.3006	1.56656		0.313552	1.17301	1.50409	0.453697	0.385253	0.307229
LOC_Os01g18100	2.84144	2.0257	3.48517	6.98327	7.4452	5.84183		5.4259	1.5677	2.16639	4.36154	8.06466	11.6185
LOC_Os01g18110	0	0.100417	0.31119	4.61641	9.72514	6.54738		0	0.109403	0.115339	0.0338405	0.921187	1.94888
LOC_Os01g18120	1.25991	1.25937	0.491757	0.374035	0.0142656	0		1.06757	0.534982	0.0947669	0.0130147	0.00656311	0
LOC_Os01g18130	0.101392	0.037097	0	0	0	0		0	0	0	0	0	0
LOC_Os01g18140	0	0	0	0	0	0		0	0	0	0	0	0
LOC_Os01g18150	0	0.0163756	0	0	0	0		0.0212931	0.00573943	0.0022761	0	0.0178446	0
LOC_Os01g18160	0	0	0	0	0.18569	0		0.881921	0.933773	0.942229	1.65157	4.51901	2.15428
LOC_Os01g18170	0	0.192183	0.202472	0.616075	0.859457	0.629394		0.0249783	0.538464	0.283795	0.0474356	0.494884	0.693526
LOC_Os01g18210	32.7095	16.9456	24.0577	19.2775	9.83037	2.72576		37.5308	19.5129	25.5157	39.9605	28.98	11.7915
LOC_Os01g18220	0.217887	0.253026	0.201367	0.694519	0.863602	0.255977		2.18421	0.323813	0.261096	0.335536	0.413506	0.972762
LOC_Os01g18230	1.11425	1.23518	0.747966	0.392069	1.27274	0.852424		6.16714	2.66138	3.28137	0.928609	2.47458	2.0127
LOC_Os01g18240	0.0362428	1.92314	1.79959	1.15297	0.487709	0.168116		0.103678	2.69589	1.93267	1.04665	1.00595	0.687352
LOC_Os01g18250	0	0.0105864	0	0.0257101	0	0.0456201		0	0	0	0.0255473	0	0.0975714
LOC_Os01g18280	1.57681	2.22961	2.09676	1.91391	1.85531	2.28682		3.02627	2.37261	2.35228	2.71148	1.67323	2.82054
LOC_Os01g18300	0	0.0277917	0	0	0	0		0.478856	0	0.0363824	0	0	0
LOC_Os01g18310	0.99235	0.461077	0.554227	0.281943	0.94133	0.656039		1.5543	0.607143	0.556733	0.170936	2.22807	2.78546
LOC_Os01g18320	64.0339	8.23027	9.45362	7.02551	2.71976	0.779455		30.1752	8.27285	11.0683	18.5347	16.2154	7.8337
LOC_Os01g18330	0	0	0	0	0	0		0	0	0	0	0	0
LOC_Os01g18340	0	0	0	0	0.048734	0		0	0.0122163	0	0	0	0
LOC_Os01g18350	0	0	0	0	0	0		0	0	0	0	0	0
LOC_Os01g18360	0.0204831	0.543317	0.642008	1.4383	4.01445	5.40666		0.554651	0.571631	0.552506	0.755694	1.20011	3.58442
LOC_Os01g18370	0	0.0378347	0.0274458	0	0	0		0	0	0.0208884	0	0	0.0479098
LOC_Os01g18375	0	0	0	0	0	0		0	0	0	0	0.0909211	0
LOC_Os01g18390	0	0.0125554	0.00811017	0.0114811	0.0209869	0.040434		0.0395926	0.0251023	0.0122342	0	0	0.125141
LOC_Os01g18400	1.30049	0.671377	0.104088	0.0361384	0.0221494	0		2.36576	1.63565	1.24462	0.0900233	0.18351	0.0553325
LOC_Os01g18410	3.10997	1.46542	0.988661	1.7029	0.932443	0.265365		2.18241	1.05957	1.10265	0.71703	0.477784	0.516606
LOC_Os01g18420	0	0.717983	0.486769	0.0163623	0	0		0	0.0277275	0.287405	0.0145986	0	0.0387349
LOC_Os01g18440	0	1.85945	1.99527	0.0103113	0	0		0	0.155841	0.483471	0	0	0.0623002
LOC_Os01g18450	0	1.09442	0.337434	0.0845616	0	0		0	0.779818	0.111645	0	0	0
LOC_Os01g18460	0	0	0	0	0	0		0	0	0	0.0361915	0	0
LOC_Os01g18490	0	1.04589	0	0	0	0		0	2.94823	0.834748	0	0.0540231	0
LOC_Os01g18530	0	0.0349996	0.0229068	0	0	0		0.0783255	0	0	0	0	0
LOC_Os01g18584	4.23966	2.04395	1.34995	3.80055	4.10109	1.60705		6.04062	2.83717	3.94468	0.399367	1.45067	1.74448
LOC_Os01g18620	0.0121333	0.0359594	0.00680465	0.0456687	0.03199	0		0.3536	0.0896618	0.121321	0.0133978	0.035173	0.0539394
LOC_Os01g18640	17.975	23.9998	37.4894	42.7437	31.9187	44.322		17.7522	22.3284	25.4836	57.8302	42.7262	31.2689
LOC_Os01g18660	1.03097	3.12959	2.71459	1.90355	0.629784	0.20235		0.875103	3.17118	3.23412	0.86409	0.448221	0.31754
LOC_Os01g18670	2.22277	14.1602	9.77066	18.3948	21.4345	12.2716		7.97875	19.6275	12.4274	7.43681	11.976	21.3248
LOC_Os01g18710	0	0.0212833	0.0125	0	0	0		0	0.0187237	0.020972	0	0	0
LOC_Os01g18720	0	0	0	0	0	0		0	0	0	0	0	0
LOC_Os01g18730	0.0247712	0	0	0	0	0		0.0398539	0.0147461	0.00474649	0	0	0
LOC_Os01g18744	0.93508	11.0221	4.2402	1.90844	0.514658	0		0.480817	23.5813	39.0587	3.79732	5.21137	0.968839
LOC_Os01g18780	0	0	0	0	0	0		0	0	0	0	0	0
LOC_Os01g18790	0	0	0	0	0	0		0	0	0	0	0	0
LOC_Os01g18800	46.2334	54.8709	43.2927	37.7221	66.1349	74.561		222.148	40.7621	27.0893	23.8558	73.796	145.926
LOC_Os01g18810	0	0.361802	3.35917	3.11098	1.32578	0.0570038		0.0935009	0.0292031	0.459369	10.2394	8.25794	2.25509
LOC_Os01g18830	0.229615	0.0224087	0.0541209	0.132752	0.286891	0.341175		0	0	0.00749803	0	0.126189	0.189138
LOC_Os01g18840	5.83027	1.93733	0.812382	0.450843	0.229339	0		3.21669	0.46602	0.636203	0.0476135	0.180511	0.126191
LOC_Os01g18850	23.9336	8.31275	5.73208	8.24823	11.8575	15.5963		21.5003	8.75703	7.02028	3.31456	5.92203	8.39191
LOC_Os01g18860	8.66241	20.2251	20.7159	11.8754	43.6279	152.337		23.949	35.2347	30.6495	11.3305	9.918	22.8424
LOC_Os01g18870	0	0.065635	0	0.0119548	0.0380764	0		0	0.0462086	0.0377517	0.00419359	0.0551078	0.0230468
LOC_Os01g18880	5.37943	6.03436	7.43201	5.86116	8.11803	13.9395		4.42389	4.83048	5.51626	8.99093	6.80118	6.89084
LOC_Os01g18890	0.0401628	0.0222238	0.0633442	0.231393	0.139087	0.089963		0.0135636	0.0156665	0.0321059	0.0966037	0.219722	0.120641
LOC_Os01g18900	0	0	0	0.047033	0	0		0	0	0	0	0.0521009	0
LOC_Os01g18910	0	0	0	0.0113021	0	0		0	0	0	0	0	0
LOC_Os01g18920	0	0	0	0	0	0		0	0	0	0	0	0
LOC_Os01g18930	0	0	0	0	0	0		0	0	0	0	0	0
LOC_Os01g18940	0	0	0	0	0	0		0	0	0	0	0	0
LOC_Os01g18950	0	0	0	0	0	0		0	0	0	0	0	0
LOC_Os01g18960	0	0	0	0	0	0		0	0	0	0	0	0
LOC_Os01g18970	0	0.00769205	0	0	0	0.028027		0	0.018563	0	0	0.019152	0.015681
LOC_Os01g19020	0.0178603	1.05585	0.429134	0.771716	0.0818398	0.0228557		0.0213454	3.39019	4.81471	0.142275	0.159497	0.0109625
LOC_Os01g19080	0	0	0	0	0	0		0	0	0	0	0	0
LOC_Os01g19120	0.220765	0.555046	0.573094	0.438151	0.376251	0.154593		0.0174932	0.0221643	0.0773855	0.238613	0.348756	0.214932
LOC_Os01g19130	26.5453	25.0197	26.1777	22.6767	58.1456	77.2636		63.7621	32.7823	19.3122	8.37884	18.9766	37.9682
LOC_Os01g19140	0.215623	0.194801	0.0546628	0.105713	0.030396	0		20.476	3.07647	3.46693	1.09541	0.51307	0.464619
LOC_Os01g19150	25.7775	16.8079	11.8928	15.931	29.5364	48.4027		27.6461	17.762	16.2022	12.689	17.531	33.8971
LOC_Os01g19160	1.47069	1.34564	1.72584	1.51467	4.26243	7.82885		0.740139	1.54116	1.9327	2.92236	2.66786	3.92585
LOC_Os01g19170	1.69428	4.84235	2.1535	0.917285	0.442686	0.0191363		3.63244	2.79036	1.54589	0.244797	0.1878	0.204486
LOC_Os01g19220	0.0846727	6.10895	3.7387	2.05769	1.08286	0.147036		0.0159386	4.8175	6.41613	0.880804	0.586567	0.198036
LOC_Os01g19230	0	0	0.0434663	0	0	0		0	0	0	0	0	0
LOC_Os01g19240	0	0.336463	2.12464	0.216559	0.0216432	0		0	0.0148402	0.186471	0.37461	0.055355	0
LOC_Os01g19250	0	0	0	0	0	0		0	0	0	0	0	0
LOC_Os01g19260	0.454943	0.962177	1.08059	1.14457	1.62026	0.229894		0.520393	0.531566	1.4628	0.771317	0.994761	0.909941
LOC_Os01g19270	0.167669	0.681014	1.34532	1.45361	4.43658	6.78964		0	0	0	0	0	0
LOC_Os01g19280	0.00506497	0.00728555	0.00890884	0.0285379	0.222705	0.22022		0.0406753	0.0208931	0.0310949	0.00674559	0.00713329	0.0614986
LOC_Os01g19290	0.015935	8.93682	17.0277	23.4977	34.4908	3.45005		0	2.73392	16.8516	19.4785	36.297	64.5828
LOC_Os01g19320	0.583607	0.704084	1.91027	0.668268	0.216968	0.105399		0.649792	0.697599	0.916939	4.49431	4.6333	1.9706
LOC_Os01g19330	6.51254	0.946246	1.25352	0.440244	0.0755803	0		5.9039	1.61551	0.416403	0.159481	0	0.0822715
LOC_Os01g19340	0.0302073	0	0	0.0333317	0	0		0	0	0.00798534	0	0	0
LOC_Os01g19350	0	0	0	0	0	0		0	0	0	0	0	0
LOC_Os01g19380	0.719085	0.422888	0.176282	0.212685	0.592409	0.63142		0.374435	0.465296	0.372731	0.0882881	0.076552	0.397538
LOC_Os01g19390	1.17784	0.466993	0.371096	0.198532	0.607265	0.660956		0.418242	0.596653	0.606502	0.387778	0.269019	0.498795
LOC_Os01g19400	12.3742	17.9021	38.0352	24.9457	19.5123	12.3538		10.6302	15.7715	21.2383	56.0261	57.3889	21.3491
LOC_Os01g19410	9.78734	11.6835	9.24642	6.62981	7.54082	6.88465		8.85837	9.55252	9.94779	5.61144	6.69813	8.39122
LOC_Os01g19430	0	0.104968	0.127461	0.136036	0.0947723	0.0780629		0	0.00393393	0.0160106	0.0569886	0	0
LOC_Os01g19440	0	0.0339051	0.00725356	0.0203632	0	0.0664601		0	0.0145299	0.00523113	0	0	0
LOC_Os01g19450	24.5504	40.444	36.5624	23.0969	10.7858	9.14378		21.5317	33.1317	42.936	38.8622	15.7506	8.11018
LOC_Os01g19470	11.2303	11.8587	9.44287	9.91414	6.96281	4.68747		13.2093	14.8086	12.767	13.8435	11.1985	9.07024
LOC_Os01g19480	0.0601784	10.627	8.05987	5.99007	4.5394	2.04008		0.0296737	5.51699	6.93213	1.7502	1.58522	1.22283
LOC_Os01g19490	4.87429	4.8824	4.94227	3.32386	11.2423	35.0742		2.8174	5.38172	5.32969	3.85921	2.86038	4.56588
LOC_Os01g19500	0	0.0646712	0.0430068	0	0.156383	0		0	0.0284715	0.0671544	0	0	0.275548
LOC_Os01g19529	0.0123158	0.0813586	0.102567	0.153811	0.149909	0.188795		0.0164816	0.0865691	0.0969682	0.121771	0.142138	0.182289
LOC_Os01g19548	1.90113	1.61235	1.56656	1.26313	1.22882	1.03856		1.16134	1.72876	1.80176	1.94577	0.798156	0.714513
LOC_Os01g19570	0	0	0	0	0	0		0	0	0	0	0	0
LOC_Os01g19580	0	0	0	0	0	0		0	0	0	0	0	0
LOC_Os01g19610	3.40849	0.129633	0.077039	0.0160948	0.0111419	0		5.76496	0.559453	0.314927	0.00826421	0.00968304	0
LOC_Os01g19630	0	0	0	0	0	0		0	0	0	0	0	0
LOC_Os01g19670	5.61325	0.582889	0.475604	0.381484	0.63428	4.06158		2.15257	0.817511	0.923246	0.0869394	0.103887	0.0436232
LOC_Os01g19694	0.00582235	3.8911	2.38155	1.94244	1.85138	0.822656		0	3.49056	3.04175	1.225	0.772796	1.05934
LOC_Os01g19730	0	0	0	0	0	0		0	0.0177928	0	0	0.113806	0.102289
LOC_Os01g19740	9219.9	201.885	188.897	130.115	119.96	61.1135		2655.25	729.447	672.123	180.676	125.957	108.599
LOC_Os01g19750	1.50823	0.964715	0.495199	0.79848	0.813066	2.64848		0.257483	11.9297	10.1794	1.37283	2.45452	1.55275
LOC_Os01g19760	3.59521	4.76332	4.21777	5.20996	3.24809	3.08414		2.90391	4.45017	4.12642	5.26499	5.79764	5.3785
LOC_Os01g19770	0.623721	0.604149	24.5646	123.331	678.759	1122.98		0.518116	0.124095	0.216226	97.1501	190.062	493.184
LOC_Os01g19780	0	0	0	0	0	0.0447658		0.0729545	0	0.0108084	0.069122	0.314641	0.482952
LOC_Os01g19790	0	0	0	0	0	0		0	0	0	0	0	0
LOC_Os01g19800	0.867997	3.44894	2.12777	2.5985	9.58227	18.3446		4.03045	6.62349	3.04191	1.77797	6.54703	19.7162
LOC_Os01g19820	2.22921	6.52315	12.6653	11.8303	12.7048	7.95146		21.1948	11.3436	11.4099	21.7899	51.2811	54.0814
LOC_Os01g19830	0	0	0	0	0	0		0	0	0	0	0	0
LOC_Os01g19840	124.397	184.636	330.318	162.67	156.853	71.1414		136.351	202.362	273.752	758.267	500.157	252.224
LOC_Os01g19850	0.459804	3.17848	1.70543	0.986592	0.771803	0.592054		0.247334	1.54511	2.1501	0.711927	0.420478	0.355781
LOC_Os01g19860	0.0490329	0.307753	0.300582	0.180704	0.254177	0		0.143634	0.275333	0.258592	0.0385898	0.11839	0.10142
LOC_Os01g19870	1.66792	5.53844	5.8896	6.10248	3.51576	1.06238		1.54206	4.22744	6.32611	8.50469	4.74221	3.28422
LOC_Os01g19880	0.601609	0.478127	0.460555	0.353688	0.49463	0.0404238		1.87064	0.188419	0.1334	0.0858157	0	0.0361736
LOC_Os01g19910	0.0690858	0.0952147	0.135316	0.196435	0.354337	0.215174		0.234744	0.271854	0.283484	0.322794	0.806232	0.971815
LOC_Os01g19940	7.09954	4.4828	4.8402	14.3867	59.9448	102.55		34.0572	10.1597	3.61002	7.51499	26.7674	44.2268
LOC_Os01g19950	0	0	0.037469	0	0	0		0	0	0.0144389	0	0	0
LOC_Os01g19970	2.1188	3.67483	3.13516	4.76737	8.88955	11.6145		2.48193	2.42771	2.5452	1.9216	2.59266	4.27731
LOC_Os01g19990	0	1.40224	0.576718	0.121906	0.137368	0		0	1.77283	2.32061	0.385134	0.260041	0.376847
LOC_Os01g20000	0	13.1576	0	0	0	0		0	2.93124	0.0208253	0	0	0
LOC_Os01g20010	0	0.035768	0	0	0	0.201316		0	0	0	0	0	0
LOC_Os01g20020	0	0	0	0	0	0		0	0	0	0	0	0
LOC_Os01g20030	0.24142	0.0579464	0.691104	1.47111	18.5243	63.424		0.0456001	0.0312073	0.0226022	0.396722	0.794331	3.9083
LOC_Os01g20100	0	0	0.0246818	0	0.0957733	0		0	0.0142935	0	0	0	0
LOC_Os01g20110	135.521	18.2304	14.4149	6.51973	2.7783	2.59598		65.1563	22.5477	26.7331	11.4569	2.03895	0.850129
LOC_Os01g20120	8.33321	2.31851	1.75029	1.75057	3.04216	4.62339		10.332	4.96749	5.37093	2.13239	1.72292	3.7455
LOC_Os01g20140	0	0	0	0	0	0		0	0	0	0	0	0
LOC_Os01g20160	0.106628	0.0796959	0.00293837	0.0121059	0	0		0.0608934	0.0552591	0.0233435	0.0135267	0	0
LOC_Os01g20204	0	0	0	0	0	0		0.0310315	0	0	0	0	0
LOC_Os01g20206	0.854613	0.945283	0.410559	0.421706	2.02266	0.751527		42.1859	4.92052	1.66836	0.336634	0.883087	1.10937
LOC_Os01g20208	0	0	0	0	0	0		0	0	0	0	0	0
LOC_Os01g20700	0.0374051	0.0184598	0.00666531	0.0107705	0	0		0	0.0121968	0.0100393	0	0.0192804	0
LOC_Os01g20710	0.0932565	0.0259455	0.02759	0.128039	0.184102	0.282028		0.17971	0.0319782	0.0186341	0.280332	1.61628	2.1913
LOC_Os01g20720	0.0547573	0.0833837	0.0513675	0.0910448	0.0391189	0.0174281		0.216793	0.0391492	0.0522619	0.0386402	0.0488257	0.0375552
LOC_Os01g20730	0.0380176	1.05749	2.18226	5.46229	11.9316	7.11163		0.0706806	2.41233	3.24545	4.8085	12.7593	32.4984
LOC_Os01g20750	0	0	0	0	0	0		0	0	0	0	0	0
LOC_Os01g20770	0	0	0	0.0148161	0.0289161	0		0	0.0131406	0.0167773	0	0.0319007	0.13667
LOC_Os01g20780	0.0317123	3.64139	14.1524	77.2839	110.865	51.7922		0.0109426	1.85063	3.3227	26.0861	84.6099	191.353
LOC_Os01g20800	0.843991	0.293899	0.148567	0.220151	0	0.71191		0.544128	0.634245	0.44783	0.31204	3.52999	5.05044
LOC_Os01g20810	0	0	0	0	0	0.107224		0	0	0	0	0	0
LOC_Os01g20820	0	0	0	0	0	0		0	0	0.0324354	0	0.0595123	0
LOC_Os01g20830	73.4362	5.14151	1.83249	1.02615	0.318511	0.140836		22.3609	21.4849	11.87	3.99786	3.1193	0.654024
LOC_Os01g20840	18.3516	13.4492	14.8045	30.0883	38.4409	57.6101		23.7632	13.3576	12.5245	20.7405	52.2729	79.3752
LOC_Os01g20850	0.0428294	0.0322538	0.0364454	0.0521501	0	0		0.622716	0.289635	0.331731	0.442905	0.469993	0.10281
LOC_Os01g20860	1.36691	2.99993	2.68239	7.46261	8.17782	5.75887		3.57898	2.27717	2.30887	6.15026	7.74181	10.8742
LOC_Os01g20870	0	0	0	0	0	0		0	0	0	0	0	0
LOC_Os01g20880	1.33932	1.05432	0.47003	1.02701	0.814847	0.385676		1.49112	1.13248	0.934219	0.266184	0.4109	0.252045
LOC_Os01g20890	10.947	7.37416	5.08265	5.43738	7.22001	12.7302		7.63018	7.81521	8.04159	8.45384	7.00419	6.66551
LOC_Os01g20894	24.6635	2.7854	1.6769	1.21586	4.02176	2.26328		1.55173	1.05653	0.789978	0.0746674	0.0534684	0
LOC_Os01g20900	5.86289	4.07737	3.50497	3.98336	2.56979	2.34269		3.88094	3.94203	3.79624	3.83669	2.67641	1.70454
LOC_Os01g20910	11.4545	2.35345	2.1124	0.686871	0.277044	0.0312832		11.4126	6.18335	4.51836	0.505768	0.305929	0.23986
LOC_Os01g20920	0.268391	0.1229	0.308617	0	0.188378	0.243002		0	0	0	0	0	0
LOC_Os01g20930	0.892629	0.526656	0.616568	0.712023	2.6752	2.65449		0.578178	1.35133	2.10594	0.190057	1.29895	3.83086
LOC_Os01g20940	2.15698	5.85413	4.63084	4.74723	4.49472	7.28124		2.78905	6.57549	6.47245	2.64516	2.19865	3.37037
LOC_Os01g20950	0	1.21285	0.628274	0.299312	0.0479447	0		0	0.996459	1.181	0.234265	0.266745	0.0271212
LOC_Os01g20960	0	0	0	0	0	0		0	0	0	0	0	0
LOC_Os01g20970	0	98.1774	0.17879	0.0548555	0	0		0.0415042	15.1559	0.392685	0.0317919	0	0.0501723
LOC_Os01g20980	0.0120617	0.0970296	0.0212592	0.008387	0.00978742	0		0.348626	1.09295	0.257185	0.00826857	0.0170459	0.0296138
LOC_Os01g21020	0	0	0	0	0	0		0	0	0	0	0	0
LOC_Os01g21034	0.165723	10.2183	10.3581	2.85428	2.43977	0.435875		0.0205459	5.35373	6.34127	0.45809	2.77873	1.96799
LOC_Os01g21050	0.249989	0.127965	0.0671446	0.0464798	0.173361	0.318942		0	0	0	0.0160467	0	0
LOC_Os01g21060	0	0	0	0	0	0		0	0	0	0	0	0
LOC_Os01g21070	0.0201768	0.553203	1.50957	0.739091	0.144509	0		0.013941	0.341226	0.246597	1.17318	0.302602	0.0245875
LOC_Os01g21100	0	0.135234	0.127355	0.195734	0.324971	0.352496		0	0.0355713	0.118251	0.114445	0.65548	2.00694
LOC_Os01g21110	0	0	0	0.0519104	0.0769308	0.0576753		0	0	0	0	0.0251294	0
LOC_Os01g21120	11.8066	7.60844	23.7423	77.8407	186.724	279.695		45.6032	13.1817	5.66959	50.2547	225.451	203.034
LOC_Os01g21130	0	0	0	0	0	0		0	0	0	0	0	0
LOC_Os01g21144	0.333439	0.641331	0.647769	1.03645	1.74197	3.54512		0.715049	1.15899	1.36175	1.20429	1.27066	1.05725
LOC_Os01g21160	15.5707	12.3361	11.5372	21.1591	27.9958	18.4482		20.9397	19.8831	12.6934	19.7637	37.7553	42.7785
LOC_Os01g21170	4.0649	1.34275	0.776562	1.20817	0.724952	0.0722486		0.556851	0.775443	0.821096	0.315631	0.44962	0.641624
LOC_Os01g21180	44.7148	51.5406	74.1784	73.472	45.8227	25.849		37.541	55.4444	61.1668	146.712	123.249	64.9371
LOC_Os01g21200	0	0	0	0	0	0		0	0	0	0	0	0
LOC_Os01g21240	0.597824	0.594409	0.352094	0.371673	1.21836	2.66555		3.05771	1.58799	1.67152	1.16641	0.98667	2.01586
LOC_Os01g21250	35.3349	112.61	84.5427	26.9337	200.404	181.449		704.244	110.158	27.435	5.74559	38.6842	139.855
LOC_Os01g21260	0	0.183623	0.112407	0	0.108276	0		0	0	0	0	0	0
LOC_Os01g21300	0.016415	0.553224	1.11203	1.13593	0.452563	0.0540664		0.0343633	0.109032	0.225348	0.257941	0.127757	0.167785
LOC_Os01g21310	0.204741	3.87989	9.97541	10.1018	3.6096	0.322892		0.178102	0.858515	2.57752	2.82994	1.58435	1.22382
LOC_Os01g21320	30.5139	23.325	22.2755	28.4013	48.9143	92.8044		38.0902	38.9792	33.048	16.0715	21.3369	38.7225
LOC_Os01g21340	0	0	0	0	0	0		0	0	0	0	0	0
LOC_Os01g21380	0	0.267503	0.455786	0.114346	0.158381	0		0.0092931	0.0372173	0.0264109	0.0130964	0.0117473	0.0184167
LOC_Os01g21390	0	0	0	0	0	0		0	0	0	0	0	0
LOC_Os01g21410	12.2918	8.72034	11.2711	17.7817	26.3016	44.843		14.1756	7.68768	8.99009	15.0024	19.5116	27.2797
LOC_Os01g21420	3.18492	6.98341	3.48567	4.84783	8.63233	6.44974		35.8742	7.32249	7.25747	3.20046	4.25741	12.4338
LOC_Os01g21440	80.4038	86.6076	96.6052	49.4838	65.9578	94.0316		65.1804	72.4723	87.3306	113.108	117.059	95.4984
LOC_Os01g21450	27.9923	14.774	13.4405	15.9538	36.9346	82.1563		27.7879	16.619	14.0457	12.2556	15.2156	26.1496
LOC_Os01g21520	0	0.640987	0.241251	0.10172	0.271607	0.353116		9.78902	13.8155	9.3626	2.44447	4.88745	6.87433
LOC_Os01g21550	0	0	0	0	0	0		0	0	0	0	0	0
LOC_Os01g21560	12.5273	14.5092	21.0386	8.72943	6.74199	3.50583		11.0435	18.8636	19.7732	9.82766	13.9436	10.4708
LOC_Os01g21580	0	1.83163	0.0324272	0.0146272	0.027228	0.0496021		0.0328902	0.495765	0.0117546	0	0	0
LOC_Os01g21585	0	0.0551057	0.33269	0.342732	0.0979859	0		0	0.00736741	0.00612402	0.328483	0.436552	0.489501
LOC_Os01g21590	0.0246557	2.0246	7.69588	19.4929	9.72416	2.68913		4.69319	1.45168	1.42527	18.0269	32.4455	25.9912
LOC_Os01g21610	3.64333	5.31302	4.66954	2.80209	3.05651	3.55404		4.12258	3.31287	3.65744	4.3202	2.91859	3.12353
LOC_Os01g21620	0.520532	0.0982586	0.041548	0.3367	0.217997	0.129206		0.0197741	0	0	0	0	0
LOC_Os01g21630	0	0.243434	0.383503	0.503091	0.658678	0.174153		0.0163237	0.0647223	0.0952512	0.0996588	0.315308	0.344342
LOC_Os01g21640	0	0.0190564	0	0	0	0		0	0	0.00955897	0	0	0
LOC_Os01g21650	0	0.016066	0.0333699	0.0285367	0.0206119	0		0	0.0965231	0.109906	0.4026	0.517734	0.0858056
LOC_Os01g21660	0	0	0	0	0	0		0	0	0	0	0	0
LOC_Os01g21670	0	0.0121373	0	0	0.00861119	0		0	0.00231969	0	0	0	0.104131
LOC_Os01g21680	0	0	0	0	0	0		0	0	0	0	0	0
LOC_Os01g21700	0	0	0	0	0	0		0	0	0	0	0	0
LOC_Os01g21710	0	0	0	0	0	0		0	0	0	0	0	0
LOC_Os01g21730	0	0	0	0	0	0		0	0	0	0	0	0
LOC_Os01g21740	0	0.0234332	0.0152337	0	0	0		0	0	0	0	0	0
LOC_Os01g21750	0	0.056949	0	0	0	0		0	0	0	0	0	0
LOC_Os01g21780	0	0	0.0124127	0.0100377	0	0		0	0	0	0	0	0
LOC_Os01g21790	0	0	0	0	0	0		0	0	0	0	0	0
LOC_Os01g21800	0	0	0	0	0	0		0	0	0	0	0	0
LOC_Os01g21810	0	0.016772	0	0	0	0		0	0.00730263	0	0	0	0
LOC_Os01g21820	66.0833	9.9047	7.57409	6.69677	4.42173	5.66569		53.4778	12.1102	11.2474	8.65413	5.63157	3.60075
LOC_Os01g21830	0	0.0272237	0	0	0	0		0	0	0	0	0	0.0928551
LOC_Os01g21850	7.00774	10.3546	9.236	11.9846	8.28937	4.8296		6.50319	5.79525	5.28436	19.846	20.4373	15.0394
LOC_Os01g21860	11.872	8.87592	7.10758	6.3642	7.00427	12.8392		10.4411	8.19493	9.98534	9.98822	9.48877	7.7864
LOC_Os01g21870	0	0	0	0	0	0		0	0.0297639	0.00994712	0.0908712	0.058694	0
LOC_Os01g21880	0.172105	0.0194576	0.0246045	0.0327294	0	0		0.547475	0.0114453	0.0284763	0	0.0549658	0.214272
LOC_Os01g21900	0.691438	1.10046	1.14234	0.413863	0.621766	0.405195		0.0303018	0.0814471	0.126993	0.932571	12.2399	15.1277
LOC_Os01g21920	0	0.01165	0	0	0.0233095	0		0	0	0	0	0	0
LOC_Os01g21930	0	0	0	0	0	0		0	0	0	0	0	0
LOC_Os01g21940	14.0876	7.89251	8.48601	6.78525	6.03218	7.16735		12.0637	8.61585	8.65878	13.3531	7.91012	8.52648
LOC_Os01g21950	0	0	0	0	0	0		0	0	0	0	0	0
LOC_Os01g21960	0.309864	16.0024	12.5837	17.7891	16.9647	8.42823		0.328061	10.9968	16.5938	9.45716	15.6969	17.7773
LOC_Os01g21970	0.29226	284.271	12.1268	5.43244	2.23906	0.77366		0.229325	71.1459	9.5815	3.00217	1.96318	1.79836
LOC_Os01g21980	0	0	0	0	0	0		0	0	0	0	0	0
LOC_Os01g21990	41.447	3.12185	1.70078	1.5317	1.0384	3.44466		22.0803	3.52919	3.20977	0.495481	0.768138	0.567014
LOC_Os01g22000	0.348123	0.620101	0.302337	0.438456	3.6675	10.0565		0.353645	0.0850883	0.129191	0.0977161	0.0705658	0.0152991
LOC_Os01g22010	19.8861	320.319	269.093	235.519	282.109	652.589		80.1405	238.994	354.686	153.17	225.845	209.975
LOC_Os01g22030	0	0	0	0	0	0		0	0	0	0	0	0
LOC_Os01g22039	0	0	0	0	0	0		0	0	0	0	0	0
LOC_Os01g22080	0	0	0	0.100287	0.118399	0.166263		0	0	0.00669727	0.0376233	0.0583459	0.085376
LOC_Os01g22090	4.72797	3.1368	2.59495	2.35739	2.35432	0.975958		3.49295	1.30074	1.49202	3.49375	2.81891	1.4325
LOC_Os01g22209	0	0	0	0	0	0		0	0	0	0	0	0
LOC_Os01g22220	0.049883	0	0	0.118854	0	0		0	0	0	0	0.0662431	0
LOC_Os01g22230	0.161641	1.84253	1.41582	1.70233	4.17296	3.44235		0.221343	4.89487	6.71138	1.61249	5.62579	14.223
LOC_Os01g22249	0.0555913	0.0238014	0.0191578	0.056158	0.338828	0.599022		0.117176	0.0978394	0.0395513	0	0.231022	2.11005
LOC_Os01g22309	0	0	0	0	0	0		0	0	0	0	0	0
LOC_Os01g22336	0.0639299	1.57349	5.2426	3.8151	1.10828	0.126795		0.0963346	0.619926	0.588695	1.10315	2.20216	1.59138
LOC_Os01g22352	0.0352597	92.4069	95.143	78.001	18.0101	0.992534		2.45631	57.5595	54.029	5.2685	15.7029	11.7521
LOC_Os01g22370	7.50292	6.08609	2.12591	1.62869	0.764489	0.432659		10.9271	6.495	4.84993	1.146	2.04939	0.911619
LOC_Os01g22380	0.0178253	5.59341	3.43245	2.73967	9.89539	5.61561		0.0289649	1.42378	1.84169	0.245244	1.32831	2.96972
LOC_Os01g22390	2.43826	2.10462	1.9258	2.78012	3.15639	3.86022		2.72864	2.38235	2.0511	2.44826	2.06341	2.76892
LOC_Os01g22430	5.28825	1.55817	0.973597	0.94083	1.74262	1.48591		5.60203	6.49385	6.02687	5.63379	3.97136	4.49047
LOC_Os01g22440	1.22523	0.249359	0.103222	0.440753	0.489504	0.159246		0	0	0	0	0	0
LOC_Os01g22450	0.396271	1.51665	1.52249	0.552915	0.192427	0		0	0	0	0	0	0
LOC_Os01g22480	3.77502	2.24952	1.82328	1.76906	3.59793	4.168		4.57754	2.11333	1.86373	1.3768	1.32935	1.91238
LOC_Os01g22490	147.684	185.012	317.425	159.186	188.164	148.617		122.384	178.766	246.184	480.709	337.261	229.652
LOC_Os01g22500	8.82094	10.404	19.5573	18.4305	16.8972	32.963		7.73223	10.6534	14.502	32.4688	25.7226	17.6233
LOC_Os01g22510	17.7776	11.2901	9.60664	10.3126	10.4634	11.8854		25.9639	9.53152	10.3748	10.3768	13.2932	14.3351
LOC_Os01g22520	127.502	45.6386	55.5476	28.9163	34.0446	44.9378		93.3935	56.7888	51.6648	73.544	46.5538	40.7709
LOC_Os01g22530	0	0	0	0	0	0		0	0	0	0	0	0
LOC_Os01g22540	0.11929	0.158415	0.402532	0.871245	0.200471	0		0.0973055	0	0.0137499	0.148695	0.114239	0
LOC_Os01g22550	1.48443	2.5678	1.8451	2.08524	2.7377	3.42045		2.05061	2.12901	2.28577	1.78858	1.54831	1.92868
LOC_Os01g22560	0.0228644	0	0.0259631	0	0	0		0.110127	0.0437609	0.0802615	0.0324335	0.009471	0
LOC_Os01g22570	0.0776394	0.0107342	0.0529522	0.0130283	0	0		0.190981	0.0588076	0.076862	0.029322	0.0134207	0.0319303
LOC_Os01g22600	4.81074	9.16418	8.37317	9.17659	42.7799	134.359		24.3117	11.3373	7.72184	5.67875	5.83428	19.9811
LOC_Os01g22630	2.61381	3.67294	7.81634	9.8544	11.4329	17.8099		2.8148	2.55144	2.66161	12.0875	11.562	12.5212
LOC_Os01g22640	0.158512	5.01089	2.47597	1.27965	0.518953	0.0764779		0.0651878	4.22926	8.09757	0.688623	1.03732	0.266031
LOC_Os01g22650	0	0	0	0	0	0		0	0	0	0	0	0
LOC_Os01g22660	0.493486	1.96841	1.6648	5.51905	4.1758	2.89556		0.295406	1.58107	1.19112	4.90537	10.1655	9.37111
LOC_Os01g22670	0.145651	0.629119	0.519209	2.00713	1.17084	0.891265		0.0853651	0.411398	0.392906	1.73759	4.24982	3.0052
LOC_Os01g22680	0	0.0293559	0.0105202	0.0257921	0.0736201	0		0	0.011977	0.0108795	0.00834022	0	0
LOC_Os01g22700	0	0	0	0	0	0.0491518		0	0	0	0	0	0
LOC_Os01g22710	0.0495251	0.775127	0.344044	0.0119787	0.0127181	0.0196586		0.0344692	0.32324	0.400994	0	0	0.0136519
LOC_Os01g22720	0	0	0	0	0	0		0	0	0	0	0	0
LOC_Os01g22780	1.84469	4.64101	7.54644	1.77448	0.592038	0.0593812		1.75439	7.2725	9.76987	7.60041	7.81214	8.78699
LOC_Os01g22810	0	0	0	0	0	0		0	0	0	0	0	0
LOC_Os01g22870	32.3148	17.3296	24.2648	18.372	17.4381	15.7111		23.8683	16.7556	17.6486	26.1664	30.7529	23.6404
LOC_Os01g22880	0	0	0	0	0	0		0	0	0	0	0	0
LOC_Os01g22900	235.525	37.8447	29.9308	25.1234	28.7661	32.2477		210.383	75.1603	39.5946	11.301	16.2237	23.9711
LOC_Os01g22920	0	0	0	0	0	0		0	0	0	0	0	0
LOC_Os01g22930	0	0.0148474	0	0	0	0		0	0	0	0	0	0
LOC_Os01g22954	0.23432	0.219021	0.311331	0.817811	0.228404	0.0734906		0.0157854	0.530892	0.468995	0.19773	0.423639	0.198996
LOC_Os01g22980	61.7475	2.63748	1.99955	1.31598	0.139132	0.0268248		55.3585	5.06861	4.82963	0.786091	0.414043	0.0270824
LOC_Os01g22990	115.966	63.771	64.6777	52.9384	44.9381	35.223		86.3706	55.1552	64.9778	100.544	100.074	51.8837
LOC_Os01g23000	0.0848243	0.00997521	0.0282717	0	0	0		0.304053	0	0.0101976	0.033392	0.116357	0.0512031
LOC_Os01g23010	0	0	0	0	0	0		0	0	0	0	0	0
LOC_Os01g23060	0	0	0	0	0	0		0	0	0	0	0	0
LOC_Os01g23070	0	0.0121079	0.029267	0.00507686	0.0388745	0.0300152		2.04193	2.42676	2.52977	0.633658	0.40401	0.120237
LOC_Os01g23080	0	0	0	0	0	0		0	0	0	0	0	0
LOC_Os01g23100	0	0	0	0.0324199	0	0		0	0	0	0	0	0
LOC_Os01g23260	0	0	0	0	0	0		0	0	0	0	0	0
LOC_Os01g23340	0	0	0	0	0	0		0	0	0	0	0	0
LOC_Os01g23350	0	0	0	0	0	0		0	0	0	0	0	0
LOC_Os01g23370	0	0.845308	0.047441	0	0	0.0263215		0.012444	0.266216	0.0511997	0.00421104	0.00424294	0.0755028
LOC_Os01g23380	4.75426	1.78643	1.14759	0.820176	1.86834	2.5152		3.97126	1.76856	1.83084	1.20835	1.52757	1.57204
LOC_Os01g23390	0	0	0	0	0	0		0	0	0	0	0	0
LOC_Os01g23400	0	0	0	0	0	0		0	0	0	0	0	0
LOC_Os01g23440	0	2.24688	0.00562128	0	0	0.025129		0.00403639	0.0260253	0.00955067	0	0.0061174	0.0652796
LOC_Os01g23500	0	0	0	0	0	0		0	0	0	0	0	0
LOC_Os01g23510	0	0	0	0	0	0		0	0	0	0	0	0
LOC_Os01g23520	0	0	0	0	0	0		0	0	0	0	0	0
LOC_Os01g23530	0	0	0	0	0	0		0.0125107	0.00200676	0	0	0	0
LOC_Os01g23580	0.0333166	0.41007	0.252167	0.116306	0.231648	0.37128		0.206199	0.0599642	0.0471331	0.026189	0.0604774	0.109826
LOC_Os01g23590	16.7223	11.9735	8.39488	9.20742	12.4304	11.5632		17.3759	10.0855	9.14279	12.2582	14.031	17.1233
LOC_Os01g23600	1.65519	0.456132	0.251499	0.253522	0.51472	0.411985		1.41336	0.567408	0.613889	0.161948	0.111396	0.138053
LOC_Os01g23610	21.0409	11.2509	16.7234	15.0376	17.3134	38.1068		19.9258	12.7673	13.7906	25.2074	18.9487	11.9408
LOC_Os01g23620	48.7536	47.7425	46.5263	28.692	24.1997	27.1312		43.1762	48.8824	54.0094	42.2462	32.4657	25.9862
LOC_Os01g23630	4.78793	5.98899	6.1222	8.45838	10.9502	16.7737		7.78991	8.72714	10.4162	7.52732	9.94864	13.6969
LOC_Os01g23640	14.2143	9.33348	7.39969	13.8065	12.5278	13.0625		14.3125	12.167	10.0633	9.09309	12.6392	13.3884
LOC_Os01g23650	0	0	0	0	0	0		0	0	0	0	0	0
LOC_Os01g23660	0	0	0	0	0	0		0	0	0	0	0	0
LOC_Os01g23680	25.2941	9.5975	11.8238	9.20935	5.28231	1.16014		34.4051	12.9836	13.1225	21.5739	23.5681	12.3548
LOC_Os01g23690	0	0	0	0	0	0		0	0	0	0	0	0
LOC_Os01g23700	0	0	0	0	0	0		0	0	0	0	0	0
LOC_Os01g23705	0.149047	0.181567	2.12665	4.04858	1.34372	1.22712		0.170094	0.466584	0.44105	4.20128	3.39479	2.32662
LOC_Os01g23710	7.53706	1.14692	0.514799	0.68608	0.516487	0.260045		5.72696	0.989041	0.924121	0.557471	0.408245	0.316286
LOC_Os01g23740	46.0946	29.0245	30.9454	18.9918	14.4624	14.1395		38.0384	34.0425	40.8452	78.1755	50.6366	26.511
LOC_Os01g23750	0	0	0	0	0	0		0	0.00255935	0	0	0	0
LOC_Os01g23760	0	0	0	0.00888394	0.0559744	0.0231977		0	0.00557408	0	0	0	0.0583228
LOC_Os01g23770	0	0	0.0140783	0.0290784	0.113223	0.0657638		0	0	0	0	0	0.0931411
LOC_Os01g23780	0	0	0	0	0	0		0	0	0	0	0	0
LOC_Os01g23790	0.743255	0.145948	0.0769212	0	0	0		0	0	0	0	0	0
LOC_Os01g23800	0	0.172855	0	0	0	0		0	0.0284738	0.00764939	0	0	0
LOC_Os01g23810	0	0.0232935	0.0739939	0.153266	0.128639	0.0820003		0	0.0082046	0	0.0567507	0	0
LOC_Os01g23870	0.395126	0.594621	0.526433	0.587371	0.493316	0.0484209		0.119703	0.251705	0.279453	0.165705	0.141971	0.0950443
LOC_Os01g23880	0.200675	135.417	1.42986	0.631957	0.0991382	0		0.0515172	28.1488	0.401447	0.098046	0.0326657	0
LOC_Os01g23890	0	0	0	0	0	0		0	0	0	0	0	0
LOC_Os01g23910	2.73044	1.00673	0.290104	1.2471	0.728027	0.707153		0.442682	0.485131	0.351052	0.546982	0.468247	0.454506
LOC_Os01g23920	0	0.0180814	0	0	0	0.130376		0	0	0	0	0	0
LOC_Os01g23940	0	0	0	0	0	0		0	0	0	0	0.0106958	0
LOC_Os01g23970	0.608644	0.0712764	0.021103	0.0598307	0.0133835	0		0.532376	0.0458106	0.0215646	0.00723004	0.0229462	0
LOC_Os01g23990	28.3261	1.39439	1.08482	1.28556	4.69122	7.0422		13.1947	1.35926	1.77457	0.752823	2.25549	6.13842
LOC_Os01g24010	0.241251	0.405454	0.180859	0.25412	0.334284	0.113703		0.294675	0.242814	0.210429	0.115959	0.180496	0.224316
LOC_Os01g24020	3.9604	2.74413	3.45152	1.38214	2.90763	5.71388		3.27815	3.08508	3.60206	2.59064	2.18027	1.55771
LOC_Os01g24030	0.081983	0.286991	0.085917	0.200035	0.197559	0.196401		0.110565	0.18275	0.272567	0.0406073	0.0560409	0.118431
LOC_Os01g24050	0.00522578	0	0	0.00691295	0	0		0	0	0	0	0	0
LOC_Os01g24060	9.45605	7.05364	6.74926	6.06134	5.0551	4.58623		5.40224	5.98743	5.65214	5.59806	4.84525	4.49451
LOC_Os01g24070	11.4009	6.90193	7.21772	21.7585	45.1299	60.5033		8.00185	5.27684	4.84308	9.93925	39.0594	60.9959
LOC_Os01g24080	0.135707	0.0337339	0.00218309	0.0101768	0.0060297	0.0232666		0.0671799	0.0241133	0.025375	0.00748733	0.00518157	0.0442211
LOC_Os01g24090	29.7091	3.55513	1.64265	1.12086	0.744996	0.590283		11.3393	2.5732	2.73968	0.899449	0.389264	0.384711
LOC_Os01g24110	0.218567	0.0524956	0.0514308	0.046089	0.0606514	0		0	0	0	0	0	0
LOC_Os01g24120	0.0975941	0.0122088	0	0	0	0		0	0	0	0	0	0
LOC_Os01g24160	0	0	0	0	0	0		0	0	0	0	0	0
LOC_Os01g24240	0	0	0	0	0	0		0	0	0	0	0	0
LOC_Os01g24340	0.642525	0.934979	0.588679	0.301937	0.120387	0.0194651		0.0530145	0.117371	0.112666	0.02644	0.0235353	0.12071
LOC_Os01g24350	0	0.014223	0.0926571	0.595488	0.174723	0.0712726		0	0	0	0.303978	1.33427	0.480753
LOC_Os01g24420	2.36248	0.20531	0.0685421	0.00865944	0.00673744	0.0129979		10.1893	1.71143	1.11662	0.062994	0.394158	0.506472
LOC_Os01g24430	0.578207	0.856751	0.720578	0.718138	0.446442	0.308162		4.32101	2.00311	1.61812	0.245021	0.440759	0.176322
LOC_Os01g24440	6.31346	6.96125	9.14353	9.64538	20.6997	27.8457		6.52108	4.1109	4.1959	3.71108	7.45384	9.41325
LOC_Os01g24450	0	0	0	0	0	0		0	0	0	0	0	0
LOC_Os01g24460	0	1.30194	20.6302	82.4009	59.6628	37.8009		0	0.0221644	0.263544	90.9754	100.512	89.7725
LOC_Os01g24470	0.00190734	0.877577	0.371723	0.412199	0.170155	0.052538		0.0148083	0.659036	0.74781	0.476098	0.354202	0.296757
LOC_Os01g24480	2.1317	4.16012	4.22117	6.98008	8.48946	13.6444		3.75989	4.4661	3.90115	2.77533	3.19388	3.06541
LOC_Os01g24490	1.46946	2.34773	1.8123	1.05025	0.232105	0.0674271		1.05397	1.03689	1.29891	0.278685	0.121874	0.129738
LOC_Os01g24500	0.203349	0.612281	0.220125	0.0943159	0.0420199	0.0208769		0.183232	0.117478	0.111987	0	0.0142958	0.0373807
LOC_Os01g24550	0	0	0	0	0.0126464	0		0	0.0186932	0.020469	0.0140206	0.0360666	0.0286017
LOC_Os01g24560	0	0.0055202	0	0	0.0161176	0		0	0.0418265	0.0233611	0.0457133	0.0173135	0.138986
LOC_Os01g24570	0	0	0	0	0	0		0	0.00368853	0.002784	0	0	0
LOC_Os01g24590	0	0	0	0	0	0		0	0	0	0	0.0972469	0
LOC_Os01g24600	0	0	0	0	0.0134438	0.0259195		0	0.0602388	0.0318074	0.00552464	0.0459316	0.123463
LOC_Os01g24650	0	0	0	0	0	0		0	0	0	0	0	0
LOC_Os01g24670	0	0	0	0	0	0		0	0	0	0	0	0
LOC_Os01g24680	27.6358	27.0769	21.9443	22.9154	19.5255	21.8994		29.4905	39.6305	33.0863	18.2211	18.7693	18.8681
LOC_Os01g24690	58.8701	104.247	228.231	189.421	161.737	193.07		60.4251	112.012	152.704	571.629	464.696	237.193
LOC_Os01g24700	0	0.186159	0	0	0	0		0	0.232578	0.039002	0	0.0564102	0.0306117
LOC_Os01g24710	0.0474958	72.2181	14.7627	18.3287	17.0594	8.22686		1.55528	157.272	52.6406	4.37102	13.9274	17.0686
LOC_Os01g24720	0	0	0	0	0	0		0	0	0	0	0	0
LOC_Os01g24730	0	0.0429508	0.0318536	0.0866753	0.052844	0.157902		0	0.0586331	0.0121085	0.0619736	0.0808903	0.193169
LOC_Os01g24740	0.0338399	0	0	0	0	0		0	0	0	0	0	0
LOC_Os01g24750	13.0306	12.442	15.0119	14.4347	18.7164	22.9619		20.4279	12.5064	9.3516	13.7877	16.7119	28.0781
LOC_Os01g24760	0	0	0	0	0	0		0	0	0	0	0	0
LOC_Os01g24764	0	0	0	0	0.0466138	0		3.31992	1.58822	1.71924	0.690153	1.73561	2.79112
LOC_Os01g24770	0	0	0	0	0	0		0	0	0	0	0	0
LOC_Os01g24780	0.535071	3.95335	2.14639	1.16784	0.543046	0.443587		0.020488	2.33295	1.30272	0.0520634	0.078371	0.243735
LOC_Os01g24790	0.666183	3.7231	2.09984	1.29789	0.221383	0		0	1.41366	0.879977	0.0132599	0.0109435	0
LOC_Os01g24810	0.00600011	0.107641	0.0597867	0.0354715	0.0528059	0.0595479		1.41545	0.837238	0.83503	0.599768	0.641648	0.490904
LOC_Os01g24820	0.00693672	0.0273781	0.00756156	0.00357348	0.149797	0.78217		1.35983	0.775648	0.816883	0.545126	0.598444	1.31641
LOC_Os01g24830	0	0	0	0	0	0		0	0	0	0	0	0
LOC_Os01g24840	0	0.00919855	0.0114954	0	0.0398662	0		0	0	0.00870158	0	0	0.0437179
LOC_Os01g24880	17.5782	19.1072	91.1563	295.979	152.462	97.1769		19.071	13.6495	15.7192	299.385	302.691	207.837
LOC_Os01g24900	0	0	0	0	0	0		0	0	0	0	0	0
LOC_Os01g24920	0.556159	0.772847	0.41181	0.349521	0.268945	0.286747		0.719833	0.680447	0.695812	0.268196	0.18496	0.225726
LOC_Os01g24930	0.0327755	0	0	0	0	0		0	0	0	0	0	0
LOC_Os01g24940	0.856884	2.0162	2.1143	1.28321	0.738072	0.427195		3.96218	2.7034	3.40433	3.79375	1.37093	1.53537
LOC_Os01g24950	11.3851	7.27635	9.29567	7.48932	6.6485	7.19799		9.75034	7.46424	6.83888	8.87203	7.60099	6.33689
LOC_Os01g24960	0	0	0	0	0	0		0	0	0	0	0	0
LOC_Os01g24970	0	0.275806	0.0325804	0	0	0		0	0.12147	0	0	0	0
LOC_Os01g24980	0.128858	2.52485	1.45412	0.823801	0.463393	0.0218229		0.0757625	1.03855	1.46729	0.503943	0.607589	0.434237
LOC_Os01g25010	0.395324	0.0323072	0.0144024	0.00642714	0.0120151	0		0.844281	0.00560514	0.0053997	0	0.0205059	0
LOC_Os01g25020	0	0	0	0	0	0		0	0	0	0	0	0
LOC_Os01g25030	0	0	0	0	0	0		0	0	0	0	0	0
LOC_Os01g25050	0.165207	0.114667	0.0649785	0.132215	0.208543	0		0.16409	0.100973	0.131093	0.122241	0.143092	0.231582
LOC_Os01g25065	0.291074	0.0357496	0.0806099	0.234287	0.03592	0.07658		0.316407	0.125273	0.1181	0.080619	0.0340344	0.0709001
LOC_Os01g25070	0.0437164	0.0633807	0	0.128846	0	0		0	0	0	0.0565895	0	0
LOC_Os01g25080	0	0.0739256	0.0642115	0.0416623	0	0		0	0	0	0	0	0
LOC_Os01g25100	0	0.0432631	0	0.058435	0.152221	0.0477419		0.014385	0.0528108	0.0229668	0	0	0.2602
LOC_Os01g25110	0	0.00851498	0.0106325	0	0.0367702	0		0	0.0550638	0.0769269	0.0152086	0.0153963	0.0404098
LOC_Os01g25150	0	0	0	0	0	0		0	0	0	0	0	0
LOC_Os01g25160	0	0	0	0	0	0		0	0	0	0	0	0
LOC_Os01g25170	0	0.108212	0.91582	1.50332	2.71487	0.77455		0	0	0.0803705	5.53955	6.24866	7.226
LOC_Os01g25189	0.908834	1.6678	1.88307	1.41525	3.11484	4.03053		0	0.0134132	0.0326784	0.160971	0.0421344	0
LOC_Os01g25220	0	0	0	0	0	0		0	0	0	0	0	0
LOC_Os01g25230	6.23917	1.66569	1.65938	0.787563	0.777876	0.864269		0	0	0	0	0	0
LOC_Os01g25240	4.54665	1.64199	2.10962	2.74301	3.53294	3.04294		0.932277	1.72572	2.17173	7.78187	6.08678	3.43264
LOC_Os01g25250	0	0	0	0	0	0		0	0	0	0	0	0
LOC_Os01g25260	0	0.0495759	0	0	0	0		0	0	0	0	0	0
LOC_Os01g25270	0.458998	0.915517	0.69701	0.3321	0.355657	0.15409		0.874106	0.657124	0.598992	1.02076	0.465548	0.383401
LOC_Os01g25280	0	0	0	0	0	0		0	0.00634888	0	0	0	0
LOC_Os01g25290	0	0	0	0	0	0		0	0	0	0	0	0
LOC_Os01g25300	0.00745331	0.0161246	0.0148818	0.00738084	0	0		0.122959	0.0207437	0.0155736	0.0149402	0.00753719	0.0176255
LOC_Os01g25320	8.96729	4.70675	3.7536	3.82677	4.38639	4.44923		11.73	5.26766	4.3492	3.7487	4.08506	5.29883
LOC_Os01g25330	8.9688	8.10847	6.52692	9.43326	10.4634	6.80089		9.53396	9.29635	7.44574	8.92404	11.2047	13.2692
LOC_Os01g25340	0.0555805	0	0	0	0.0582883	0.109801		0	0	0	0	0	0
LOC_Os01g25360	5.34239	0.0459987	0.108322	0.0496283	0.0316749	0		0.817743	0.235706	0.0941044	0	0.0133595	0
LOC_Os01g25370	11.1837	7.85209	7.05864	6.51832	11.4588	24.9885		9.78171	6.99513	7.11632	6.2353	5.27947	8.43525
LOC_Os01g25386	22.3961	18.9184	13.5354	11.7381	15.5178	20.0231		61.5272	26.3154	19.8328	4.66579	5.71742	6.54777
LOC_Os01g25430	0	0	0	0	0	0		0	0	0	0	0	0
LOC_Os01g25440	2.57227	4.61552	3.3503	5.0855	4.81344	4.44145		1.92676	3.91731	4.25479	6.90889	6.72462	6.0357
LOC_Os01g25450	0	0.0757297	2.45918	36.8819	20.3131	2.03392		0	0	0.000281862	10.2661	28.5931	29.4052
LOC_Os01g25460	0.223023	66.3304	0.0949089	0.0308382	0.00887228	0		0.0462276	5.97939	0.0850429	0	0.0506244	0.00822803
LOC_Os01g25470	0.0289102	0.0312553	0.100285	0.119844	0	0		0	0.0111196	0.312675	1.98361	1.01298	0.404469
LOC_Os01g25484	248.045	16.6698	14.1122	7.15486	17.2079	57.4988		29.5182	4.18537	3.97949	1.22681	1.01945	1.13645
LOC_Os01g25500	0.604342	4.23225	3.17879	1.98429	0.665366	0.251625		0.325281	1.863	1.39227	0.578915	0.87179	0.777998
LOC_Os01g25510	0	0.00528418	0	0	0	0.0223764		0	0.00230835	0	0	0	0
LOC_Os01g25520	0.0137706	0	0	0	0	0		0	0	0	0	0	0
LOC_Os01g25530	16.7728	5.4694	3.13773	4.22044	4.4218	3.937		7.56455	4.17791	4.20882	4.45533	3.73508	3.1747
LOC_Os01g25540	8.27353	22.0148	30.7987	22.5917	13.5597	9.53624		20.215	24.1253	22.6518	25.4702	21.9446	18.4157
LOC_Os01g25550	0	0	0	0.195868	0	0		0	0	0	0	0	0
LOC_Os01g25560	0.233907	2.16793	2.59938	2.11003	0.6706	0		0.149569	4.07348	13.2136	2.86305	1.90532	0.670689
LOC_Os01g25600	44.2986	4.68193	3.5175	2.59656	0.765928	0.129995		28.7488	6.01696	5.83491	2.25043	1.07691	0.530785
LOC_Os01g25610	38.2143	68.737	152.382	89.7972	83.2391	102.937		54.891	87.4482	121.999	326.931	198.243	146.185
LOC_Os01g25630	0	0.0113582	0.00180356	0.0345182	0.0115872	0.0095921		0.00963317	0.01385	0.0060189	0	0	0
LOC_Os01g25660	0.0743292	0.0111097	0.0530036	0.176159	0.213981	0.137294		0	0	0	0	0	0
LOC_Os01g25720	3.99265	1.81248	0.915014	0.871301	0.17756	0.00486763		4.40946	5.32231	3.95344	0.235995	0.522923	0.0416888
LOC_Os01g25740	3.62921	0.575849	0.197071	0.114172	0.0140957	0		2.18135	1.55286	0.782134	0.0638614	0.0831057	0.0265904
LOC_Os01g25760	0.368959	0.248229	0.125074	0.111365	0.114544	0.0407108		0.647361	0.65584	0.556325	0.27358	0.195641	0.123758
LOC_Os01g25770	0.158607	0	0.0362678	0	0.0577495	0		0.0247542	0.0483654	0.0196786	0	0	0
LOC_Os01g25800	0.664807	0.283089	0.409407	0.718649	0.283476	0.24971		0.239865	0.163118	0.148724	0.0909876	0.22651	0.0811361
LOC_Os01g25810	2.31708	0.291151	0.204366	0.161917	0.234809	0.446915		0.947931	0.460002	0.4769	0.171444	0.109562	0.160264
LOC_Os01g25820	66.4028	13.1067	6.41889	7.2585	22.3341	28.8482		14.4179	11.1467	8.57778	0.955854	1.55947	4.47295
LOC_Os01g25880	39.766	16.9588	21.5649	17.5429	20.0349	43.1113		24.9304	12.6962	15.7429	25.1282	22.7902	16.7413
LOC_Os01g25920	74.3132	18.0067	16.1588	11.4291	15.4495	17.8442		0.632766	0.0170317	0.0225506	0.028234	0.0937425	0.414836
LOC_Os01g25940	0	0	0	0	0	0		0	0	0	0	0	0
LOC_Os01g25990	8.55955	0.90996	0.234458	0.459096	0.414695	0.129608		9.48999	0.202212	0.135166	0.0450607	0.0619438	0.140877
LOC_Os01g26000	1.14155	2.26205	2.11602	1.62469	0.601325	0.349977		1.0409	0.839288	1.01323	1.91887	1.74175	0.498679
LOC_Os01g26010	0.113005	0.0183024	0.0481673	0.0321641	0	0		0.0355515	0	0	0.0268984	0.0556735	0
LOC_Os01g26020	7.43119	8.70862	7.84559	8.36599	9.15285	15.7312		8.27374	8.47303	8.48934	9.67267	9.12307	7.91286
LOC_Os01g26039	14.5691	4.25258	3.33194	3.79452	2.90058	1.54064		4.0936	1.17628	1.27676	1.55777	1.2404	0.730096
LOC_Os01g26060	0	0.0097581	0	0	0	0		0	0	0	0	0	0
LOC_Os01g26070	18.8853	12.0246	20.0482	11.9715	10.7698	2.1924		0.0648056	0	0.00956746	0	0	0
LOC_Os01g26080	1.422	1.14637	1.47916	1.11303	2.25553	2.45278		0	0	0	0	0	0
LOC_Os01g26090	0	0	0	0	0	0		0	0	0	0	0	0
LOC_Os01g26100	0	0.0197489	0	0	0	0		0	0	0	0	0	0
LOC_Os01g26110	0	0	0	0	0	0		0	0	0	0	0	0.235096
LOC_Os01g26120	2.40659	2.88654	6.60526	6.89506	15.0994	3.98791		13.0994	4.03024	6.93453	15.3425	15.6905	24.8319
LOC_Os01g26130	12.3425	9.4488	8.36605	5.32459	12.3301	19.4334		14.9523	8.49803	9.69812	7.04495	11.2179	13.6672
LOC_Os01g26150	0	0	0	0	0	0.104575		0.015735	0	0	0	0	0
LOC_Os01g26160	8.09618	9.80356	10.2313	14.8309	13.7584	8.09765		7.31525	8.80361	8.84843	15.4466	18.7708	21.7297
LOC_Os01g26174	1.05222	0.371993	0.187535	0.454646	0.309298	0.412094		1.25818	0.916543	0.675305	0.284996	0.284338	0.349205
LOC_Os01g26210	4.57805	0.0275682	0.0340855	0.0289328	0	0		7.56604	0.275431	0.221303	0.0469731	0.0607313	0.0141416
LOC_Os01g26250	0	0	0	0	0	0		0	0	0	0	0	0
LOC_Os01g26270	0.315821	0.0290625	0.012633	0.0448132	0.0205362	0		0.0956371	0.00651497	0.00236512	0	0	0
LOC_Os01g26280	1.52594	0.0428937	0.0677075	0.0246328	0.0204846	0		0.263623	0.00561299	0.00923054	0.00422208	0	0
LOC_Os01g26290	0.260011	1.30892	0.313084	0.181988	0.399828	0.269918		0.0316023	0.0837354	0.105584	0.0946796	0.0263335	0
LOC_Os01g26300	0.15566	0	0	0	0	0		0.512849	0.11292	0.0776061	0.0124262	0.0372114	0.0120618
LOC_Os01g26310	0.212394	0.00874127	0	0	0	0		0	0	0	0	0	0
LOC_Os01g26320	0	1.08334	8.83885	0.592317	0.339637	0		0	0	0.903701	3.55396	0.529184	0.0427009
LOC_Os01g26340	0.468661	0.541347	0.426817	1.17785	0.818358	0.386158		0.609767	0.602892	0.596074	2.18569	1.83759	0.781778
LOC_Os01g26370	2.91442	1.31354	1.05761	1.42724	1.9171	0.96328		0.0562886	0.019219	0.0095902	0.0161101	0.0344951	0.0184389
LOC_Os01g26390	0.333311	0.590868	0.426725	0.563498	0.232224	0.0215903		0.00764928	0	0	0	0	0
LOC_Os01g26410	0	0	0	0	0	0		0	0	0	0	0	0
LOC_Os01g26920	14.2992	5.34749	4.57401	4.24055	3.2536	4.66471		9.29685	5.20772	5.97482	3.61903	2.59539	2.1743
LOC_Os01g26950	0	0	0	0	0	0		0	0	0	0	0	0
LOC_Os01g26970	19.6161	6.14121	6.41598	8.10476	6.01649	3.15026		4.74537	3.44265	4.12753	6.71476	8.29954	5.29757
LOC_Os01g27050	0.312725	0.0832235	0.0361789	0	0	0		0.0302065	0.0981019	0.079475	0.0565868	0.0531674	0.0781631
LOC_Os01g27070	0	0	0	0	0	0		0	0	0	0	0	0
LOC_Os01g27100	0	0	0	0	0	0		0	0	0	0	0	0
LOC_Os01g27110	0	0	0	0	0	0		0	0	0	0	0	0
LOC_Os01g27120	1.23418	0.0147793	0.0259392	0.0208046	0.0219538	0		0.617117	0.019162	0.0146047	0	0.00939002	0.070086
LOC_Os01g27130	0	0	0	0	0	0		0	0	0	0	0	0
LOC_Os01g27140	15.6327	0.971626	1.01583	2.07496	0.229172	0		17.1345	12.7801	14.7646	4.72404	2.14634	0.698715
LOC_Os01g27150	28.9336	34.6348	42.0373	61.2126	86.003	131.772		28.7948	42.859	39.2877	71.6456	89.6209	101.793
LOC_Os01g27160	0.152931	2.36255	3.45922	2.30829	1.08041	1.67853		0.532427	2.31996	3.04544	5.58291	1.3555	0.679217
LOC_Os01g27170	0.0529102	0.519332	0.437829	0.161764	0.0976113	0.0921195		0.0869761	0.389879	0.545336	0.453819	0.206388	0.133701
LOC_Os01g27180	0	0	0	0	0	0		0	0	0	0	0	0
LOC_Os01g27190	0.22152	213.441	0.866893	0	0.0423935	0		0.0745891	47.2162	0.899838	0.030832	0	0
LOC_Os01g27210	22.885	27.6116	13.3552	16.7962	26.0548	5.20193		9.27069	0.895775	0.361817	0.113602	1.42975	0.435028
LOC_Os01g27230	7.56526	0.111805	0.0377138	0.0752341	0.193028	0.233641		3.97879	1.65052	0.428409	0.0789047	0.175692	0.674418
LOC_Os01g27240	0.0729907	0.0601717	0.0448488	0.156165	0.721574	1.4796		0.0487618	0.140204	0.125231	0.0500408	0.232196	1.01063
LOC_Os01g27260	0.00804145	0.881441	0.161111	0.0104818	0.0530425	0.0327993		0	3.35395	8.60924	0.725366	0.180076	0
LOC_Os01g27300	0	0	0	0	0	0		0	0	0	0	0	0
LOC_Os01g27330	0	0	0	0	0	0		0	0	0	0	0	0
LOC_Os01g27340	0.021881	0.934747	0.163068	0.126201	0	0.0330591		0	0	0	0	0	0
LOC_Os01g27350	0	0	0	0	0	0.0984553		0	0	0	0	0	0
LOC_Os01g27360	1.5594	23.6276	13.2717	7.8967	6.5198	0.992426		70.8638	96.7795	59.1664	8.27959	19.88	20.2236
LOC_Os01g27370	0	0	0	0	0	0		0	0	0	0	0	0
LOC_Os01g27380	0.0361546	0.0498892	0.0116976	0	0	0		0.854312	0.307433	0.361286	0.0321005	0.065731	0.0617653
LOC_Os01g27390	0.0267494	0.284008	0.347984	0.169019	0.06349	0		0.0108592	0.218084	0.160321	0	0	0.028717
LOC_Os01g27400	0	0	0	0	0	0		0	0	0	0	0	0
LOC_Os01g27470	0	0.236802	0.00685406	0	0	0		0	0.00328952	0.00238847	0	0	0
LOC_Os01g27480	8.70018	0.293349	0.214326	0.300398	0.440788	0.396681		5.83493	4.95926	4.38502	0.542103	0.494488	0.499837
LOC_Os01g27490	13.2752	58.8409	50.1585	34.5926	24.5315	0.0394581		0.0459202	0.0151806	0	0	0	0.0154786
LOC_Os01g27500	0	0.0500125	0.121755	0.421757	0.0620415	0		0	0	0	0	0	0
LOC_Os01g27510	0	0	0	0	0	0		0	0	0	0	0	0
LOC_Os01g27520	46.9607	26.899	34.3289	26.2725	19.0123	8.49394		38.9032	33.4285	30.2052	55.7071	42.2841	23.5866
LOC_Os01g27530	0.411788	0.170069	0.148249	0.195768	0.740325	0.674465		0	0	0	0	0	0
LOC_Os01g27570	0	0	0	0	0	0		0.161857	0	0	0	0	0
LOC_Os01g27600	0.0126732	0.0283795	0.0244831	0.0153069	0.0182962	0		0	0.00881017	0.0164037	0	0.0197079	0.0156172
LOC_Os01g27620	0	0	0	0	0	0		0	0	0	0	0	0
LOC_Os01g27630	0	57.345	141.78	156.432	91.6882	14.3777		0.0143328	7.51112	37.0486	195.087	266.023	117.86
LOC_Os01g27650	0.636505	0.506612	0.373095	0.268462	0.332675	0.456059		0.368962	0.506223	0.47869	0.246582	0.142892	0.169586
LOC_Os01g27680	0	0.0402089	0.0298912	0.00702905	0	0		0.0366094	0.0695818	0.0424862	0	0	0
LOC_Os01g27690	0.0174191	0.0391809	0.0244008	0.0113322	0	0		0.0144533	0.0558034	0.0858679	0	0	0
LOC_Os01g27700	0	0	0	0	0	0		0	0	0	0	0	0
LOC_Os01g27710	0.0130721	0.0100642	0	0	0	0.0535679		0	0	0	0	0	0
LOC_Os01g27720	8.63796	9.29728	9.34868	6.44936	7.0754	8.29679		9.85624	10.5139	10.4852	7.36209	8.12934	9.86269
LOC_Os01g27730	15.2594	16.0591	21.0876	16.8491	20.9599	40.952		12.8938	14.5881	15.8722	39.4731	31.3677	21.2007
LOC_Os01g27740	4.25927	4.71812	5.16154	7.00983	10.7182	10.3141		4.74077	5.38087	4.97424	6.15323	5.67857	7.89457
LOC_Os01g27750	4.07216	20.1814	13.9798	13.3006	9.74664	6.46661		3.43829	20.2206	24.7224	11.3605	10.9376	11.3903
LOC_Os01g27760	0.0652032	0.00778387	0	0.0455198	0.4338	0.351634		0	0	0	0	0.0303145	0.0498495
LOC_Os01g27770	0.916332	0.0690682	0.0136003	0.241831	0.783786	1.14651		0	0	0.00163545	0.123696	0.621288	1.38908
LOC_Os01g27820	0	0	0	0	0	0		0	0	0	0	0	0
LOC_Os01g27850	0	0	0	0	0	0		0	0	0	0	0	0
LOC_Os01g27860	0.0374472	0.188595	0.0750648	0.0208732	0.0403196	0		0.403262	0.174253	0.0917621	0.0161499	0	0
LOC_Os01g27880	20.1172	11.7358	7.86084	7.80485	10.2665	21.6534		13.1968	17.5855	15.0161	5.67293	5.9904	11.7984
LOC_Os01g27890	0.50003	0.772374	0.475873	0.215058	0.152657	0.0487095		2.25349	0.932822	1.0949	0.396353	1.6944	3.44
LOC_Os01g27940	18.0039	18.7586	17.3449	16.3249	16.1965	22.5392		17.3748	13.229	13.1905	17.2718	16.1367	13.2008
LOC_Os01g27970	0	0	0	0	0	0		0	0	0	0	0	0
LOC_Os01g27980	0	0	0	0	0	0		0	0	0	0	0	0
LOC_Os01g27990	19.9543	12.8094	21.2553	25.8097	29.2929	45.7229		14.7828	14.3118	13.7182	24.8246	23.2523	21.0973
LOC_Os01g28030	1.82966	7.08366	15.7031	4.4974	0.729923	0		0.0136222	0.762728	3.36835	1.4622	0.215205	0
LOC_Os01g28050	0	0	0.00821674	0	0	0.0451907		0	0.0230503	0.00347371	0.0370428	0	0
LOC_Os01g28080	0	0	0	0	0	0		0	0	0	0	0	0
LOC_Os01g28089	0.0309411	0.132615	0.660328	1.76183	1.51668	1.60543		0	0.00261179	0.00718965	0.131018	0.111036	0.201002
LOC_Os01g28100	0	0	0	0	0	0		0	0	0	0	0	0
LOC_Os01g28120	0	0	0	0	0	0		0	0	0	0	0	0
LOC_Os01g28134	0	0.0139456	0.0329083	0.0257241	0	0		0	0.0612976	0.0692918	0	0.0377491	0
LOC_Os01g28150	2.55363	3.09724	2.47966	3.1147	2.2536	0.908903		1.64039	2.18491	2.17303	1.92887	2.49826	2.16879
LOC_Os01g28160	0	0	0	0	0	0		0	0	0	0	0	0
LOC_Os01g28220	0	0	0	0	0	0		0	0	0	0	0	0
LOC_Os01g28230	0	0.594966	1.19245	0.10611	0	0		0	0	0.505392	0.459941	0	0
LOC_Os01g28260	0	0	0	0	0	0		0	0	0	0	0	0
LOC_Os01g28280	0	0.0166063	0	0	0	0		0	0	0	0	0	0
LOC_Os01g28290	0	0.0230801	0.0326579	0	0	0		0	0	0	0	0	0
LOC_Os01g28300	0	0.784372	6.56136	17.0341	12.0828	6.65263		14.6943	14.1378	12.9432	58.3562	48.3903	36.5323
LOC_Os01g28350	0	0	0	0	0	0		0	0	0	0	0	0
LOC_Os01g28410	0	0	0	0	0	0		0	0	0	0	0	0
LOC_Os01g28450	113.629	17.315	14.7798	7.74481	0.699874	0		68.6703	5.14065	7.28094	5.61637	5.22886	0.303227
LOC_Os01g28474	0.00425341	0.527736	7.82688	7.49524	1.70249	0.0373995		0	0.0653026	0.202943	2.24466	1.27696	0.423613
LOC_Os01g28500	1.33132	201.036	105.585	29.2452	11.0818	0.125714		6.23014	223.679	256.328	17.5795	15.1494	8.20756
LOC_Os01g28510	0	0.00317626	0	0	0	0		0.00734071	0	0	0.0422512	0.0124474	0
LOC_Os01g28520	0	0	0.00591504	0.00760087	0	0		0	0.00283427	0	0	0.0325122	0.0343095
LOC_Os01g28540	47.942	5.37601	2.68092	1.65032	2.06703	4.66735		23.1186	4.18472	4.50025	0.810661	0.564112	0.40328
LOC_Os01g28570	0	0	0	0	0	0		0	0.0151236	0.00366819	0.0134833	0	0
LOC_Os01g28580	5.50384	2.54903	2.33751	3.86579	3.67551	2.43911		0.182611	0.162114	0.133298	0.124393	0.230791	0.122019
LOC_Os01g28590	0.0488089	0.121154	0.165568	0.0248957	0.0519609	0.149916		0.0493195	0.0153137	0.0236384	0	0.022491	0
LOC_Os01g28600	0.00764657	0.0342521	0.0708208	0.158246	0.777147	0.924169		0.0445781	0	0	0	0	0
LOC_Os01g28610	0	0	0	0	0	0		0	0	0	0	0	0
LOC_Os01g28660	0.0055865	0	0	0	0	0		0.00928473	0	0	0	0	0
LOC_Os01g28670	0	0	0	0	0	0		0	0	0	0	0	0
LOC_Os01g28680	60.4248	24.0023	14.7905	11.5682	5.58771	2.14529		50.8999	16.7763	15.7661	3.97905	3.84911	2.66652
LOC_Os01g28690	1.8966	6.14159	4.4922	3.46892	2.3326	3.30808		3.96956	6.36309	6.72328	2.74421	2.42233	3.0393
LOC_Os01g28700	0	0	0	0	0	0		0	0	0	0	0	0
LOC_Os01g28710	0	0	0	0	0	0		0	0	0	0	0	0
LOC_Os01g28720	0	0	0	0	0	0		0	0	0	0	0	0
LOC_Os01g28730	2.85767	2.344	1.81108	1.35194	1.58279	0.554443		3.06668	1.86488	1.45539	0.397051	0.701154	0.918354
LOC_Os01g28770	0	0	0	0	0	0		0	0	0	0	0	0
LOC_Os01g28780	0	0	0	0	0	0		0	0	0	0	0	0
LOC_Os01g28790	187.017	134.925	141.142	46.7057	36.3283	6.01754		220.794	95.9481	71.7115	12.3762	11.5487	18.9174
LOC_Os01g28810	0.00632972	2.76364	29.0468	25.5896	7.38213	0.407709		0	0.0183177	1.44749	8.35124	0.708242	0.232798
LOC_Os01g28830	0	0	0	0.0137055	0	0		0	0	0	0	0	0
LOC_Os01g28840	0.178067	3.13424	5.50783	0.827524	0.16224	0.0114215		0.796613	1.4462	1.59764	0.39272	0.271124	0.484706
LOC_Os01g28850	0	0	0	0	0	0		0	0	0	0	0	0
LOC_Os01g28930	0	0	0.0160557	0.043264	0.0428651	0		0	0	0	0	0.0585185	0
LOC_Os01g28940	0	0	0.0663278	0.094105	0	0		0	0	0	0	0	0
LOC_Os01g28980	0.75456	4.91648	6.54809	9.08204	10.2718	8.07095		0.0507803	0.111334	0.0368323	0.124412	0.612465	0.218687
LOC_Os01g28989	98.1813	30.1295	17.9868	15.2706	15.8189	15.0599		0.196045	0.150614	0.120643	0.0810697	0.20362	0.0750701
LOC_Os01g29104	0.0280389	0.591389	0.987814	13.9042	41.345	43.9358		0.192169	0.729929	0.667115	4.13778	17.3494	45.2749
LOC_Os01g29150	0.16579	2.32191	3.50524	2.23927	2.33681	0.532626		0.0580445	0.614806	0.758401	0.734325	1.52516	3.2847
LOC_Os01g29180	2.02412	4.91869	4.44052	8.14359	11.9857	6.08496		2.12865	3.78854	4.03757	3.85418	6.8082	11.3891
LOC_Os01g29210	0	0.0400243	0.10137	0.10699	0.0996482	0.367504		0	0	0	0	0	0
LOC_Os01g29220	0.857553	0.705519	0.490904	0.806159	1.05076	0.770969		1.20659	0.911191	0.547767	0.796942	0.597371	0.644738
LOC_Os01g29230	7.62409	5.40757	4.12655	7.30963	7.19213	2.71922		8.25576	6.40689	5.15628	9.36819	9.68322	9.48848
LOC_Os01g29240	0.220718	0.142789	0.0178859	0.039742	0.178496	0.508104		0.190886	0.0847428	0.00951144	0	0	0.0367098
LOC_Os01g29280	0.729409	1.25723	1.02121	0.707396	0.384499	0.03073		4.5408	0.394809	0.196938	0.135777	0.0449727	0.0447923
LOC_Os01g29300	0	0	0	0	0	0		0	0	0	0	0	0
LOC_Os01g29330	103.403	6.64264	5.86756	1.53985	1.04537	0.133811		124.104	8.10325	4.97719	1.15538	0.788119	0.32894
LOC_Os01g29350	0	0	0	0	0	0		0	0	0	0	0.120946	0
LOC_Os01g29390	24.136	14.0891	6.61698	6.97395	10.9949	8.76515		8.86286	4.87025	5.03383	1.55829	1.37832	2.0515
LOC_Os01g29409	11.3175	3.90506	2.04893	2.37387	3.87718	4.52536		10.09	4.90971	4.23344	2.17923	2.45902	3.16084
LOC_Os01g29430	2.52956	0.963262	0.604847	0.500537	0.590463	0.703224		2.0464	1.11603	1.00247	0.793694	0.495396	0.544239
LOC_Os01g29469	14.417	16.3863	17.7648	24.4494	15.3351	9.12549		25.882	15.5892	16.7786	27.9908	24.0307	15.273
LOC_Os01g29550	0	0	0	0	0	0		0	0	0	0	0	0
LOC_Os01g29600	1.29081	1.00383	0.641175	1.87326	1.72423	1.11952		1.51048	0.964231	0.86494	1.9423	1.64451	1.05744
LOC_Os01g29610	2.7781	1.7402	1.29474	1.04974	1.02903	0.913895		2.95272	2.07383	1.84026	3.82582	2.97177	2.13747
LOC_Os01g29640	1.5707	0.355354	0.358136	0.392324	0.588568	0		1.1127	0.252443	0.277039	0.230755	0.398567	0
LOC_Os01g29690	1.37814	3.91365	4.19849	4.43145	2.48976	0.649884		0.869941	2.90748	2.7634	4.40937	4.20659	3.01223
LOC_Os01g29740	17.6644	7.55631	6.55605	4.62435	4.97127	4.36789		16.7456	11.8962	12.0131	5.63002	5.25678	5.67457
LOC_Os01g29780	0.272954	0.138208	0.196874	3.64674	13.3227	12.4409		0	0.00428724	0.00354417	1.31264	5.01291	4.85092
LOC_Os01g29804	0.14962	0.222005	0.139301	0.22959	0.856908	0.569271		0.0091399	0.0387423	0.0715378	0.0273912	1.25811	2.16563
LOC_Os01g29820	6.14296	2.82438	1.66255	1.54565	1.44666	1.18807		2.23403	1.64795	2.07998	2.0143	0.807766	0.692694
LOC_Os01g29830	29.7423	16.0332	15.2385	14.272	22.0648	56.7293		32.5244	15.4686	16.4132	13.8143	20.3175	28.7334
LOC_Os01g29840	0	3.28128	85.6107	376.672	273.133	161.442		0	0.00234364	0.0288127	168.347	389.473	331.119
LOC_Os01g29860	0.0105816	0.00546742	0.0586301	0.220049	1.04205	0.797807		0.0105121	0.00682113	0.00823406	0.0443346	0.436475	1.80558
LOC_Os01g29870	0.0355904	0.220788	3.01478	10.4418	12.1989	8.65275		0.0173773	0.0171512	0.0190656	1.08249	5.07115	10.2523
LOC_Os01g29890	0	0	0.476277	2.31228	4.10699	4.18568		0	0	0.0174382	0.532823	2.19157	2.95309
LOC_Os01g30970	0	6.05091	0	0	0.03689	0.0355451		0	0.103277	0	0	0	0
LOC_Os01g31050	0.0688824	0	0	0.0604989	0	0		1.31723	0.0718639	0.0970104	0	0	0
LOC_Os01g31110	66.8611	12.4651	9.30237	10.3066	7.15753	6.28192		36.7914	15.8329	13.4139	5.98236	5.72395	6.07267
LOC_Os01g31124	0	0	0	0	0	0		0	0	0	0	0	0
LOC_Os01g31140	0	0	0	0	0	0		0	0.0162595	0	0	0	0.128117
LOC_Os01g31210	3.87465	0.378879	0.0703671	0.0255275	0	0		0	0	0	0	0	0
LOC_Os01g31220	7.81155	7.14525	9.04856	8.18228	8.74515	7.64633		4.65844	5.02575	5.82277	13.9089	9.91896	7.29528
LOC_Os01g31270	0	0.0562682	0	0	0	0		0	0.0158685	0.00301326	0	0	0
LOC_Os01g31280	0	0	0	0	0	0		0	0	0	0	0	0
LOC_Os01g31360	31.4435	34.7932	24.0599	27.5366	25.4317	45.0254		109.024	38.6218	36.5334	12.6654	11.9338	14.0889
LOC_Os01g31370	0.60347	4.90667	6.24688	6.1191	19.9678	33.5939		11.3013	8.71627	5.05243	2.33149	9.46376	21.2981
LOC_Os01g31470	9.27007	8.69409	6.79711	9.60564	7.32092	10.9412		9.89807	8.65423	7.9478	7.40764	7.83125	8.85467
LOC_Os01g31480	0	0.0134355	0.0176794	0	0	0		0	0	0	0	0	0
LOC_Os01g31494	0.947938	0.564226	0.343474	0.30916	0.350965	0.172897		0.939469	0.617124	0.608731	0.12535	0.151976	0.61123
LOC_Os01g31520	0	0	0	0	0	0		0	0	0	0	0	0
LOC_Os01g31560	0	0	0	0	0	0		0	0	0	0	0	0
LOC_Os01g31570	3.08612	4.95509	3.02765	2.93414	2.9514	1.27701		3.5391	1.2957	0.976134	0.148657	0.79814	0.647019
LOC_Os01g31580	8.45778	7.475	9.78353	16.413	17.2395	18.3584		8.96482	8.30617	8.24593	13.6767	16.8223	15.4226
LOC_Os01g31610	15.2801	5.4763	9.18795	8.64339	8.82319	6.79608		8.67966	4.70308	4.62912	10.1507	6.49953	5.72252
LOC_Os01g31629	10.8905	10.5415	8.28941	9.26768	5.47569	5.9692		10.76	10.3597	10.9681	7.65262	6.36748	4.8338
LOC_Os01g31680	137.69	14.4183	14.2074	12.6489	23.0113	46.1384		98.4313	24.3744	23.089	10.3992	10.1215	12.7336
LOC_Os01g31690	2208.78	336.414	323.33	178.844	48.087	1.43761		2373.51	370.865	429.687	100.065	48.5117	18.5399
LOC_Os01g31700	0	0	0	0	0	0		0	0	0	0	0.190481	0
LOC_Os01g31760	0	0.00974082	0	0	0	0		0	0	0	0	0.0108033	0.0286257
LOC_Os01g31770	22.6409	17.6367	14.9156	12.3847	11.5568	14.7599		19.0211	16.8851	17.3196	10.3495	9.66924	11.0221
LOC_Os01g31780	0	0.358291	0.124894	0	0	0		0	0.0762275	0.156855	0	0.30667	0
LOC_Os01g31800	1.40228	16.0768	9.78292	1.22135	1.957	1.59238		0.674677	8.89459	17.0898	4.26459	3.87448	4.06525
LOC_Os01g31810	14.976	8.13229	7.1047	6.68529	4.87494	3.83969		3.16212	2.3634	2.33155	3.95114	2.66763	1.44328
LOC_Os01g31830	0	0	0	0	0	0		0	0	0	0	0	0
LOC_Os01g31850	0.0104275	0.0474481	0.0100402	0	0	0		0	0.105366	0.0798862	0	0	0
LOC_Os01g31860	0	0	0	0	0	0		0	0.094546	0	0	0	0
LOC_Os01g31870	6.9279	3.63405	1.80457	1.99561	1.27284	0.269898		16.5838	7.91546	6.72734	1.26133	0.92267	0.908486
LOC_Os01g31910	0	0	0	0	0	0		0	0	0	0	0	0
LOC_Os01g31920	0	0	0	0	0	0		0	0	0	0	0	0
LOC_Os01g31930	0	0	0	0	0	0		0	0	0	0	0	0
LOC_Os01g31940	14.0161	2.99637	2.77061	2.06777	4.62616	9.06577		7.47972	4.25672	2.91764	0.805156	1.1049	2.49789
LOC_Os01g31950	0	0	0	0	0	0		0	0	0	0	0	0
LOC_Os01g31970	0	0	0	0	0	0		0	0	0	0	0	0
LOC_Os01g31980	2.9304	3.60862	2.34608	2.04334	4.6961	8.67602		1.83696	1.50706	0.966084	0.347759	0.405043	0.885385
LOC_Os01g32080	48.2489	28.1352	26.1535	29.2582	30.0984	48.231		52.6577	47.937	32.8283	13.0181	18.3712	29.9387
LOC_Os01g32090	0.461854	0.246142	0.228133	0.175243	0.271993	0.343995		0.176214	0.2932	0.244735	0.195602	0.0855858	0.190837
LOC_Os01g32120	0.0707503	1.26639	0.460744	0.202936	0.0173715	0.129434		0.199629	0.313852	0.17393	0.126242	0.0734817	0.0551444
LOC_Os01g32130	5.16443	7.63243	7.0485	3.50913	6.84143	5.18183		5.06081	6.34188	8.52435	10.1535	7.00984	4.50616
LOC_Os01g32140	0	0	0	0	0	0		0	0	0	0	0	0
LOC_Os01g32150	0.121448	0.100336	0.895223	1.57308	0.405524	0.132058		0	0	0	0	0	0
LOC_Os01g32160	0.193047	0	0.671158	6.52195	3.46912	0.742033		0	0	0	4.52373	7.06967	0.381233
LOC_Os01g32170	1.76942	1.78715	2.10325	2.09275	2.13343	2.58536		1.99726	1.77727	2.06182	4.32387	4.70242	3.54999
LOC_Os01g32184	6.31198	4.50709	4.31629	5.01853	5.93889	12.3973		6.32468	4.91285	5.18276	9.248	8.50454	6.95471
LOC_Os01g32200	0	0	0	0	0	0		0	0	0	0	0	0
LOC_Os01g32259	6.26767	1.74052	0.732231	0.291576	0.432922	0.114471		1.76415	0.506158	0.650349	0	0.113806	0.160513
LOC_Os01g32280	14.8257	9.94967	10.3309	6.18178	7.65003	10.182		11.4087	8.53984	8.40976	4.84636	3.9894	5.26508
LOC_Os01g32300	17.9895	20.0868	24.6955	23.4159	34.6178	66.2394		23.6368	18.7947	19.3542	31.7816	35.7199	45.9805
LOC_Os01g32310	0	0	0	0	0	0		0	0	0	0	0	0
LOC_Os01g32330	68.4697	14.7824	8.08893	4.60067	24.3558	80.8779		134.194	50.5596	31.9731	2.59381	4.01723	7.87243
LOC_Os01g32350	80.8531	19.2669	14.3118	10.0683	6.57399	6.5304		62.8595	25.3726	26.9319	11.2314	8.3974	8.3116
LOC_Os01g32364	3.20794	4.92242	17.1492	49.6622	70.3193	107.78		1.6201	1.19754	1.58287	24.4543	72.3065	86.8428
LOC_Os01g32380	0.576825	2.42176	25.7377	56.3715	80.0524	72.0544		4.50408	0.960075	1.16399	52.6543	174.91	105.283
LOC_Os01g32430	0	0.0213723	0	0	0	0		0	0	0	0	0	0
LOC_Os01g32439	2.07935	1.2129	2.54273	7.78874	6.45021	7.71205		0	0	0	0.931516	1.92276	2.51826
LOC_Os01g32450	0	0.0249858	0.0608454	0	0.12134	0		0	0	0	0	0	0
LOC_Os01g32460	2.48892	0.62587	0.629412	0.680355	0.260071	0.176409		2.80401	0.201545	0.382407	0.237576	0.449408	0.190179
LOC_Os01g32490	0.112024	0.207713	0.127804	0.12728	0.272422	0.226807		0	0.0240137	0	0.0573398	0	0
LOC_Os01g32520	0	0	0	0	0	0		0	0	0	0	0	0
LOC_Os01g32540	0	0	0	0	0	0		0	0	0	0	0	0
LOC_Os01g32560	0	0.55587	1.71326	0.880603	0.83807	0.260974		0.0372368	0.241284	0.329649	0.603444	1.63477	1.24064
LOC_Os01g32610	1.47439	0.299246	0.124635	0.0312168	0.0805596	0		0.00549688	0	0.00116829	0.00775583	0.0184142	0.0195036
LOC_Os01g32640	0.317857	1.62346	1.9721	1.20498	0.477305	0.441484		0.182673	1.13252	1.29898	2.99761	2.26649	1.08089
LOC_Os01g32650	0	0	0	0	0	0		0	0	0	0	0	0
LOC_Os01g32660	37.9512	24.5223	33.3377	37.8759	57.6405	82.8399		52.4326	32.078	26.2123	55.9203	64.1885	67.2109
LOC_Os01g32670	1.1379	3.67354	2.17479	0.628351	3.09974	4.46841		6.38751	1.25049	0.632721	0.365689	1.08088	3.66731
LOC_Os01g32710	1.93567	1.90801	1.54511	5.12382	4.88871	4.55331		3.25201	3.62345	2.52118	3.39666	3.58075	3.37213
LOC_Os01g32720	6.63119	5.83421	5.39488	9.32826	8.93709	8.47607		7.44388	6.99343	6.42004	8.62769	9.86177	10.3733
LOC_Os01g32730	68.7696	13.9745	10.303	5.4619	3.35109	3.29888		55.6556	18.4641	18.3236	3.40182	1.81571	1.19502
LOC_Os01g32740	0	0	0	0	0	0		0	0	0	0	0	0
LOC_Os01g32750	24.3529	13.8849	12.0859	15.1978	14.1801	12.4482		21.9026	12.5627	12.5589	18.3028	15.549	15.3843
LOC_Os01g32760	0	0	0	0	0	0		0	0	0	0	0	0
LOC_Os01g32770	0.73378	12.5801	27.9256	91.4869	89.9552	63.0095		64.4736	7.40767	6.16259	49.0741	120.568	115.337
LOC_Os01g32780	8.12168	21.5093	25.8776	52.8851	147.479	204.475		38.8183	82.6498	52.0475	27.3421	50.5907	189.811
LOC_Os01g32790	15.1072	13.4708	22.027	15.3422	16.614	26.6851		9.8883	13.7971	17.4122	33.3804	24.2602	17.9516
LOC_Os01g32800	19.0843	17.1423	19.271	17.8947	17.8974	26.3713		13.4528	14.7235	15.9089	33.1056	26.1426	18.3052
LOC_Os01g32810	0	0	0	0	0	0		0	0	0	0	0	0
LOC_Os01g32830	60.7366	4.84199	2.30399	2.43244	1.59635	0.546201		21.8982	4.82641	4.2887	0.94525	1.37451	1.30797
LOC_Os01g32840	1.55559	0.430193	0.174909	0.249027	0.406948	0.178801		0.918248	0.377534	0.373929	0.157005	0.149937	0.164266
LOC_Os01g32849	0.0214306	0.758154	0.40576	0.392144	0.122953	0.0742982		0.041182	0.689339	0.708699	0.344135	0.294027	0.605605
LOC_Os01g32860	0	0	0	0	0	0		0	0	0	0	0	0
LOC_Os01g32870	12.5614	11.3473	13.0683	15.5406	15.5164	35.0756		13.5148	11.3213	12.435	27.1261	23.9815	18.0341
LOC_Os01g32880	4.30823	3.60719	4.77705	6.94372	6.32642	8.56289		3.91772	4.0102	4.1862	8.44248	8.16317	7.1671
LOC_Os01g32890	0.181036	1.20999	0.864813	0.508394	0.859492	0.684558		0.108274	0.337507	0.345336	0.118872	0.195726	0.270368
LOC_Os01g32910	0	0	0	0	0	0		0	0	0	0	0	0
LOC_Os01g32920	0.0402947	0.0113664	0.0394375	0.0226175	0.170322	0.0379319		0	0.00387862	0.00867328	0	0.0220389	0.180779
LOC_Os01g32930	0	0.0172473	0	0	0	0		0	0.00758842	0.00851336	0	0	0.042476
LOC_Os01g32940	0	0	0	0	0	0		0	0	0	0	0	0
LOC_Os01g32950	0	0	0	0	0	0		0	0.0234736	0	0	0	0
LOC_Os01g32964	9.54634	18.8209	28.2686	28.6742	26.5565	24.4904		17.5332	12.0709	11.1132	35.642	48.0388	49.8664
LOC_Os01g32980	5.63184	7.69509	6.01259	4.49925	7.87396	9.1254		7.96628	7.92457	7.76454	4.15167	3.74348	6.58645
LOC_Os01g33000	10.2077	14.3342	15.1893	13.8516	51.5603	94.4981		15.1906	11.8263	10.7307	8.3852	14.6438	33.2072
LOC_Os01g33020	19.5628	13.0538	15.0772	14.198	12.211	16.0656		15.6904	16.5997	21.6081	26.9473	18.7909	13.0529
LOC_Os01g33030	16.9527	14.1707	28.7362	20.1712	22.8611	52.4791		17.1213	17.6104	24.5751	72.5948	49.5282	32.4446
LOC_Os01g33040	0.034393	4.3145	4.48006	1.83149	1.68407	4.40796		0	2.11582	4.74148	6.00818	1.05364	0.650027
LOC_Os01g33050	20.0604	31.9888	50.8539	58.14	62.5476	127.931		19.1661	30.1927	36.3344	79.2376	70.8938	51.216
LOC_Os01g33060	7.9786	6.76052	5.03389	5.4972	5.86217	5.34291		6.67318	5.71654	5.47291	7.92566	6.53445	7.22867
LOC_Os01g33070	0.394299	0.176036	0.139837	0.0524313	0.087485	0.135241		0.161677	0.171518	0.250948	0.0681816	0.0384687	0.103904
LOC_Os01g33080	0.190655	4.04479	4.40079	0.939584	0.229621	0.010471		0.0685492	2.85597	4.70187	5.57653	0.42154	0.260953
LOC_Os01g33090	1.34499	3.83715	8.96432	17.8219	11.5859	6.44796		2.34154	3.90211	3.45512	18.1728	30.1777	20.9507
[truncated: 36,862 more rows]

## Sheet: Table S4
Table S4. Log2fold change values in seed development stages, of significant DEGs (Log2FC≥1, q value≤0.05, p value ≤0.05, FPKM≥1). Non-significant differential expression is indicated by '-'.
Lous ID	SN S1	SN S2	SN S3	SN S4	SN S5		LGR S1	LGR S2	LGR S3	LGR S4	LGR S5
LOC_Os01g01010	-	-1.53026	-1.43416	-1.61491	-1.88853		-	-	-	-	-
LOC_Os01g01019	-	-	-	-	3.05213		-	-	-	-	-
LOC_Os01g01030	1.69555	1.8149	2.08733	-	-		-	-	2.57309	-	-
LOC_Os01g01050	-1.39622	-1.58215	-1.51723	-1.6282	-		-	-	-	-	-1.7129
LOC_Os01g01060	-	1.82645	-	-	-		-	1.68455	2.71118	1.62497	-
LOC_Os01g01070	-	-	-	-	-1.13049		-	-	-	-	-
LOC_Os01g01115	-1.35365	-1.91225	-2.15851	-2.11476	-1.74503		-	-	-	-	-
LOC_Os01g01120	-2.39493	-2.9499	-3.61173	-4.9384	-6.26741		-2.03908	-2.05689	-4.71648	-4.77543	-6.35686
LOC_Os01g01130	-	-	-	-	-1.39107		-	-	-	-	-
LOC_Os01g01150	-1.06577	-1.42539	-1.09503	-1.0968	-1.85879		-	-	-	-	-
LOC_Os01g01160	-	-	-	-	-		-2.70006	-2.30251	-2.87303	-3.04455	-2.83435
LOC_Os01g01170	6.08202	5.6165	-	-	-		3.5614	3.97514	5.52313	4.29348	-
LOC_Os01g01190	7.39695	6.9146	5.20472	5.18253	-		6.68851	7.35492	-	-	-
LOC_Os01g01280	-3.77596	-4.81466	-4.76951	-4.40925	-3.56148		-2.81635	-2.62607	-4.92058	-4.6438	-4.52855
LOC_Os01g01290	-	2.97201	6.38775	6.59169	6.17086		-	-	7.59556	8.2601	8.33818
LOC_Os01g01295	-	-	1.11541	1.83863	1.29343		-1.53976	-	-	-	-
LOC_Os01g01302	-3.33282	-3.91279	-5.1105	-6.58697	-8.66461		-2.2732	-2.23792	-4.4292	-5.26674	-6.09632
LOC_Os01g01307	-	1.55119	1.50955	-	-		-	-	4.00306	3.51865	2.23645
LOC_Os01g01340	-	-	-	-	-		-	-	-5.07273	-5.63426	-6.81679
LOC_Os01g01350	-1.06598	-	-	-1.69736	-4.1872		-	-	3.85733	2.94141	-
LOC_Os01g01360	-	-	-	-	-		-	-	-2.5697	-3.10103	-
LOC_Os01g01369	-	-	-	-1.59196	-3.34088		-	-	-	-	-
LOC_Os01g01410	-	-	-	1.15175	2.51459		-	-	-	-	-
LOC_Os01g01420	-1.33906	-1.52689	-1.11123	-	-		-	-	-1.65992	-	-
LOC_Os01g01430	-	-	-	4.77318	-		-	-	-	-	-
LOC_Os01g01450	-	-	-2.10386	-1.66615	-1.26067		-	-	-2.17967	-2.65985	-2.15185
LOC_Os01g01470	18.3461	22.7643	24.6661	24.3265	22.6859		-	-	24.2932	25.3253	25.2373
LOC_Os01g01484	-	-	-	-	-2.0609		-	-	-	-	-
LOC_Os01g01510	-	-	-	-	1.13203		-	-	1.52955	-	-
LOC_Os01g01520	5.9892	5.97196	4.65102	4.0997	-		3.63649	3.63714	2.00449	-	-
LOC_Os01g01600	3.34785	2.78355	2.5626	-	-		-	-	-	-	-
LOC_Os01g01610	-	-1.08107	-	-	1.85973		-1.77754	-	-2.80649	-2.08667	-
LOC_Os01g01620	-	-	-1.70196	-2.13454	-3.19217		-	-	-2.7437	-3.41554	-3.1335
LOC_Os01g01640	-	-	-	-1.10523	-1.84576		-	-	-	-	-
LOC_Os01g01650	7.14504	6.27032	6.06241	-	-		6.41452	7.8905	6.31608	5.37838	-
LOC_Os01g01660	4.74978	5.85817	5.30506	3.2418	-		3.63098	4.59884	3.78278	3.52072	4.94439
LOC_Os01g01670	-	1.25277	1.14742	-	-		-	-	2.69109	2.64616	2.18589
LOC_Os01g01680	1.59643	-	1.76016	-	-		-	-	-	-	-
LOC_Os01g01689	-	-1.04879	-	-	-		-	-	-	-	-
LOC_Os01g01710	-1.26806	-2.33174	-2.97491	-4.13235	-5.13095		-	-2.05436	-3.90906	-4.88561	-4.98288
LOC_Os01g01720	-1.59192	-2.15509	-2.34764	-2.01441	-2.23184		-	-	-2.6586	-2.31099	-1.7982
LOC_Os01g01740	-	-	-	-	-1.07991		-	-	-	-	-
LOC_Os01g01760	-3.30452	-4.20141	-4.97462	-4.96173	-5.28033		-	-	-5.52995	-	-
LOC_Os01g01780	1.43016	1.28329	-	-	1.44005		-	-	-	-	-
LOC_Os01g01790	-1.88663	-1.58887	-1.3201	-	-		-	-	-	-	-
LOC_Os01g01830	-	-	-	-	-1.74787		-	-	-	-	-1.39726
LOC_Os01g01840	-2.44572	-3.11331	-5.6099	-5.29546	-16.7551		-	-	-	-	-
LOC_Os01g01870	-2.16972	-3.28902	-4.25209	-3.7323	-4.83258		-2.37945	-2.916	-4.6957	-4.78777	-4.84637
LOC_Os01g01890	1.91237	1.88726	1.93718	1.97676	1.45752		5.19276	5.87416	5.95216	6.14717	5.80115
LOC_Os01g01910	-1.69704	-1.81534	-2.60146	-	-2.71227		-	-	-	-	-
LOC_Os01g01920	-	-1.43264	-1.27603	-1.04205	-2.03054		-	-	-2.54854	-2.54352	-
LOC_Os01g01930	-	4.98378	-	-	-		-	-	2.5905	-	-
LOC_Os01g01940	-	2.23227	2.26781	1.85816	-		-	-	-	-	-
LOC_Os01g01970	-	-	-	-	-1.64528		-	-	-	-	-
LOC_Os01g02000	1.58843	-	-	-	-		-	-	-	-	-
LOC_Os01g02010	4.79034	3.98851	5.49479	3.38092	-		6.29571	7.83949	4.93009	5.18251	-
LOC_Os01g02020	-	-	-	1.6108	3.01738		-	-	-	-	-
LOC_Os01g02050	3.87087	3.74191	4.47855	3.15591	-		2.73692	-	4.6413	4.47142	3.49104
LOC_Os01g02060	2.37742	-	2.37731	2.55371	-		-	3.83892	-	-	-
LOC_Os01g02080	-2.32584	-2.42384	-2.24237	-2.89046	-		-2.03475	-	-3.56414	-1.78862	-1.61117
LOC_Os01g02090	-	-	-	-	1.29965		-	-	1.58526	-	-
LOC_Os01g02120	-	17.0228	21.7902	23.9747	25.4581		-	-	-	20.4468	22.2054
LOC_Os01g02130	-2.74828	-4.16191	-6.54136	-9.32613	-8.84498		-3.5235	-4.37721	-9.27773	-8.41619	-
LOC_Os01g02139	2.53218	2.26337	2.04479	3.10801	2.62816		2.27792	2.29138	-	-	2.86239
LOC_Os01g02150	1.49671	-	-	1.33784	1.27149		2.74745	2.74719	-	-	3.09308
LOC_Os01g02160	4.44766	5.27213	6.04877	5.98572	-		7.13804	7.45346	8.41668	9.48462	10.5142
LOC_Os01g02180	-	-	-	1.63961	3.3527		-	-	-	-	-
LOC_Os01g02200	-	-	-	1.25307	2.1847		-	-	-	-	1.86866
LOC_Os01g02290	2.5923	2.48111	1.93311	-	-		-	-	-	-	-
LOC_Os01g02300	2.12197	1.50776	-	-	-		-	-	-	-	-
LOC_Os01g02350	2.45401	1.44778	-	-	-		3.96899	-	-	-	-
LOC_Os01g02360	-	-	-	-	-		3.21866	-	-	-	-
LOC_Os01g02370	-	-	-	-	-		-8.33762	-8.63228	-17.8351	-17.8351	-17.8351
LOC_Os01g02390	-	-	-	-	-		-	-	-2.31088	-2.72957	-1.79017
LOC_Os01g02400	-3.68766	-4.85334	-5.68287	-5.67789	-18.2643		-	-2.03086	-4.19706	-	-2.93899
LOC_Os01g02470	-	-	-	-	-		-2.88756	-2.87839	-	-	-
LOC_Os01g02490	-	-	-	-	-		-	-	-3.48523	-4.56103	-
LOC_Os01g02550	-8.46195	-9.40783	-17.5352	-17.5352	-17.5352		-7.04948	-6.16824	-9.79092	-8.00858	-7.84952
LOC_Os01g02560	-3.85638	-4.47423	-4.67845	-6.28278	-7.91959		-4.18114	-3.91189	-5.9276	-7.01777	-7.60547
LOC_Os01g02570	-6.79581	-6.66438	-6.8676	-7.72306	-8.30825		-9.67972	-8.41184	-7.73752	-8.75297	-8.29067
LOC_Os01g02580	-6.95778	-7.71821	-7.32292	-7.18525	-17.034		-2.57759	-2.18143	-2.29134	-3.10895	-3.55636
LOC_Os01g02590	-2.60759	-3.73962	-4.41853	-5.26689	-8.34158		-	-	-1.9654	-3.27892	-3.10048
LOC_Os01g02600	-3.0896	-4.83772	-4.68278	-5.5692	-18.5829		-	-	-4.4894	-5.08652	-5.21108
LOC_Os01g02700	-2.04456	-2.58676	-2.72098	-1.00036	-		-	-1.55814	-2.34321	-3.17519	-2.09553
LOC_Os01g02710	-3.83205	-4.51366	-4.15066	-3.32537	-3.36927		-2.57853	-2.91073	-5.05921	-5.42269	-5.01217
LOC_Os01g02720	-	-	-	-	1.06055		-	-	-	-	-
LOC_Os01g02730	-	-	-	-	-		-	-	-1.9979	-	-1.8852
LOC_Os01g02750	-	-	-	-	-		-2.31429	-2.06168	-4.16186	-4.81022	-6.41955
LOC_Os01g02760	-1.15916	-1.75041	-2.11092	-1.80071	-2.35052		-	-	-	-	-
LOC_Os01g02770	-2.1584	-2.92574	-2.22858	-2.03253	-3.37649		-	-	-1.84779	-	-2.41748
LOC_Os01g02780	-7.82821	-7.93474	-9.5829	-21.2364	-21.2364		-8.30097	-7.25522	-8.74231	-10.9862	-11.1955
LOC_Os01g02790	-5.19487	-5.92343	-4.90014	-5.55434	-6.00014		-3.38029	-3.42133	-4.12519	-4.68432	-4.26303
LOC_Os01g02800	-	-	-	-	-		-4.13246	-2.92884	-6.09889	-7.23527	-
LOC_Os01g02810	-	-	-	-	-		-4.69398	-4.89965	-9.04484	-17.8736	-17.8736
LOC_Os01g02830	-1.23725	-1.91452	-2.1907	-4.21286	-6.84361		-	-	-	-	-
LOC_Os01g02840	-1.76166	-2.08736	-1.87619	-3.60772	-4.12637		-	-	-	-	-
LOC_Os01g02860	1.65241	-	-	-	-		-	3.31642	-	-	-
LOC_Os01g02880	2.39786	2.29588	1.71978	1.52283	1.68656		1.97438	2.38283	-	-	-
LOC_Os01g02890	7.62819	6.60073	-	-	-		17.4525	18.1631	-	-	-
LOC_Os01g02900	-1.71676	-1.49877	-	-1.24933	-6.818		-	-	-2.79125	-	-2.28719
LOC_Os01g02910	3.21654	3.09441	-	-	-		3.49172	3.76156	-	-	-
LOC_Os01g02920	-	-	-	-	-1.43532		-	-	-2.58931	-	-
LOC_Os01g02930	-	-	-	4.88456	5.46634		-	2.98832	-	-	4.17323
LOC_Os01g02940	4.21916	4.02579	4.75182	4.14454	1.91048		4.31271	4.49223	4.24937	4.39815	4.5707
LOC_Os01g02960	-1.24959	-1.21536	-	-1.43099	-2.34369		-	-	1.6127	2.07039	-
LOC_Os01g03020	-2.51481	-3.44025	-3.93149	-4.73039	-4.89186		-2.15096	-2.26707	-3.42364	-3.9741	-4.34673
LOC_Os01g03030	-	-	-1.1827	-	-		-	-	-1.94063	-2.21065	-2.02542
LOC_Os01g03040	-1.91233	-1.95707	-2.44619	-3.51427	-5.5498		-2.5496	-2.45146	-4.83929	-4.56954	-4.96119
LOC_Os01g03060	-	-	-	1.87795	2.72769		-	-	-	-	2.14326
LOC_Os01g03080	-	5.80323	7.63884	8.07441	8.06728		-	-	3.11173	5.54469	6.27798
LOC_Os01g03090	-	-	-1.89712	-	-		-	-	-	-	-
LOC_Os01g03110	-	-	1.37126	1.31495	1.54351		-	-	1.67969	-	-
LOC_Os01g03130	2.06923	1.95529	-	-	1.49159		3.15838	-	-1.86527	-	-
LOC_Os01g03144	-	-	-	-1.47104	-3.25518		-	-	-	-	-1.73433
LOC_Os01g03170	5.70158	-	-	-	-		6.797	6.86681	-	-	-
LOC_Os01g03190	8.98038	7.90336	-	-	-		18.43	18.6289	-	-	-
LOC_Os01g03290	-8.24757	-17.3812	-17.3812	-17.3812	-17.3812		-	-	-	-	-
LOC_Os01g03310	-4.51019	-5.90188	-7.83632	-8.61516	-11.93		-2.64369	-3.65701	-6.9845	-7.48223	-10.158
LOC_Os01g03320	-7.0741	-10.3653	-9.13822	-7.43524	-7.27808		-4.70674	-6.92451	-21.7363	-21.7363	-9.8273
LOC_Os01g03330	-	2.22641	2.26444	2.48643	3.04145		-	-	-	-	-
LOC_Os01g03340	3.07244	2.58042	2.6209	4.13914	4.41201		2.70429	-	-2.37442	-	-
LOC_Os01g03360	8.42966	8.08146	12.3925	15.2579	15.2444		7.84439	6.47927	-	9.57381	11.9346
LOC_Os01g03390	6.08333	4.95052	4.8266	5.13139	2.41761		3.20209	2.45585	-	-	-
LOC_Os01g03490	4.7843	4.20353	4.30167	3.88273	2.80738		5.15994	5.09249	3.22223	3.22687	3.13948
LOC_Os01g03500	-	-	-	-	1.22338		-	-	-	-	-
LOC_Os01g03510	1.37131	1.26905	1.43912	1.33117	1.20973		-	-	-	-	-
LOC_Os01g03520	-	-	1.02809	1.1221	1.11976		-	-	-	-	1.3985
LOC_Os01g03549	-3.55355	-3.14939	-3.62407	-4.2638	-8.21015		-2.25218	-2.23885	-4.18313	-3.90456	-6.03485
LOC_Os01g03570	2.03404	2.75508	2.41009	-	-3.8098		3.22055	3.22027	4.46424	3.5237	-
LOC_Os01g03650	-1.81871	-2.20358	-2.51949	-2.94724	-2.80709		-	-	-2.52113	-2.94911	-3.40552
LOC_Os01g03660	-2.6876	-3.44256	-4.10243	-5.18447	-6.07478		-1.86735	-	-3.05159	-4.50744	-5.17325
LOC_Os01g03680	2.10326	-	5.00453	7.01708	6.151		4.56953	-	-	4.19246	5.84476
LOC_Os01g03690	-	-	-1.26729	-2.16423	-2.60898		-	-	-2.91834	-2.75249	-2.9247
LOC_Os01g03710	-	-	-	-	-		-	-	-2.29822	-	-
LOC_Os01g03720	7.31485	-	-	8.02823	-		3.23776	2.74597	-	-	-
LOC_Os01g03730	-	-	-	-	-1.50258		-	-	-	-	-
LOC_Os01g03750	-	-	-	-	-		2.04724	1.96803	-	-	-
LOC_Os01g03760	-	-	1.07776	-	-		-	-	2.26088	2.41391	1.77584
LOC_Os01g03820	-3.19741	-3.73307	-3.55388	-3.38713	-2.88698		-1.91355	-2.651	-3.61934	-3.35812	-3.25574
LOC_Os01g03870	2.12985	1.91361	1.39349	-	-		-	2.13746	-	-	-
LOC_Os01g03900	17.2231	16.9442	-	-	-		-	17.074	-	16.8856	17.1138
LOC_Os01g03914	1.77566	1.44831	1.91745	2.56326	1.95357		-	-	-	-	2.26705
LOC_Os01g03940	-	-	-	-1.58389	-1.80055		-	-	-	-	-
LOC_Os01g03950	2.85418	2.71761	1.25852	1.2681	-		1.91332	2.46269	-	-	-
LOC_Os01g03980	-1.33493	-	-1.10329	-	-1.54709		-2.35493	-2.57741	-3.4777	-2.85551	-2.31156
LOC_Os01g04010	-1.75243	-1.46784	-2.23895	-	1.45277		-	-1.81323	-3.01931	-	-
LOC_Os01g04030	-	1.01389	-	-	-		-	-	2.57354	2.41974	-
LOC_Os01g04050	2.31661	-	-1.08986	3.5297	3.40389		-	-	-4.1558	-3.93023	-2.79517
LOC_Os01g04080	17.1344	18.2728	-	-	-		17.2048	17.4185	16.7033	-	-
LOC_Os01g04100	-	-	1.05365	2.90707	3.52129		-	-	-	2.21561	3.0572
LOC_Os01g04120	-3.47787	-3.78963	-4.26779	-3.5514	-4.41717		-1.81969	-	-2.663	-3.21492	-3.32107
LOC_Os01g04130	-4.12331	-4.9789	-5.18719	-4.57612	-4.54319		-2.271	-	-5.3041	-5.09899	-4.64307
LOC_Os01g04160	3.75664	4.27325	6.1286	5.90297	4.16329		3.57161	3.57088	-	4.37132	5.03013
LOC_Os01g04170	8.42541	8.12994	-	-	-		17.1843	17.9588	-	-	-
LOC_Os01g04190	-	1.47237	2.82142	3.16824	2.38313		-	-	2.69135	3.321	3.09098
LOC_Os01g04200	1.50369	1.78827	1.73893	1.42474	-		-	-	-	-	-
LOC_Os01g04210	-	4.17679	-	-	-		-	-	-	-	-
LOC_Os01g04220	-	-	-	-	17.148		-	-	-	-	-
LOC_Os01g04230	-	-	-	6.73952	6.86084		-	-	-	7.03009	7.95876
LOC_Os01g04260	1.22267	2.728	2.872	1.38456	-		2.87804	3.37961	3.60988	3.81017	3.67681
LOC_Os01g04280	-	-	-2.47666	-3.18894	-5.5699		-	-	-3.14265	-3.42117	-2.90233
LOC_Os01g04290	18.1896	-	-	-	-		20.0192	16.665	-	-	-
LOC_Os01g04300	5.15573	-	-	5.0358	-		5.40597	6.01127	-	-	-
LOC_Os01g04324	-4.68043	-5.51826	-5.0105	-6.95158	-7.56637		-3.53995	-3.79627	-4.25442	-4.36072	-5.8957
LOC_Os01g04330	-1.52029	-	-2.35912	-1.20148	-		-	-2.20866	-2.71934	-	-
LOC_Os01g04340	-	-	-	3.6876	4.51542		-	-	-	-	-
LOC_Os01g04350	1.23488	-	-	-1.5041	-3.63528		-	-	-3.79381	-2.0296	-2.13716
LOC_Os01g04360	4.12247	3.65894	4.9673	5.24445	6.47215		-	-	-	3.87247	6.42532
LOC_Os01g04370	5.84062	7.53687	10.2948	11.9192	11.9711		3.10324	-	7.28154	9.55344	11.5971
LOC_Os01g04380	4.72533	3.77884	5.15934	7.26371	7.4332		-	-	5.65314	7.61894	9.98359
LOC_Os01g04390	-	-	-	-	-2.92124		-	-	-	-	-
LOC_Os01g04409	-1.59072	-2.43847	-2.82449	-3.35245	-4.33081		-	-1.89074	-4.3767	-4.64724	-4.3653
LOC_Os01g04440	-	-	-	-	-		-3.16151	-4.18076	-	-2.77453	-4.81764
LOC_Os01g04450	-2.2084	-2.39765	-2.79182	-2.17576	-1.73723		-1.66133	-	-2.3427	-1.92095	-2.11455
LOC_Os01g04460	-3.86501	-3.60063	-3.95637	-3.7071	-5.37492		-	-	-	-	-
LOC_Os01g04470	-4.14022	-5.06117	-5.23978	-5.88049	-6.62587		-	-	-	-	-
LOC_Os01g04480	-2.52769	-3.09417	-2.97387	-3.72501	-2.51324		-	-	-2.04184	-2.65266	-3.01977
LOC_Os01g04520	-	-	-	-	-		-2.82834	-2.69972	-4.05989	-4.99852	-4.79899
LOC_Os01g04530	-2.47047	-3.48766	-3.41072	-3.07101	-4.11755		-	-	-	-	-
LOC_Os01g04550	-3.3416	-3.59738	-2.68942	-4.39734	-5.64585		-	-	-	-	-
LOC_Os01g04570	-3.52845	-4.16246	-5.05258	-5.06776	-5.7739		-3.46786	-3.68034	-3.094	-3.51812	-3.6396
LOC_Os01g04580	-	-	-1.51549	-	-2.60105		-	-	-2.23326	-	-
LOC_Os01g04590	-2.30803	-1.41044	-1.74951	-2.46779	-2.64878		-2.29192	-	-	-2.25362	-2.03825
LOC_Os01g04630	-2.9229	-2.95472	-2.92494	-2.68313	-2.05869		-	-	-2.00789	-2.53906	-2.03264
LOC_Os01g04660	-	4.71939	6.55985	9.22517	9.65863		-	-	17.0443	18.2711	20.9316
LOC_Os01g04670	1.69369	2.20192	-	-	-		-	-	-	-	-
LOC_Os01g04699	-2.43395	-3.29043	-4.29654	-16.6804	-		-3.22105	-3.32597	-4.11224	-	-
LOC_Os01g04710	8.78405	9.86168	9.72888	8.26454	-		4.69069	5.92635	5.69168	5.51135	4.95966
LOC_Os01g04720	3.92421	3.87976	4.69343	3.46992	-		2.8132	3.07225	2.98325	-	-
LOC_Os01g04730	-	1.2885	-	1.23413	2.03858		-	1.77726	1.99974	1.91018	1.40261
LOC_Os01g04800	-	-	-	-	-		-5.45219	-6.11472	-5.74093	-9.08011	-3.30169
LOC_Os01g04860	-3.38419	-4.99698	-5.57568	-5.34004	-6.83214		-1.95736	-1.9938	-4.39763	-4.95627	-5.13901
LOC_Os01g04870	-	-1.16505	-	-	-		-	-	-	-	-
LOC_Os01g04900	-3.11601	-3.77866	-4.15533	-4.81995	-5.08852		-2.18693	-2.1605	-3.52447	-3.96242	-4.01583
LOC_Os01g04920	-	-	-1.34397	-1.48543	-1.36282		-	-	-	-	-2.16287
LOC_Os01g04930	1.55184	1.24399	1.08297	-	-		-	-	-	-	-
LOC_Os01g04950	-1.91503	-2.66612	-2.84728	-1.36289	-1.2845		-	-	-2.39565	-	-
LOC_Os01g04990	-1.43636	-1.3588	-1.06226	-	-1.11014		-	-	-	-	-
LOC_Os01g05010	-	-	-	-	-		-	1.89525	3.1554	-	-
LOC_Os01g05060	-2.82816	-2.57104	-3.34661	-4.11218	-4.79921		-1.81925	-1.72005	-1.87551	-2.49432	-2.51626
LOC_Os01g05064	-	-	2.74947	3.66426	3.77692		-	-	-	-	2.52568
LOC_Os01g05070	1.64824	1.65496	1.27201	1.82363	2.11902		-	-	-	-	1.65286
LOC_Os01g05080	-2.31059	-3.34431	-3.90258	-5.75034	-		-1.87667	-1.72328	-4.68501	-5.60133	-6.31376
LOC_Os01g05090	-	-	-	-	-		-	-	-2.90897	-3.63673	-3.76954
LOC_Os01g05100	2.95527	-	-	-	-		-	-	-	-	-
LOC_Os01g05130	-	-	-	-	1.766		-	-	-	-	-
LOC_Os01g05140	-	1.57055	-	-	-		-	-	-	-	-
LOC_Os01g05310	-	2.62851	2.24758	-	-		-	-	-	-	-
LOC_Os01g05380	-	-	-	18.5819	17.3427		-	-	-	-	-
LOC_Os01g05430	6.00297	5.05196	5.06962	5.34939	4.59033		4.42379	4.61008	3.55192	3.18148	-
LOC_Os01g05470	-	-	-	-	-		-	-	1.62449	-	-
LOC_Os01g05480	5.12131	4.2565	-	-	-		5.42109	5.67584	-	-	-
LOC_Os01g05490	-	-	-	-	-1.92842		-	-	-	-	-
LOC_Os01g05510	-	-	-1.21459	-	-		-	-	-	-	-
LOC_Os01g05530	-	-	-1.48685	-1.81794	-1.80553		-	-	-	-	-
LOC_Os01g05540	-	-	-	-	-		-	-	2.11503	-	-
LOC_Os01g05585	-	4.65481	-	4.88221	5.88673		-	-	20.9262	19.2386	18.7565
LOC_Os01g05610	-	-	-	-	-		-	-	2.0636	-	-
LOC_Os01g05630	-	1.07128	-	-	-		-	-	2.56477	1.71973	-
LOC_Os01g05640	-	-	-	-	1.73401		-	-	-	-	-
LOC_Os01g05650	-	-	-	1.10789	1.75199		-	-	-	-	-
LOC_Os01g05660	-1.30094	-2.02621	-2.13915	-3.26716	-4.36236		-1.82114	-2.06336	-4.71221	-4.61942	-4.41442
LOC_Os01g05670	-	-	-1.20963	-1.6747	-1.08563		-	-	-	-	-
LOC_Os01g05694	-	-	-	-	-1.73187		-	-	-	-	-
LOC_Os01g05800	-3.24678	-3.95318	-4.26821	-4.94932	-4.40706		-2.14555	-2.29489	-4.30061	-4.43065	-5.25133
LOC_Os01g05810	-	-	-	-1.22776	-3.99852		-	-	-	-	-
LOC_Os01g05820	2.99501	2.99643	-	-	-		3.51308	3.72593	-	-	-
LOC_Os01g05830	-	-	1.25076	2.9586	3.88229		-	-	-	-	-
LOC_Os01g05840	3.86398	4.83029	3.74099	1.63287	-		-	-	-	-	-
LOC_Os01g05860	-	-	-1.15525	-	-		-	-	-	-	-
LOC_Os01g05870	-1.43936	-1.95242	-3.92637	-4.94715	-4.0725		-	-	-3.53141	-4.56369	-5.91307
LOC_Os01g05900	-	1.25314	-	-	-		-	-	3.12056	1.85803	-
LOC_Os01g05940	-	-	-	-	2.96006		-	-	-	-	-
LOC_Os01g05960	-1.94312	-2.43439	-2.11641	-	2.03671		-	-	-	-	-
LOC_Os01g05970	-	-	-	-	-		-	-	1.78203	-	-
LOC_Os01g06000	-	-	-	-	-1.19324		-	-	-	-	-
LOC_Os01g06010	-	-	-1.81562	-	-		-	-	1.51518	-	-
LOC_Os01g06020	-2.02008	-2.06357	-2.62056	-2.47418	-2.40428		-1.45691	-	-	-	-1.60848
LOC_Os01g06130	17.486	18.2705	-	-	-		-	-	-	-	-
LOC_Os01g06140	2.52207	3.24668	-	-	-		-	-	-	-	-
LOC_Os01g06150	-3.90435	-4.87637	-4.48266	-4.37932	-6.05891		-4.76785	-3.29782	-5.5697	-5.35812	-
LOC_Os01g06220	-	-	-	-	-		-	-	-	-	3.20302
LOC_Os01g06230	-	-	-	-	-		-3.78888	-3.55351	-	-	-
LOC_Os01g06240	-6.0601	-3.38897	-	2.21499	3.81187		-5.91477	-7.58387	-	-	-
LOC_Os01g06270	-	-1.17744	-	-	-		-	-	-	-	-
LOC_Os01g06280	-	-	-3.06235	-3.86647	-4.63836		-2.93424	-	-5.81628	-	-5.71119
LOC_Os01g06310	-1.96838	-	-	-	-1.47362		-	-	-	-	-
LOC_Os01g06320	18.3007	16.9389	-	-	-		6.00948	-	-	-	-
LOC_Os01g06340	3.57904	5.08475	4.05551	3.1733	-		4.04845	4.03891	3.51856	3.32599	3.55156
LOC_Os01g06370	-	16.7584	-	-	-		-	-	-	-	-
LOC_Os01g06454	-	1.3181	1.50651	-	1.47668		-	-	2.86113	2.02922	-
LOC_Os01g06460	-	-	-	-	-		-	-	-1.56161	-	-
LOC_Os01g06470	-	-	-	-	1.06372		-	-	-	-	-
LOC_Os01g06490	-	-	-	-2.00721	-5.43683		-	-	-	-	-2.95077
LOC_Os01g06500	-	-	-	-	-		-	-	-3.12215	-3.41777	-3.06127
LOC_Os01g06510	-1.2761	-1.49095	-1.97986	-1.73798	-1.81127		-	-	-	-	-
LOC_Os01g06550	-1.38966	-1.20983	-	-1.50331	-1.69736		-	-	-	-	-
LOC_Os01g06560	5.34842	5.87216	6.01021	7.40555	5.10184		-	-	-	-	-
LOC_Os01g06580	7.13897	6.15959	5.84199	4.35021	-		6.63064	7.76476	3.6506	4.36948	2.47259
LOC_Os01g06590	-	-	-	-	-		-	-2.21434	-	-	-
LOC_Os01g06620	9.7626	-	-	-	-		9.01694	-	-	-	-
LOC_Os01g06630	-	-	19.1638	26.66	28.1971		-	-	-	9.33038	14.1192
LOC_Os01g06660	1.10796	1.24057	2.23272	1.73931	-		-	-	-	1.81614	1.80859
LOC_Os01g06790	-4.23409	-5.28763	-4.00946	-3.63286	-4.37615		-5.51941	-5.16034	-4.45781	-6.01435	-6.40335
LOC_Os01g06820	-3.75857	-4.45976	-7.13092	-	-16.8845		-	-	-	-	-
LOC_Os01g06836	-2.89604	-4.36955	-4.93518	-4.35429	-4.54602		-	-	-	-	-
LOC_Os01g06920	-	-1.28296	-	-	-		-	-	-	-	-
LOC_Os01g07090	-2.42973	-3.20253	-3.38571	-4.57263	-4.7002		-2.23983	-2.16368	-4.18301	-4.43373	-4.81226
LOC_Os01g07110	-	-	-	-	-		-	-	3.41446	-	-
LOC_Os01g07120	-	-	-	1.96629	2.16528		-	-	-	-	-
LOC_Os01g07130	-	-	-	2.66641	-		-	-	-	-	-
LOC_Os01g07140	6.05613	6.07777	5.67591	4.14893	-		3.2004	3.8775	3.3851	2.8342	2.79402
LOC_Os01g07200	-	-	-	-1.51411	-4.45592		-	-	-1.81698	-2.01658	-2.02072
LOC_Os01g07212	1.62597	1.84065	-	-	-		-	-	-	-	-
LOC_Os01g07240	7.16147	7.3742	-	10.2151	11.4395		-	5.77933	-	-	8.11215
LOC_Os01g07250	-	-	-	-2.02882	-3.63241		-	-	-1.73332	-2.26947	-2.8058
LOC_Os01g07260	3.94633	4.06964	2.68235	-	-		3.17284	3.32625	5.00215	4.67605	3.71012
LOC_Os01g07280	-7.61435	-7.28004	-7.84183	-8.86879	-19.6188		-1.95462	-	-2.06568	-	-2.05857
LOC_Os01g07300	-3.33941	-3.27824	-4.13663	-3.15591	-		-	-	-2.34864	-	-
LOC_Os01g07310	1.05589	-	-	1.02343	1.7267		-	-	-	-	-
LOC_Os01g07320	-	2.27035	-	-	-		-	-	-	-	-
LOC_Os01g07360	2.50262	3.76986	3.99879	2.74054	1.80729		-	-	3.11812	-	-
LOC_Os01g07370	1.07959	1.47201	1.39319	1.94287	2.27779		-	-	-	-	-
LOC_Os01g07376	-	-	-	-	-2.10993		-	-	-2.18946	-	-2.66178
LOC_Os01g07382	-	-	-	-	-		-	-	1.58822	-	-
LOC_Os01g07390	-1.99306	-1.96288	-2.09108	-1.24423	-		-	-	-	-	-
LOC_Os01g07400	-	-	1.04804	1.37328	1.22378		-	-	-	-	-
LOC_Os01g07410	1.18979	1.27217	1.57802	-	-		-	-	1.77118	-	-
LOC_Os01g07420	5.86136	5.37786	5.47337	5.50004	5.29458		4.15699	5.29437	2.76532	2.80246	-
LOC_Os01g07480	-	-	-	-	-		-	-	-	6.25953	-
LOC_Os01g07490	-	-	1.3476	-	-		-	-	-	-	-
LOC_Os01g07500	-	1.45035	-	-	-2.54973		2.14926	3.22725	3.21364	-	-
LOC_Os01g07530	-1.96755	-1.64183	-	3.51687	3.94294		-	-2.51415	-1.64004	-	3.01726
LOC_Os01g07560	6.67765	6.69052	6.11606	-	-		5.37714	6.34793	-	-	-
LOC_Os01g07570	6.02889	5.63259	5.42859	5.56519	-		7.10436	7.16716	6.47937	5.7192	6.08523
LOC_Os01g07590	-1.61332	-2.19331	-2.70126	-2.91288	-2.76932		-	-	-2.94768	-4.12679	-4.2451
LOC_Os01g07600	-	-	-	-	-		-	-	2.34622	-	-
LOC_Os01g07610	-	-	-2.01616	-	-		-	-	-	-	-
LOC_Os01g07630	1.70305	1.82315	2.12297	1.68691	-		2.19259	2.52877	2.84582	3.32548	3.66359
LOC_Os01g07650	-	-	-	-	-		-	-	-	-	18.4193
LOC_Os01g07700	1.89377	1.49815	1.19698	1.83105	-		-	-	-	-	-
LOC_Os01g07730	-2.37532	-2.70423	-2.32412	-	-		-	-	-2.92818	-	-
LOC_Os01g07760	-	-	-1.16573	-	1.09334		-	-	-2.95434	-2.60199	-
LOC_Os01g07770	-2.73379	-	-2.15937	-	-		-1.99566	-2.67634	-2.70573	-2.65076	-3.95826
LOC_Os01g07780	-	-	-	-2.43031	-3.98184		-	-	-3.25944	-3.11315	-4.65928
LOC_Os01g07800	-2.53189	-3.19044	-2.41484	-1.54069	-1.02417		-2.51672	-2.43039	-3.94722	-3.47595	-2.34657
LOC_Os01g07810	-	1.03554	-	-	-		-	-	-	-	-
LOC_Os01g07870	-	-1.90051	-2.65404	-1.87909	-1.29651		-1.46058	-1.81766	-4.0514	-4.35614	-3.77513
LOC_Os01g07880	-	-	-	1.39616	-		-	-	-	-	-
LOC_Os01g07890	-	-	-	-	-		-	-	-3.6159	-3.48332	-3.16346
LOC_Os01g07910	1.93642	1.89125	1.27289	-	-		2.18887	2.40387	2.02397	-	-
LOC_Os01g07920	-	-	-	-	-1.81608		-	-	-	-	-
LOC_Os01g07930	17.9622	21.1755	21.7121	20.0659	16.705		-	17.831	22.0718	21.3851	20.2867
LOC_Os01g07950	-	-	-	1.50643	3.25337		-	-	-	-	-
LOC_Os01g07960	-	-	-1.36408	-1.04424	-		-	-	-1.69977	-2.42099	-2.19492
LOC_Os01g07970	-2.86991	-3.02163	-4.20672	-4.40346	-5.09805		-1.74024	-2.20626	-4.07787	-3.14155	-3.05349
LOC_Os01g08000	-	-	-	-1.55576	-1.8172		-	-	-	-	-
LOC_Os01g08010	-	-	1.397	-	1.82234		-	-	-	-	-
LOC_Os01g08020	5.02841	4.89782	3.72375	1.75037	-		-1.85974	-1.78367	-4.02791	-4.20275	-5.28256
LOC_Os01g08090	-1.73431	-2.42634	-2.49873	-2.08928	-1.45309		-3.66849	-3.68415	-4.4812	-4.81378	-4.16584
LOC_Os01g08110	1.33408	-	-	-	1.29708		-	-	-2.02475	-	-1.84109
LOC_Os01g08120	-1.43305	-1.80329	-2.46344	-1.77113	-1.64974		-	-	-	-	-
LOC_Os01g08150	11.3059	11.1544	9.09892	-	-		18.1839	18.9443	18.6677	-	-
LOC_Os01g08190	4.74435	3.85747	-	-	-		4.08571	3.82494	2.55238	-	-
LOC_Os01g08220	7.19495	5.99695	4.59255	-	-		7.27053	7.38808	3.47411	-	-
LOC_Os01g08260	5.43472	5.46046	5.31997	3.45359	2.37476		4.67253	5.79467	5.44028	4.36157	2.79752
LOC_Os01g08270	-1.48526	-1.48213	-1.06214	-	-		-	-	-	-	-
LOC_Os01g08280	-	-	-	-	1.54225		-	-	-	-	-
LOC_Os01g08290	-	-	-	-	-1.53456		-	-	-	-	-1.73971
LOC_Os01g08300	-2.53877	-2.86566	-1.8572	-	-20.8863		-3.35885	-3.16915	-4.42739	-4.21522	-4.30903
LOC_Os01g08310	3.45766	3.80357	2.87392	2.02537	-		-	-	-	-	-
LOC_Os01g08320	1.20311	1.77355	2.17381	3.46239	4.00787		-	-	-	-	2.1659
LOC_Os01g08330	2.32447	2.58549	-	-	-		-	-	-	-	-
LOC_Os01g08350	1.96767	-	-	-	-		-	-	-	-	-
LOC_Os01g08370	-1.21153	-1.97383	-2.53228	-2.59545	-4.90373		-	-	-3.63196	-2.32283	-2.24755
LOC_Os01g08380	6.00839	4.71274	4.39617	4.79364	-		3.07852	2.4867	-	-	-
LOC_Os01g08410	-	-	-	1.84649	2.4454		-	-	-	-	-
LOC_Os01g08420	-	-	-	-	-1.17403		-	-	-	-	-
LOC_Os01g08430	-	-	1.50713	1.11721	-		-	-	1.45548	-	-
LOC_Os01g08440	1.14274	1.23849	1.49255	-	-		-2.63083	-2.3881	-5.45161	-4.95638	-6.47018
LOC_Os01g08460	-	-	-	2.96939	2.80098		-3.00204	-3.4821	-3.96124	-3.42809	-1.73128
LOC_Os01g08464	-	-	-	3.79916	3.39108		-	-	-	-	-
LOC_Os01g08510	-2.71444	-2.40282	-2.96078	-4.09809	-3.74747		-	-	-	-	-2.37695
LOC_Os01g08520	2.21935	2.59197	2.27191	1.62245	-		2.23567	2.79575	3.01995	2.69246	2.05312
LOC_Os01g08540	-	-	-	-1.50664	-1.4823		-	-	-	-	-
LOC_Os01g08550	-	-	-	-	1.74966		-	-	2.30398	-	-
LOC_Os01g08560	-	-	1.00591	1.14501	1.66472		-	-	-	-	-
LOC_Os01g08570	-	19.6171	20.3676	20.5038	19.194		-	-	21.1721	21.5444	21.4364
LOC_Os01g08650	-1.03865	-	-	-	-1.04446		-	-	2.82455	-	-
LOC_Os01g08660	-	-	-	-	-2.1127		-	-	1.79795	-	-
LOC_Os01g08670	-	-	-	-	-		2.88572	-	-	-	-
LOC_Os01g08680	-	-	-	-	1.49733		-	-	-	-	-
LOC_Os01g08690	1.23194	2.85388	3.7043	3.70082	3.86896		-	-	2.12566	2.18164	2.13077
LOC_Os01g08700	-2.2204	-2.98279	-3.09632	-4.05928	-4.41577		-	-	-	-	-3.95943
LOC_Os01g08710	3.7122	2.50551	-	-	-		4.86736	5.05757	-	-	-
LOC_Os01g08760	-	1.42547	1.139	-	1.53114		-	-	2.22807	-	-
LOC_Os01g08770	-	-	-	-	1.13377		-	-	2.30016	-	-
LOC_Os01g08780	-	-	-	-	-		-	-	-4.23094	-2.60267	-2.38134
LOC_Os01g08790	16.9437	17.0021	-	-	-		-	17.0168	18.4352	17.6631	-
LOC_Os01g08800	-	-	-	-	6.16787		-	-	-	-	-
LOC_Os01g08810	1.99564	-	-	-	-		-	3.00447	-	-	2.45689
LOC_Os01g08820	-	-	-	-	-		-	16.7978	17.8485	-	-
LOC_Os01g08830	-	-	-	1.01399	2.74965		-	-	-	-	-
LOC_Os01g08850	-	-	-	-	1.0441		-	-	-	-	-
LOC_Os01g08860	2.86035	3.03391	3.77167	4.35789	4.66282		-	-	-3.17618	-	3.90778
LOC_Os01g08890	-1.38819	-2.40945	-1.99114	-1.75824	-1.54995		-	-	-	-	-
LOC_Os01g08960	1.06639	1.4304	-	-	1.81496		-	-	-	-	-
LOC_Os01g08970	-	-	-	-	1.40326		-	-	-	-	-
LOC_Os01g09000	-	-	-	-	-1.58494		-	-	2.33082	2.35976	1.55676
LOC_Os01g09010	1.20094	1.53504	1.01921	1.7586	1.29558		-	-	-	-	-
LOC_Os01g09020	-	-	-	-	2.29779		-	-	-	-	-
LOC_Os01g09030	-	-	1.99708	-	-2.23634		-	-	2.16277	2.59534	2.14439
LOC_Os01g09100	-	-	-	-	-		-	-	-2.89676	-	-5.18455
LOC_Os01g09120	-	-	-	1.25548	1.60513		-	-	-	-	-
LOC_Os01g09190	-5.39357	-6.33323	-5.86123	-18.147	-18.147		-	-	-	-	-
LOC_Os01g09200	-	1.24746	1.83842	1.57772	1.2355		-	-	-	-	-
LOC_Os01g09230	1.94959	2.18624	1.69564	2.38599	3.63107		2.5018	2.41563	2.7314	3.14052	3.02667
LOC_Os01g09246	-	-	1.12298	1.45679	-		-	-	-	-	-
LOC_Os01g09260	-	17.1124	17.6361	19.5961	20.0209		-	-	6.10204	6.41962	8.55042
LOC_Os01g09270	-	-	-1.96635	-	-		-	-	-	-	-
LOC_Os01g09280	-	-	-	-	1.74068		-	-	-	-	-
LOC_Os01g09300	1.12258	-	1.55122	2.98652	4.65597		-	-	-	-	-
LOC_Os01g09310	-	-	1.69922	-	-		-	-	-	-	-
LOC_Os01g09320	2.48168	2.37462	1.80646	2.01327	2.6899		-	-	-	-	-
LOC_Os01g09370	-	-1.78007	-2.00423	-2.64994	-3.04606		-	-	-	-	-
LOC_Os01g09384	-	-	-	-1.96333	-3.32468		-	-	-	-	-
LOC_Os01g09410	-	-	-	-	-2.46222		-	-	-	-	-
LOC_Os01g09420	-	-	-	-	1.79151		-	-	-	-	-
LOC_Os01g09430	-2.31742	-1.99171	-2.49271	-3.02709	-3.69557		-	-	-1.45157	-	-1.97274
LOC_Os01g09450	-	-	-1.78029	-3.1282	-5.53959		-	-	-2.7084	-3.42098	-3.31523
LOC_Os01g09460	3.4158	4.65484	5.4573	5.75369	5.92647		1.86053	1.68971	2.04536	-	-
LOC_Os01g09470	-	-	-	-	-		-	16.752	-	-	-
LOC_Os01g09510	1.44318	2.37663	-	1.0013	-		-	1.96146	2.9341	2.43241	1.59401
LOC_Os01g09540	-4.59704	-5.81563	-7.67164	-9.91331	-11.7708		-2.52273	-2.56926	-6.39605	-7.63533	-8.71249
LOC_Os01g09550	1.6909	-	-	-	-1.88255		-	-	-	-	-
LOC_Os01g09560	-	1.41921	1.14133	-	-2.16161		-	-	2.24712	1.96561	-
LOC_Os01g09570	-	-	-	-	-		-	-	-3.89407	-3.54763	-2.19668
LOC_Os01g09580	8.7126	9.03342	6.84439	-	-		6.75704	7.58393	8.09062	6.53539	5.62865
LOC_Os01g09590	1.03764	-	-	-	-		-	2.1726	-	-	-
LOC_Os01g09620	2.97779	3.37931	3.25344	4.71721	5.1896		4.82949	5.22875	3.36379	3.08347	5.03023
LOC_Os01g09640	-3.5337	-4.54543	-3.68453	-1.53429	-		-1.71081	-3.00821	-5.51406	-4.62338	-2.95282
LOC_Os01g09670	1.53905	1.84063	2.92457	4.30384	4.34957		-	2.05371	-	4.39012	5.27852
LOC_Os01g09730	20.041	-	-	-	-		-	-	-	-	-
LOC_Os01g09750	-2.22363	-2.18564	-2.4814	-2.61631	-3.02434		-	-	-	-	-2.4654
LOC_Os01g09770	1.04211	1.01133	-	2.94612	3.05076		-	-1.73657	-2.72617	-	-
LOC_Os01g09790	-	1.42792	-	-	-		2.64805	3.06178	3.22837	-	-
LOC_Os01g09800	-1.48373	-2.00842	-3.03437	-3.83151	-3.3658		-	-2.08941	-4.56845	-5.38638	-5.00436
LOC_Os01g09850	1.47761	-	-	-	-4.10963		-	-	-	-	-
LOC_Os01g09870	-	2.6148	1.8653	2.17964	-		-4.06739	-3.49728	-2.96393	-	-
LOC_Os01g09880	6.52926	5.73674	5.75606	3.69492	-		7.64778	8.93318	6.42947	6.26826	4.47355
LOC_Os01g09930	-	-	-	-	-		-	-	-4.42212	-5.97286	-6.33016
LOC_Os01g10020	1.34249	2.05678	2.18993	1.24105	-		-	-	2.80712	2.27429	-
LOC_Os01g10040	-	-	-	1.46368	2.57357		-	-	-2.35117	-	-
LOC_Os01g10070	-	-	-	-	2.71356		-	-	-	-	-
LOC_Os01g10080	-	2.0339	3.03796	3.02778	2.67163		-	-	3.33066	3.75485	3.48995
LOC_Os01g10110	3.94811	3.66533	-	-	-		4.36737	3.04568	-	-	-
LOC_Os01g10130	-	-	-	1.91736	2.66063		-	-	-	-	-
LOC_Os01g10140	1.59175	-	1.89298	-	-		-	-	-	-	2.90483
LOC_Os01g10180	-	-	-	-	-		7.51235	7.30911	-	-	-
LOC_Os01g10210	-	-	-	-2.79268	-4.66752		-	-1.65023	-4.45308	-4.92415	-6.39171
LOC_Os01g10230	-	-	-	5.93605	-		-	-	-	-	-
LOC_Os01g10250	2.00891	2.10143	1.75743	-	-		-	-	-	-	-1.99417
LOC_Os01g10260	-	-	-	-	-		-5.479	-5.09895	-	-	-
LOC_Os01g10280	-1.76968	-1.79523	-2.2414	-2.13969	-1.84899		-	-	-	-	-
LOC_Os01g10290	-	-	-	-	-1.81223		-	-	-	-	-
LOC_Os01g10300	-	-	-1.90433	-	-2.75777		-	-	-	-	-
LOC_Os01g10320	-	-1.67681	-1.56957	-1.82596	-3.37907		-	-	-2.10611	-2.66241	-2.47415
LOC_Os01g10340	1.4202	1.14701	1.29236	-	-		-	1.86766	2.08771	-	-
LOC_Os01g10350	-	-	-	-	-		-	-	1.49533	-	-
LOC_Os01g10370	-	-	-	-	16.8663		-	-	-	-	-
LOC_Os01g10400	-2.46227	-1.99455	-1.67377	-2.53744	-4.40403		-	-	-	-	-
LOC_Os01g10440	2.53136	1.60318	1.50267	-	-1.66582		-	-	-	-	-
LOC_Os01g10450	-2.77432	-1.59162	-1.68517	-1.27434	-1.57372		-4.24974	-3.5837	-1.92886	-2.97288	-2.95161
LOC_Os01g10460	-	-	4.46021	-	-		-	-	6.28687	7.12125	5.65431
LOC_Os01g10470	8.5595	-	-	-	-		7.56526	-	-	-	-
LOC_Os01g10480	18.2712	18.7676	-	-	-		-	18.6786	18.8982	17.2114	-
LOC_Os01g10490	18.9521	18.6118	20.1143	19.6717	-		19.0137	19.6004	18.0295	19.4365	18.7636
LOC_Os01g10504	6.35014	6.32434	5.26651	3.70594	-		7.61015	7.73446	6.56744	5.84689	4.87509
LOC_Os01g10520	-	7.92015	9.03872	9.24392	-		-	-	1.72274	1.82986	-
LOC_Os01g10530	-	-	-	-	-		-	-	-1.71559	-	-
LOC_Os01g10580	-4.78273	-4.68954	-2.7834	-	1.0679		-1.94394	-2.27658	-3.74423	-3.56378	-2.98606
LOC_Os01g10600	-	-	-2.43823	-	-		-	-	-	-	-
LOC_Os01g10610	-	1.1671	1.1946	1.05903	-		-	-	-	-	-
LOC_Os01g10640	-	-	-	-	-		-	-	-5.12591	-8.2874	-5.96849
LOC_Os01g10680	-	-	-	-	-		-	-	-2.27409	-	-
LOC_Os01g10690	-	-	-	-	-		-	-	1.93568	-	-
LOC_Os01g10790	-	-	-1.05639	-	-		-	-	-	-	-
LOC_Os01g10800	-2.38835	-2.33459	-2.96492	-3.73056	-5.08942		-1.53341	-1.8326	-2.25077	-3.66571	-4.09598
LOC_Os01g10810	-2.09317	-3.08889	-5.47384	-8.09049	-19.0499		-2.20766	-	-4.9156	-5.91893	-
LOC_Os01g10820	-	1.37979	-	-	-		-	-	2.06491	-	-
LOC_Os01g10830	-	-	-	-	1.49361		-	-	-	-	-
LOC_Os01g10850	5.56862	8.17496	8.37232	9.23837	9.34202		6.85721	7.86569	11.0376	13.4248	14.0577
LOC_Os01g10860	-	-	-	-1.05599	-1.5326		-	-	2.1443	-	-
LOC_Os01g10880	-	-	1.84567	-	-		-	-	2.57757	2.69246	-
LOC_Os01g10890	5.18262	-	-	-	-		1.83951	-	-2.07091	-2.09516	-2.75203
LOC_Os01g10900	5.88615	-	-	-	-		3.78901	-	-	-	-
LOC_Os01g10930	3.71956	5.06837	5.88864	4.3726	-		3.28053	3.68504	6.46556	6.44275	5.21088
LOC_Os01g10950	-	-	-	-	-		-	-	-3.1287	-2.17735	-
LOC_Os01g10990	-	-	-	-	-		-	-	-	-	3.69318
LOC_Os01g11020	-3.11148	-3.81808	-3.1689	-3.10629	-3.93908		-	-	-	-	-
LOC_Os01g11054	-4.44229	-5.06492	-6.4793	-7.90543	-8.41531		-3.77549	-3.74978	-6.15363	-6.60649	-7.76553
LOC_Os01g11070	-	-	-	-	-1.45544		-	-	-	-	-
LOC_Os01g11110	-	-	-	-	-1.16167		-	-	-	-	-
LOC_Os01g11120	-	-	-	-	-1.90869		-	-	-	-	-
LOC_Os01g11130	1.12513	1.08103	2.29024	2.73304	1.85211		5.64191	5.90824	6.57038	7.53182	8.66345
LOC_Os01g11150	-	-	-	4.12897	4.51126		-1.99233	-3.63538	-5.88272	-4.66879	-1.90571
LOC_Os01g11160	-1.87475	-1.60512	-1.98628	-2.78156	-4.97504		-	-	-3.05742	-1.96572	-2.1722
LOC_Os01g11230	-	-1.24243	-1.57448	-	-		-	-	-2.85351	-2.0193	-
LOC_Os01g11240	-	-	-	-	2.15368		-	-	-	-	-
LOC_Os01g11250	-4.03946	-4.14729	-3.35224	-4.36915	-5.96427		-3.68774	-4.18745	-4.19221	-4.54756	-4.46827
LOC_Os01g11260	1.78343	1.5748	2.0715	1.58512	-		-	-	2.37952	2.35168	2.34562
LOC_Os01g11340	-	1.21587	-	-	-		-	-	-	-	-
LOC_Os01g11350	6.72158	4.17086	-	-	-		5.46328	4.54836	-	-	-
LOC_Os01g11400	-	17.817	-	-	-		-	-	18.3882	-	-
LOC_Os01g11414	-	-	-1.56951	-3.53208	-3.72485		-	-	-2.18183	-3.02958	-3.51877
LOC_Os01g11430	9.71617	8.92824	-	-	-		8.45043	8.47199	-	-	-
LOC_Os01g11460	2.7936	3.25089	2.14202	3.53618	3.78206		-	-	-	-	-
LOC_Os01g11470	-	-	-	-	-		-	-	-	7.46354	6.94741
LOC_Os01g11480	-	-	16.6329	20.0689	20.7177		-	-	-	18.7627	19.9671
LOC_Os01g11500	-	-	-	-	-		-	-	-	-	17.2324
LOC_Os01g11520	-1.8297	-1.51751	-2.59706	-3.33785	-4.95327		-2.13383	-2.78509	-6.02379	-4.84057	-5.28911
LOC_Os01g11550	4.78798	3.73174	3.63144	2.88623	-		3.21102	3.11476	-	-	-
LOC_Os01g11590	-2.15788	-2.36579	-3.10242	-3.29722	-2.35242		-	-	-1.85025	-2.96697	-2.89272
LOC_Os01g11600	-	-	-	-	-		-3.02121	-3.6464	-4.37175	-2.94656	-
LOC_Os01g11620	3.24776	5.47258	8.08003	7.36303	5.69318		4.99342	4.23622	7.16503	8.04364	7.30355
LOC_Os01g11650	-	-	-	-	-3.90963		-	-	-	-	-1.60075
LOC_Os01g11670	-2.30838	-3.28415	-4.14661	-5.08234	-4.95728		-	-	-	-	-
LOC_Os01g11700	-	-	-	-	-		8.66182	8.7412	-	-	-
LOC_Os01g11710	8.74144	8.70868	7.58461	6.20438	-		10.1945	10.7658	9.21086	8.9535	8.52909
LOC_Os01g11780	-	-	-	-	-		-	-	16.8072	17.6725	17.1267
LOC_Os01g11810	2.4374	4.01166	3.522	-	-		-	-	4.34535	3.78273	3.42688
LOC_Os01g11820	-	-	-	-	-		-	-	5.00878	6.03637	4.99821
LOC_Os01g11860	1.44272	-	-1.43015	-	-3.12913		-	-	-	-	-
LOC_Os01g11880	-	-	1.06768	1.722	1.99471		-	-	-	-	-
LOC_Os01g11900	-	-	-	-	-2.2531		-	-	-	-	-
LOC_Os01g11910	-1.4593	-1.92561	-2.26248	-1.91783	-2.83469		-	-	-2.31241	-	-
LOC_Os01g11940	2.65327	2.1051	2.04352	-	-2.16274		2.50077	2.59774	-	-	-1.63433
LOC_Os01g11946	-2.42299	-2.98184	-2.86904	-2.40508	-2.40231		-2.00258	-2.1857	-3.40971	-1.8759	-2.22642
LOC_Os01g11952	-	-1.53254	-1.78732	-1.55172	-1.93441		-	-	-	-	-
LOC_Os01g11960	-	-	-	1.2545	1.87808		-	-	-	-	-
LOC_Os01g12000	3.20577	3.14381	-	-	-		-	-	-3.12503	-3.17335	-3.56486
LOC_Os01g12030	19.4384	22.326	19.8898	17.5086	-		-	18.3414	19.7897	-	-
LOC_Os01g12070	3.34539	2.92048	1.39809	-	-		18.9451	18.406	-	-	-
LOC_Os01g12080	-	-	-	-1.30505	-1.11738		-1.72666	-	-2.18655	-2.48598	-2.65927
LOC_Os01g12090	-	1.03643	-	-	-		-	-	1.8641	-	-
LOC_Os01g12100	-	-	-1.3764	-	-1.32974		-	-	-	-1.90651	-
LOC_Os01g12160	-1.46749	-	1.04098	1.63733	2.43823		-	-	1.83185	-	2.75678
LOC_Os01g12190	-4.63757	-4.75672	-4.15464	-2.09251	-1.6927		-3.08336	-3.65915	-	-	-
LOC_Os01g12200	-3.17704	-3.23543	-2.97451	-2.41337	-1.763		-1.61483	-1.79581	-2.58621	-2.152	-1.94483
LOC_Os01g12210	-	-	-2.43982	-4.12418	-2.71174		-2.7451	-3.15321	-4.07673	-5.57918	-7.38268
LOC_Os01g12220	-4.10042	-5.31233	-6.50947	-6.93054	-6.98805		-2.26836	-2.31701	-5.82263	-5.31174	-8.34169
LOC_Os01g12230	-2.53436	-3.48828	-5.36587	-5.81446	-7.25814		-	-	-3.43116	-5.75228	-5.93241
LOC_Os01g12250	-	-	-	-	-		-	-	17.5706	-	-
LOC_Os01g12260	2.92504	3.24258	2.66843	-	-		2.26909	2.62759	1.8196	-	-
LOC_Os01g12270	-3.28763	-3.09501	-2.34003	-3.32437	-4.33725		-	-	-4.83245	-3.84964	-4.19697
LOC_Os01g12280	-	-	1.08881	-	-		-	-	-	-	-
LOC_Os01g12290	-1.64739	-1.97949	-2.88407	-1.76106	-		-	-	-	-	-
LOC_Os01g12304	-	-1.30907	-1.64763	-1.86542	-		-	-	-	-	-
LOC_Os01g12320	-	-	-1.08642	-	-3.79672		-2.16461	-2.52937	-6.24086	-6.48945	-8.06482
LOC_Os01g12330	-	-	-	-	-1.24862		-	-	-	-	-
LOC_Os01g12390	-	-	-	1.20447	1.44962		-	-	-	-	-
LOC_Os01g12400	-2.53019	-3.05951	-2.68609	-	-		-2.05051	-2.04492	-3.15638	-3.55996	-2.33554
LOC_Os01g12410	-	-	-	3.69578	4.45983		-	-	-	-	-
LOC_Os01g12420	4.97914	5.5244	-	-	-		-	-	-	-	-
LOC_Os01g12430	3.4206	3.33303	3.54042	4.03345	4.07257		-	-	-	-	-
LOC_Os01g12440	-	-	1.08029	-	-		-	-	-	-	-
LOC_Os01g12460	3.61664	4.19769	3.75183	6.22595	7.60136		-	2.65975	3.4165	-	3.41673
LOC_Os01g12464	1.91763	2.59006	2.64599	2.75318	2.6079		-	-	2.89107	3.65866	2.7458
LOC_Os01g12470	-	-	-	1.57116	2.17546		-	-	-	-	-
LOC_Os01g12490	-	-	-	-	-		-	-3.34994	-5.6083	-5.38425	-7.74577
LOC_Os01g12520	2.34518	3.21435	2.5412	2.40208	1.88683		-	-	-	-	-
LOC_Os01g12530	-	-	-1.11818	-1.0161	-1.04985		-	-	-	-	-
LOC_Os01g12550	-1.31731	-1.53983	-1.16121	-1.4509	-1.2809		-	-	-	-	-
LOC_Os01g12560	-	-	-	-	-1.76638		-	-	-	-	-
LOC_Os01g12580	-	-	19.7887	25.7845	26.913		-	-	-	7.43591	11.2772
LOC_Os01g12640	7.9716	8.15413	9.32312	9.18295	8.82684		7.33669	6.85018	6.68125	7.51143	7.17801
LOC_Os01g12650	2.86308	3.72446	3.14183	1.83725	-		2.89903	3.74425	5.05098	4.44841	3.27036
LOC_Os01g12660	7.06264	5.7385	6.96213	10.8466	12.6631		4.31877	3.97383	4.41539	4.57551	6.64181
LOC_Os01g12670	-	-	-	-	2.00911		-	-	-	-	-
LOC_Os01g12680	2.08207	-	-	-	-		-	-	-4.47903	-3.91319	-4.57159
LOC_Os01g12690	18.1846	18.3011	-	-	-		3.6438	3.58198	-	-	-
LOC_Os01g12710	-3.35743	-4.05141	-3.95199	-3.49196	-4.71401		-	-	-2.02589	-	-
LOC_Os01g12720	1.79201	1.29573	-	-	-1.84669		-	-	-1.71798	-2.17076	-2.41197
LOC_Os01g12730	-	-	-	1.74855	2.2443		-	-	-	-	-
LOC_Os01g12740	-1.87493	-2.16626	-3.12102	-2.23561	-2.15161		-1.78887	-1.8669	-5.67761	-5.96461	-5.47797
LOC_Os01g12750	-1.86854	-2.28651	-3.37721	-3.37674	-7.08126		-	-	-5.08407	-4.84428	-4.40798
LOC_Os01g12760	-	-	-	-	-		-	-	-2.70836	-	-
LOC_Os01g12770	-	-1.80434	-2.66541	-4.22125	-7.69247		-	-	-6.17372	-5.204	-5.43733
LOC_Os01g12820	5.67865	7.02267	8.41408	8.9577	7.91769		-	-	7.10504	8.58205	9.12204
LOC_Os01g12830	-	-	-	-1.62789	-2.91014		-	-	-	-	-1.87581
LOC_Os01g12840	1.28617	-	-	-	-		1.9145	-	-	-	-
LOC_Os01g12860	2.60202	2.72342	-	-	-		3.3028	3.97751	5.52949	2.81036	-
LOC_Os01g12870	-	1.18227	-	-	-		-	-	1.40561	-	-
LOC_Os01g12890	-	1.09246	2.03628	1.93352	1.19188		-	-	2.67347	2.77596	2.82235
LOC_Os01g12900	2.04368	1.62995	-	-	-		-	-	-	-	-
LOC_Os01g12910	-	-	-1.67231	-	-2.389		-	-	-	-	-
LOC_Os01g12920	-2.69339	-3.14098	-4.08686	-3.37693	-3.70195		-3.12378	-2.90912	-3.97713	-4.28168	-3.79301
LOC_Os01g13000	-	-	-	-	-2.89688		-	-	-	-	-
LOC_Os01g13030	1.91014	2.03057	1.68064	-	-		1.70513	2.12964	-	-	-
LOC_Os01g13060	-	-	-	-	-1.27181		-	-	-	-	-
LOC_Os01g13070	-	-	-	-	-		-	-	-	4.64169	4.89664
LOC_Os01g13080	-	1.71425	-	-	-		-	-	2.22491	2.24333	1.37425
LOC_Os01g13090	1.4666	1.19533	1.41269	-	-		2.30496	2.63964	-	-	-
LOC_Os01g13120	-1.11842	-2.53695	-3.73382	-6.7426	-18.8112		-	-	-3.89348	-4.20789	-7.08789
LOC_Os01g13130	5.2859	4.75687	3.72302	2.31761	-		2.92591	2.96892	-	-	-
LOC_Os01g13150	-1.13075	-1.12192	-1.24311	-1.53666	-1.0443		-	-	-	-	-1.85276
LOC_Os01g13160	-	-	-	1.1468	1.94202		-	-	-	-	-
LOC_Os01g13170	-	1.12053	1.16917	1.3423	1.31632		-	-	-	-	-
LOC_Os01g13180	-	5.05243	6.19686	6.59916	5.37537		-	-	7.6816	8.26149	8.45742
LOC_Os01g13190	-1.02078	-	-1.30496	-1.74443	-1.15895		-	-	-	-	-
LOC_Os01g13200	1.05773	1.39555	1.89253	1.43275	1.67297		-	-	1.61393	1.61746	1.52715
LOC_Os01g13210	-2.76761	-2.81077	-2.47335	-2.51402	-4.96384		-	-	-2.80984	-	-
LOC_Os01g13260	2.09395	2.00128	-	-	-		-	-	-	-	-
LOC_Os01g13270	6.62635	-	-	-	-		-	-	-	-	-
LOC_Os01g13280	1.58978	1.99421	2.33153	3.02549	3.29215		2.03632	2.36421	2.90013	3.28358	3.61831
LOC_Os01g13300	-	-1.3166	-1.4222	-1.86232	-3.60253		-	-	-	-	-
LOC_Os01g13320	-	-	-	-	-		-	-	-	-2.64549	-3.64541
LOC_Os01g13340	-	-	-	-	2.5347		-	-	-	-	-
LOC_Os01g13360	-	18.4831	22.979	23.2818	22.1416		-	-	21.6616	23.5969	23.8968
LOC_Os01g13370	2.86511	1.44961	1.15651	2.11751	2.69056		-	-	-	-	-
LOC_Os01g13390	2.49092	1.92857	1.27284	-	-		-2.40464	-1.95877	-4.37059	-5.17254	-5.86956
LOC_Os01g13404	-	-	-	-	-		-	-	2.36466	-	-
LOC_Os01g13420	-	-	1.19882	1.83268	2.34151		-	-	-	-	-
LOC_Os01g13430	1.06182	2.12467	1.73411	1.00364	-		1.58934	1.93309	3.74912	2.8508	1.85638
LOC_Os01g13440	22.4465	-	-	-	-		9.51693	-	-	-	-
LOC_Os01g13460	1.10484	1.9953	2.7891	3.00915	2.69914		-	-	1.61331	2.18857	1.90674
LOC_Os01g13480	-	-1.3185	-	-1.54125	-2.83443		-2.95976	-2.9441	-6.21505	-5.50402	-4.73619
LOC_Os01g13490	2.13416	3.18731	3.04968	2.1488	-		-	-	2.29747	2.4555	-
LOC_Os01g13520	1.55603	2.12228	2.08126	2.09078	1.38051		-	-	2.76457	2.48894	2.07195
LOC_Os01g13530	3.1051	2.84399	2.24679	-	-		3.33085	4.00429	3.63474	-	-
LOC_Os01g13540	-	-	-	-1.50179	-2.3791		-2.3242	-2.6025	-4.68004	-4.46876	-4.18513
LOC_Os01g13550	-	-	-1.20757	-	-		-	-	-2.59663	-2.57515	-2.31529
LOC_Os01g13570	-4.85678	-5.66164	-6.0348	-7.09608	-7.19216		-2.30737	-2.42861	-5.49002	-6.20365	-6.14728
LOC_Os01g13610	-	-	-	-	-		-3.57024	-2.72087	-4.26565	-6.55797	-8.65672
LOC_Os01g13690	-2.52653	-1.24846	-	-1.01423	-2.96341		-4.78389	-4.50318	-4.2916	-3.95737	-3.73202
LOC_Os01g13700	1.20034	1.91891	1.35529	1.04532	-		-	1.76644	2.33956	2.46936	1.7549
LOC_Os01g13730	-	-	-	1.14193	2.16224		-	-	-	-	-
LOC_Os01g13740	-1.34965	-1.7449	-2.37556	-3.70652	-6.75899		-2.29932	-2.54334	-5.13188	-5.34524	-6.00295
LOC_Os01g13770	-2.60057	-2.9311	-3.47955	-5.33644	-8.30726		-	-	-3.49018	-4.2442	-5.8286
LOC_Os01g13780	-2.36869	-2.6373	-3.95939	-6.8431	-6.90011		-	-	-	-	-
LOC_Os01g13800	-	-1.03899	-2.53479	-2.34222	-3.57928		-	-	-3.41216	-3.77932	-2.78128
LOC_Os01g13930	-	-	-	-	-3.46836		-	-	-3.50469	-3.97466	-5.19413
LOC_Os01g13940	-	-	-	-	-1.27943		-	-	-	-	-
LOC_Os01g13950	-	5.66649	5.78277	4.36084	-		-	-	-	-	-
LOC_Os01g14020	-	-	-	-1.69603	-3.7201		-	-	-	-	-
LOC_Os01g14050	-	-	-	-1.37589	-2.64768		-	-	-2.27742	-2.19169	-2.71459
LOC_Os01g14060	6.5333	-	-	-	-		-	-	-	-	-
LOC_Os01g14070	1.12559	1.62949	1.56928	1.24707	1.40565		-	-	-	-	-
LOC_Os01g14090	-	-	-	-	-3.03298		-	-	-	-2.07251	-1.97156
LOC_Os01g14130	3.37275	3.7301	3.27871	-	-		-	-	-	-	-
LOC_Os01g14140	4.23702	5.2183	4.70112	3.91127	-		4.30314	4.89763	7.99389	6.47407	4.1781
LOC_Os01g14220	-	17.6193	17.871	17.7062	17.4925		-	-	18.5658	18.8795	18.0229
LOC_Os01g14410	1.69188	-	1.22733	-	-2.73535		-	-	-5.77218	-2.91833	-3.18303
LOC_Os01g14440	-1.25127	-1.49325	-2.35771	-3.15686	-3.74325		-	-1.74046	-4.62772	-4.70263	-4.57507
LOC_Os01g14510	-1.89688	-4.00195	-4.07162	-3.27517	-5.75586		-	-	-3.95144	-3.25241	-2.65755
LOC_Os01g14520	-	-	-	-	-		-	-	-	-	7.87752
LOC_Os01g14550	7.81362	7.97317	-	-	-		3.96057	-	-	-	-
LOC_Os01g14590	-1.15957	-1.65346	-2.11086	-2.1501	-2.24984		-	-	-	-2.88313	-2.97935
LOC_Os01g14630	-	-	-	-	-		-	-	-6.37847	-5.88992	-5.62538
LOC_Os01g14670	6.72969	6.36608	6.516	3.44847	-4.30225		10.235	10.9154	8.17928	7.28176	4.36304
LOC_Os01g14690	-	-	-1.48765	-2.44421	-3.35907		-	-	-	-	-1.90152
LOC_Os01g14720	-	3.69299	-	4.41617	4.33066		-	-	-	-	-
LOC_Os01g14810	-2.28445	-3.09051	-3.08381	-3.60008	-3.78792		-	-	-2.17971	-2.5339	-2.78588
LOC_Os01g14820	-	-	-	-	1.25347		-	-	-	-	-
LOC_Os01g14830	-	1.07474	-	-	-		-	-	2.2642	-	-
LOC_Os01g14840	-	-	-	-	1.30957		-	-	-	-	-
LOC_Os01g14850	22.098	22.0338	20.2818	19.5632	17.2803		21.4284	22.6508	20.4223	19.4162	19.1269
LOC_Os01g14870	-	-	1.08426	-	-		-	-	-	-	-
LOC_Os01g14880	-	-	-	18.6779	20.2766		-	-	-	-	17.8525
LOC_Os01g14890	-4.44391	-5.28429	-6.06716	-8.74683	-21.3407		-3.10334	-2.73421	-5.32556	-6.10805	-7.30826
LOC_Os01g14920	-	-	1.3825	-	1.4697		-	-	-	-	-
LOC_Os01g14940	21.1884	-	-	-	-		19.6879	-	-	-	-
LOC_Os01g14950	-	-	-	1.87844	3.5446		-	-	-	-	-
LOC_Os01g14980	1.17919	1.58818	-	1.09194	1.39893		-	-	2.04922	-	-
LOC_Os01g14990	-	-	-	-	-		-	-	-	-	4.89919
LOC_Os01g15000	-	-	-	3.37684	3.69191		-	-	-2.847	-	2.60928
LOC_Os01g15010	-	1.14473	1.40566	1.78771	2.13864		-	-	-	-	-
LOC_Os01g15029	-	-	-	-	-		-	-	1.38798	-	-
LOC_Os01g15110	-	-	-	1.26394	1.90904		-	-	-	-	-
LOC_Os01g15120	-1.88361	-1.79078	-1.57918	-	-		-	-	-1.39598	-	-
LOC_Os01g15229	-7.29958	-6.85486	-4.19247	-16.719	-16.719		-	-	-	-	-
LOC_Os01g15250	-	-	-	-	3.5749		-	-	-	-	-
LOC_Os01g15270	-	-	1.36497	4.92815	6.49627		-	-	-2.64194	-	-
LOC_Os01g15290	-	1.84942	1.14623	1.35461	1.76016		-	-	1.70677	-	-
LOC_Os01g15320	4.48691	3.85807	2.80063	-	-		5.22946	5.889	3.17194	2.55821	-
LOC_Os01g15340	9.21747	7.62791	6.6324	7.81538	-		6.42741	4.83488	-	-	3.89392
LOC_Os01g15350	2.67985	3.11143	3.27385	2.83806	2.83667		1.59337	-	2.13646	2.1265	2.437
LOC_Os01g15390	-	-	-	-2.12602	-4.06808		-	-	-	-	-
LOC_Os01g15460	-	-	1.3926	1.28737	-		-	-	-	2.07798	1.72581
LOC_Os01g15470	-1.91742	-2.39798	-2.30441	-2.15175	-2.48078		-	-	-	-	-
LOC_Os01g15480	3.8903	3.9312	-	-	2.80567		2.07849	2.66259	3.37813	-	-
LOC_Os01g15490	-1.91886	-2.40156	-2.88169	-1.38719	-		-	-1.935	-2.90383	-2.59426	-
LOC_Os01g15520	-3.45193	-3.77014	-3.63382	-3.72275	-3.75017		-	-	-	-	-
LOC_Os01g15530	-	-	-2.45881	-	-3.41953		-	-	-	-	-
LOC_Os01g15580	-	-1.39389	-2.16741	-3.50343	-4.37843		-	-	-2.76647	-3.62098	-3.66711
LOC_Os01g15610	-	-	-	-1.95169	-4.26957		-	-	-	-	-
LOC_Os01g15630	-	-	-	1.06305	1.2371		-	-	-	-	-
LOC_Os01g15640	-	-	-	-	-		-2.16565	-2.58508	-2.70406	-	-
LOC_Os01g15660	-	-	-1.4229	-	-1.77986		-	-	-	-	-
LOC_Os01g15770	-	-	-	3.45041	4.64644		-	-	-	-	2.66842
LOC_Os01g15790	-1.11182	-1.03391	-1.48304	-1.60259	-1.2304		-	-	-	-2.33091	-2.21239
LOC_Os01g15830	1.45077	2.49339	-	-	-2.09192		2.73216	3.78362	2.3838	-	-
LOC_Os01g15860	-	-	-	-	1.57018		-	-	-	-	-
LOC_Os01g15900	3.91686	3.90462	3.6669	4.20757	4.71209		-	-	-	-	-
LOC_Os01g15970	6.32327	6.78303	5.62913	4.93732	2.87094		3.33043	4.45355	4.36403	4.13256	3.96513
LOC_Os01g15979	-	-	-1.05369	-	-		-	-	-	-	-
LOC_Os01g16000	-	-	1.3579	2.47716	3.12054		-	-	-	-	1.91577
LOC_Os01g16010	-	-	-	-	1.39484		-	-	1.76171	-	-
LOC_Os01g16030	5.27823	4.5431	3.44254	-	-		5.65074	6.63803	4.57604	3.63432	2.50121
LOC_Os01g16040	-1.62013	-1.16579	1.6352	2.73539	2.82669		-	-	-	2.18994	2.75604
LOC_Os01g16070	-	-2.46122	-	-	-		-	-	-	-	-
LOC_Os01g16090	-	-	-	-	1.03788		-	-	-	-	-
LOC_Os01g16110	-	-	-	-	-		-	-	1.79226	-	-
LOC_Os01g16120	-	-	-	6.10531	6.94183		-	-	-	-	4.60743
LOC_Os01g16140	-	3.43572	5.54096	6.24068	5.79186		-	-	-	7.11905	7.40155
LOC_Os01g16146	-	-	-	-	-2.19457		-	-	-2.01464	-	-2.28765
LOC_Os01g16170	2.77794	1.77022	2.27105	3.50772	2.61031		-	-	-	-	-
LOC_Os01g16190	-	-	-	-	-		-	-	1.40872	-	-
LOC_Os01g16220	-	1.27198	-	-	1.15822		-	-	-	-	-
LOC_Os01g16240	-	-	-1.21183	-	-		-	-	-	-	-
LOC_Os01g16260	-	-	1.01507	-	-		-	-	-1.73754	-	-
LOC_Os01g16290	-1.95407	-2.32932	-2.88493	-2.87903	-2.8958		-	-	-	-1.99756	-2.1727
LOC_Os01g16340	-3.02815	-2.8071	-3.83326	-3.7328	-3.41394		-	-	-	-2.45542	-2.89382
LOC_Os01g16350	-	-	1.5006	1.89099	1.87943		-	-	-	-	1.62437
LOC_Os01g16354	-	-	-	-	1.44105		-	-	-	-	-
LOC_Os01g16360	-	-	-	-	-		-	-	16.974	-	-
LOC_Os01g16370	-	-	1.86362	-	-		-	-	-	-	-
LOC_Os01g16414	-	-	-	-1.37069	-1.93884		-	-	-	-	-
LOC_Os01g16430	-	-	1.37201	2.48506	3.28537		-	-	-	-	1.8013
LOC_Os01g16450	2.84347	3.94498	3.58728	2.92102	-		3.9523	4.19724	3.46479	4.54315	4.88341
LOC_Os01g16460	-	-	-	-	-		-	6.21864	-	6.64181	8.00984
LOC_Os01g16470	11.2127	-	-	-	-		8.71543	-	-	-	-
LOC_Os01g16520	-	-	1.27986	1.3126	1.5424		-	-	2.21364	2.63245	2.14879
LOC_Os01g16530	-2.23428	-2.71172	-3.37021	-3.41038	-2.85906		-1.60034	-	-3.02563	-3.65574	-3.93466
LOC_Os01g16600	1.32617	1.75301	1.92217	-	1.3774		-	-	2.75914	2.24516	2.08055
LOC_Os01g16620	-4.48108	-5.54874	-5.51632	-3.57729	-2.17723		-	-	-3.01564	-2.99452	-2.13274
LOC_Os01g16650	10.1216	10.6394	8.10539	-	-		19.4522	20.5718	20.8456	18.1942	-
LOC_Os01g16714	-3.62876	-	2.62134	2.83998	-		-2.74539	-	2.24577	2.45708	3.1277
LOC_Os01g16810	3.54233	4.76417	5.19833	4.40997	-		-	-	-	-	-
LOC_Os01g16870	1.14856	1.40867	1.5595	1.39018	1.59749		-	-	1.87856	-	1.64761
LOC_Os01g16890	-	1.79616	1.16498	-	1.27945		-	-	2.77182	2.25244	-
LOC_Os01g16910	-	1.10514	-	-	-		2.01115	2.45103	2.57767	-	-
LOC_Os01g16920	-	6.9211	11.6265	14.5305	14.8548		-	-	4.79315	7.59179	9.81819
LOC_Os01g16940	-	1.49014	1.43863	-	1.50736		-	-	3.0347	2.49679	1.66033
LOC_Os01g16950	4.29866	2.9629	2.88089	3.27538	2.86766		3.2942	2.79571	3.29362	4.00274	3.65307
LOC_Os01g16960	2.04111	-	-	-	1.65745		-	-	-1.93827	-	-
LOC_Os01g16980	1.19473	-	-	-	-5.12878		-	-	-2.92405	-3.75955	-2.93384
LOC_Os01g17000	-	-	-	-	-2.29393		-	-	-	-	-
LOC_Os01g17010	-	-1.07501	-	-	-		-	-	-2.24307	-	-
LOC_Os01g17040	-	-	-	-	2.10014		-	-	-	-	-
LOC_Os01g17050	-	-	1.44648	1.09956	-		-	-	-	-	-
LOC_Os01g17060	-	-	-	-1.53997	-2.17283		-	-	-	-	-
LOC_Os01g17150	-2.81125	-3.22249	-4.44998	-6.30966	-8.59749		-1.55257	-	-3.45044	-5.17685	-6.52816
LOC_Os01g17170	-	-1.11079	-1.73366	-3.6234	-5.91842		-3.09965	-3.03153	-6.17621	-6.40093	-7.94042
LOC_Os01g17180	-	-	-	-	1.47504		-	-	1.52446	-	-
LOC_Os01g17214	-1.01516	-1.84354	-2.86012	-3.04687	-4.0285		-	-	-4.07689	-3.92481	-4.02244
LOC_Os01g17240	-3.75797	-4.16872	-4.73827	-4.84107	-4.48168		-2.28655	-2.81171	-5.26401	-5.74089	-5.61048
LOC_Os01g17320	-1.2885	-	-1.46575	-1.80046	-1.38035		-	-	2.28209	-	-
LOC_Os01g17330	-	-	-	-	3.20282		-	-2.94734	-3.62305	-	-
LOC_Os01g17390	3.66051	-	-	-	-		-	-	-3.44107	-2.98282	-2.35777
LOC_Os01g17396	4.68455	4.17445	3.54774	4.19049	4.7128		-2.03395	-	-4.69551	-3.55179	-2.40601
LOC_Os01g17402	-	7.21962	-	-	-		-	-	5.60736	-	5.47941
LOC_Os01g17420	-	-	16.9318	17.3579	18.4957		-	-	-	18.5824	20.163
LOC_Os01g17470	-	-	-	-	-		3.83001	3.88943	-	-	-
LOC_Os01g17990	-	-	-	-	-		-	-	17.1558	-	-
LOC_Os01g18050	5.03352	5.10304	3.18416	2.08251	-		6.31287	7.07149	6.86422	5.2291	3.20561
LOC_Os01g18060	-	1.57743	1.40351	-	-		-	-	2.03794	-	-
LOC_Os01g18070	-	1.3842	-	-	1.20476		-	-	-	-	-
LOC_Os01g18090	2.55212	2.80429	-	2.42904	2.56803		-	-	-	-	-
LOC_Os01g18100	-	-	1.34152	1.38849	-		-1.66343	-	-	-	-
LOC_Os01g18110	-	-	18.7123	19.7408	19.049		-	-	-	-	17.4394
LOC_Os01g18120	-	-	-1.69986	-6.49136	-16.7866		-	-3.33756	-6.33401	-7.41496	-
LOC_Os01g18210	-	-	-	-1.72807	-3.70619		-	-	-	-	-1.76212
LOC_Os01g18220	-	-	-	-	-		-2.65276	-2.9463	-2.70076	-2.53703	-
LOC_Os01g18230	-	-	-	-	-		-	-	-2.7055	-	-
LOC_Os01g18240	5.79085	5.73961	5.03063	-	-		4.79934	4.3437	3.34029	-	-
LOC_Os01g18310	-	-	-	-	-		-	-	-3.15429	-	-
LOC_Os01g18320	-2.88864	-2.64606	-3.13847	-4.54629	-6.47911		-1.76522	-	-	-	-2.03691
LOC_Os01g18360	-	-	-	7.60027	7.91198		-	-	-	-	-
LOC_Os01g18400	-	-3.51719	-5.11269	-5.86216	-16.8267		-	-	-4.67952	-3.82451	-5.49023
LOC_Os01g18410	-	-1.52956	-	-	-3.66092		-	-	-	-	-
LOC_Os01g18440	17.4233	17.5621	-	-	-		-	-	-	-	-
LOC_Os01g18450	16.6582	-	-	-	-		-	-	-	-	-
LOC_Os01g18490	-	-	-	-	-		18.239	-	-	-	-
LOC_Os01g18584	-	-1.52951	-	-	-1.51189		-	-	-3.90137	-2.15558	-1.87674
LOC_Os01g18640	-	1.17562	1.30033	-	1.18574		-	-	1.72305	-	-
LOC_Os01g18660	1.67889	1.5169	-	-	-		1.96601	-	-	-	-
LOC_Os01g18670	2.7061	2.21483	3.06231	3.23618	2.31355		-	-	-	-	-
LOC_Os01g18744	3.63249	2.29855	-	-	-		5.73007	6.48893	3.00243	3.3265	-
LOC_Os01g18810	-	18.3179	18.1433	16.8722	-		-	-	6.83436	6.39054	4.54193
LOC_Os01g18840	-1.5067	-2.71767	-3.63392	-4.65813	-18.9882		-2.669	-	-6.04279	-4.24332	-4.74562
LOC_Os01g18850	-1.45085	-1.94341	-1.48361	-1.00902	-		-	-	-2.67936	-1.96972	-
LOC_Os01g18860	1.2894	1.36327	-	2.32591	4.01426		-	-	-	-	-
LOC_Os01g18880	-	-	-	-	1.25834		-	-	-	-	-
LOC_Os01g19020	-	-	-	-	-		7.41314	7.94956	-	-	-
LOC_Os01g19130	-	-	-	1.12228	1.41409		-	-	-2.8947	-1.83798	-
LOC_Os01g19140	-	-	-	-	-		-2.62442	-2.42533	-4.19756	-5.43799	-5.49296
LOC_Os01g19150	-	-1.00174	-	-	-		-	-	-	-	-
LOC_Os01g19160	-	-	-	-	2.29542		-	-	-	-	-
LOC_Os01g19170	1.57398	-	-	-1.93789	-6.61737		-	-	-3.8524	-4.34535	-4.21895
LOC_Os01g19220	6.19236	5.52683	4.5997	-	-		8.30095	8.7473	-	-	-
LOC_Os01g19240	-	17.6566	-	-	-		-	-	-	-	-
LOC_Os01g19260	-	-	-	1.86683	-		-	-	-	-	-
LOC_Os01g19270	-	3.11559	3.16149	4.72147	5.21669		-	-	-	-	-
LOC_Os01g19290	9.20891	10.1847	10.5831	11.098	7.65507		18.1158	20.7544	20.8695	21.6269	22.4902
LOC_Os01g19320	-	-	-	-	-		-	-	2.80943	2.7197	-
LOC_Os01g19330	-2.69799	-2.24871	-3.82471	-6.43306	-19.1471		-	-3.64931	-5.15722	-	-6.22287
LOC_Os01g19390	-	-1.55078	-2.51509	-	-		-	-	-	-	-
LOC_Os01g19400	-	1.73608	1.06337	-	-		-	-	2.41417	2.29635	-
LOC_Os01g19450	-	-	-	-1.18671	-1.5489		-	-	-	-	-
LOC_Os01g19470	-	-	-	-	-1.37963		-	-	-	-	-
LOC_Os01g19480	7.52341	7.16865	6.67428	6.23355	4.95212		7.61539	7.97623	5.87329	5.60304	5.24824
LOC_Os01g19490	-	-	-	1.20494	2.73119		-	-	-	-	-
LOC_Os01g19610	-4.64552	-5.35146	-7.67598	-8.25321	-18.2265		-3.25625	-4.05386	-9.42438	-9.2986	-19.0892
LOC_Os01g19670	-3.18921	-3.44109	-3.82507	-3.15247	-		-	-	-4.6238	-4.52316	-
LOC_Os01g19694	9.47663	8.81102	8.45162	8.33414	-		18.4707	18.307	16.8772	-	-
LOC_Os01g19740	-5.43605	-5.48853	-6.09358	-6.24687	-7.34972		-	-	-3.8519	-4.50955	-4.6917
LOC_Os01g19750	-	-1.48683	-	-	-		5.61938	5.41139	-	3.09184	-
LOC_Os01g19770	-	5.41338	7.67645	10.0892	10.6974		-	-	7.59212	8.41923	9.82875
LOC_Os01g19800	2.04936	-	1.61978	3.45059	4.27387		-	-	-	-	2.20334
LOC_Os01g19820	1.63868	2.63824	2.47611	2.53679	1.72618		-	-	-	-	-
LOC_Os01g19840	-	1.52385	-	-	-		-	-	2.49154	1.74118	-
LOC_Os01g19850	2.85997	2.00548	-	-	-		2.76254	3.26961	-	-	-
LOC_Os01g19870	1.7959	1.92677	1.91368	-	-		-	2.16672	2.479	-	-
LOC_Os01g19880	-	-	-	-	-		-3.16287	-3.6329	-4.38901	-	-
LOC_Os01g19940	-	-	1.05429	3.06441	3.72045		-	-3.11944	-2.18786	-	-
LOC_Os01g19970	-	-	1.20555	2.05644	2.32531		-	-	-	-	-
LOC_Os01g19990	17.0175	-	-	-	-		17.493	17.9221	-	-	-
LOC_Os01g20000	20.244	-	-	-	-		18.2302	-	-	-	-
LOC_Os01g20030	-	-	2.60514	6.20696	7.8665		-	-	-	-	6.3218
LOC_Os01g20110	-2.82098	-3.11676	-4.32646	-5.60229	-5.82043		-	-	-2.49736	-5.12031	-6.35743
LOC_Os01g20120	-1.77701	-2.13978	-2.20487	-1.45727	-		-	-	-	-	-
LOC_Os01g20206	-	-	-	-	-		-3.01503	-4.55042	-6.98095	-5.73145	-5.36766
LOC_Os01g20710	-	-	-	-	-		-	-	-	3.04997	3.50995
LOC_Os01g20730	-	5.94305	7.20158	8.28188	7.41657		5.17806	5.63306	6.07694	7.33907	8.72909
LOC_Os01g20780	6.85817	8.85882	11.2431	11.7186	10.4978		7.47477	8.34215	11.198	12.7672	13.9669
LOC_Os01g20800	-	-	-	-	-		-	-	-	-	3.1114
LOC_Os01g20830	-3.7597	-5.20533	-6.10971	-7.83088	-9.14306		-	-	-2.47693	-2.98984	-5.19372
LOC_Os01g20840	-	-	-	1.0632	1.52958		-	-	-	-	1.65006
LOC_Os01g20860	1.19843	1.08068	2.49228	2.57604	1.95246		-	-	-	-	1.52624
LOC_Os01g20880	-	-1.39686	-	-	-1.91092		-	-	-2.46657	-	-2.65231
LOC_Os01g20894	-3.0584	-3.74899	-4.27631	-2.59387	-3.54647		-	-	-4.35086	-	-
LOC_Os01g20900	-	-	-	-	-1.43936		-	-	-	-	-
LOC_Os01g20910	-2.1912	-2.30596	-3.99318	-5.35497	-8.60569		-	-	-4.44804	-5.30693	-5.63304
LOC_Os01g20930	-	-	-	-	-		-	-	-	-	2.63058
LOC_Os01g20940	1.50671	1.2125	1.18245	1.05765	1.63436		-	-	-	-	-
LOC_Os01g20950	16.807	-	-	-	-		16.678	16.9427	-	-	-
LOC_Os01g20970	23.1425	-	-	-	-		8.63554	-	-	-	-
LOC_Os01g21034	5.96167	6.02375	4.10235	-	-		8.09284	8.36712	-	6.93009	6.45344
LOC_Os01g21070	-	6.33183	-	-	-		-	-	6.40407	-	-
LOC_Os01g21100	-	-	-	-	-		-	-	-	-	17.4809
LOC_Os01g21120	-	1.10699	2.75455	3.9692	4.43222		-	-2.89298	-	2.15918	2.03649
LOC_Os01g21144	-	-	-	2.38273	3.29157		-	-	-	-	-
LOC_Os01g21170	-1.52961	-2.27561	-1.70354	-2.48584	-5.92436		-	-	-	-	-
LOC_Os01g21180	-	-	-	-	-		-	-	1.97886	-	-
LOC_Os01g21240	-	-	-	-	2.03564		-	-	-	-	-
LOC_Os01g21250	1.71404	1.34317	-	2.47459	2.20375		-2.56995	-4.543	-6.92755	-4.31806	-2.42564
LOC_Os01g21300	-	6.18351	6.14773	-	-		-	-	-	-	-
LOC_Os01g21310	4.29926	5.7058	5.6588	4.13478	-		-	4.00724	4.03657	-	-
LOC_Os01g21320	-	-	-	-	1.48517		-	-	-	-	-
LOC_Os01g21410	-	-	-	1.10036	1.7504		-	-	-	-	-
LOC_Os01g21420	1.20226	-	-	1.44085	-		-2.15545	-2.13947	-3.44442	-3.16269	-1.59388
LOC_Os01g21450	-	-	-	-	1.43703		-	-	-	-	-
LOC_Os01g21560	-	-	-	-	-1.94984		-	-	-	-	-
LOC_Os01g21580	17.4007	-	-	-	-		-	-	-	-	-
LOC_Os01g21590	6.37547	8.34355	9.61932	8.57472	6.59394		-	-	-	2.65158	2.34317
LOC_Os01g21820	-2.66565	-3.00879	-3.25121	-3.89521	-3.65791		-2.02964	-2.11265	-2.60716	-3.34912	-3.97933
LOC_Os01g21850	-	-	-	-	-		-	-	1.62937	-	-
LOC_Os01g21900	-	-	-	-	-		-	-	-	8.56336	8.91373
LOC_Os01g21940	-	-	-1.00453	-1.22122	-1.09183		-	-	-	-	-
LOC_Os01g21960	5.71022	5.40753	5.84124	5.72784	4.59646		5.16951	5.7917	4.86213	5.47118	5.66559
LOC_Os01g21970	10.0129	5.5076	4.28305	2.96775	-		8.38612	5.51759	3.73132	2.98371	2.88453
LOC_Os01g21990	-3.65968	-4.49041	-4.70829	-5.31017	-3.70658		-2.52112	-2.63452	-5.44915	-4.93902	-5.36202
LOC_Os01g22000	-	-	-	3.39253	4.73458		-	-	-	-	-
LOC_Os01g22010	4.05294	3.84544	3.5872	3.80192	4.89096		-	2.27457	-	-	-
LOC_Os01g22090	-	-	-	-	-2.39103		-	-	-	-	-
LOC_Os01g22230	3.56259	3.22342	3.42544	4.66828	4.27085		4.56324	5.04633	2.86924	4.53758	5.90306
LOC_Os01g22249	-	-	-	-	-		-	-	-	-	4.04821
LOC_Os01g22336	4.69472	6.47372	5.9493	4.12607	-		-	-	3.50651	4.37348	3.92893
LOC_Os01g22352	11.3898	11.479	11.1237	8.97555	-		4.67053	4.6068	-	2.56909	2.17536
LOC_Os01g22370	-	-1.70895	-2.15992	-3.29561	-4.23844		-	-	-3.26163	-2.55968	-3.70053
LOC_Os01g22380	8.40309	7.73986	7.34906	9.15781	8.21443		5.68935	6.09735	-	5.35703	6.55219
LOC_Os01g22430	-1.68934	-2.32359	-2.43703	-1.59941	-1.946		-	-	-	-	-
LOC_Os01g22440	-2.23086	-3.46345	-	-	-		-	-	-	-	-
LOC_Os01g22480	-	-	-1.03912	-	-		-	-	-	-	-
LOC_Os01g22490	-	1.22022	-	-	-		-	-	1.9915	-	-
LOC_Os01g22500	-	1.26494	1.11505	-	1.78711		-	-	2.08848	-	-
LOC_Os01g22520	-1.41076	-1.08352	-2.0903	-1.90073	-1.62078		-	-	-	-	-
LOC_Os01g22600	-	-	-	3.14857	4.6854		-	-	-2.09512	-2.18729	-
LOC_Os01g22630	-	1.68707	1.95714	2.12256	2.64523		-	-	2.10708	-	2.0492
LOC_Os01g22640	5.00562	4.03498	3.01431	-	-		6.13961	7.11249	-	-	-
LOC_Os01g22660	-	-	3.48201	3.03407	-		-	-	4.06587	4.98443	4.89071
LOC_Os01g22670	-	-	3.79697	-	-		-	-	-	5.50382	5.0426
LOC_Os01g22780	1.40585	2.14819	-	-	-		2.17372	2.63244	2.15499	-	2.25375
LOC_Os01g22870	-	-	-	-	-1.15763		-	-	-	-	-
LOC_Os01g22900	-2.56194	-2.8548	-3.17462	-3.02589	-2.98109		-	-	-4.20888	-3.81235	-3.23026
LOC_Os01g22980	-4.47646	-4.82997	-5.50086	-8.78074	-11.274		-3.32232	-3.36811	-6.11003	-7.16966	-11.0752
LOC_Os01g22990	-	-	-1.08001	-1.36328	-1.83426		-	-	-	-	-
LOC_Os01g23070	-	-	-	-	-		-	-	-	-2.44164	-4.16875
LOC_Os01g23380	-1.34705	-1.94176	-2.49209	-1.35279	-1.0408		-	-	-1.71383	-	-
LOC_Os01g23440	17.6934	-	-	-	-		-	-	-	-	-
LOC_Os01g23600	-1.78539	-2.60329	-2.65615	-1.68599	-2.12245		-	-	-3.10849	-3.76759	-3.44371
LOC_Os01g23620	-	-	-	-1.01072	-		-	-	-	-	-
LOC_Os01g23630	-	-	-	-	1.68509		-	-	-	-	-
LOC_Os01g23680	-1.31983	-	-1.40593	-2.24811	-4.5549		-	-	-	-	-
LOC_Os01g23705	-	3.91927	4.78567	3.15623	2.89453		-	-	4.63738	4.19468	3.67916
LOC_Os01g23710	-2.63412	-3.74878	-3.39831	-3.8476	-4.95839		-2.41287	-2.47468	-3.3212	-3.88918	-4.24465
LOC_Os01g23740	-	-	-1.2299	-1.66937	-1.82106		-	-	-	-	-
LOC_Os01g23880	9.48238	2.96433	-	-	-		9.19461	-	-	-	-
LOC_Os01g23910	-	-3.11717	-	-	-		-	-	-	-	-
LOC_Os01g23990	-4.26869	-4.58682	-4.40878	-2.59324	-2.12254		-3.15099	-2.73027	-4.08261	-2.64298	-
LOC_Os01g24060	-	-	-	-	-1.15871		-	-	-	-	-
LOC_Os01g24070	-	-	-	1.98573	2.29129		-	-	-	2.1778	2.8503
LOC_Os01g24090	-2.99183	-4.06159	-4.68017	-5.30799	-5.77335		-2.02874	-1.9148	-3.63768	-4.95689	-4.96831
LOC_Os01g24350	-	-	-	-	-		-	-	-	16.8678	-
LOC_Os01g24420	-3.43844	-4.9769	-8.02612	-8.4075	-7.62722		-2.45939	-3.04327	-7.31542	-4.82212	-4.41716
LOC_Os01g24430	-	-	-	-	-		-	-	-4.11295	-3.3988	-4.69554
LOC_Os01g24440	-	-	-	1.71093	2.0178		-	-	-	-	-
LOC_Os01g24460	16.9079	20.9355	22.8697	22.3593	21.5795		-	-	23.0902	23.1166	22.9658
LOC_Os01g24480	1.03662	1.10036	1.76146	1.99495	2.56257		-	-	-	-	-
LOC_Os01g24490	-	-	-	-2.6451	-4.55514		-	-	-	-3.19635	-3.10541
LOC_Os01g24690	-	2.06579	1.73227	1.45731	1.59383		-	-	3.24948	2.80309	1.8753
LOC_Os01g24710	10.6101	8.36643	8.6108	8.464	7.28432		6.7515	5.20033	-	3.02391	3.33077
LOC_Os01g24764	-	-	-	-	-		-	-	-2.25472	-	-
LOC_Os01g24780	2.93471	2.09776	-	-	-		6.91159	6.09653	-	-	-
LOC_Os01g24790	2.52869	1.74727	-	-	-		17.1843	-	-	-	-
LOC_Os01g24880	-	2.48686	4.12161	3.11996	2.34872		-	-	3.99363	3.88218	3.36126
LOC_Os01g24940	1.30496	1.416	-	-	-		-	-	-	-	-
LOC_Os01g25170	-	-	17.0927	17.8892	-		-	-	19.0523	19.1148	19.3311
LOC_Os01g25189	-	-	-	-	2.03266		-	-	-	-	-
LOC_Os01g25230	-1.82348	-1.78957	-2.92739	-2.99001	-2.97109		-	-	-	-	-
LOC_Os01g25240	-1.39602	-	-	-	-		-	-	3.07476	2.59827	-
LOC_Os01g25320	-	-1.14378	-1.18101	-1.03272	-1.13226		-	-	-1.6321	-	-
LOC_Os01g25360	-6.78417	-5.50319	-6.70262	-7.38667	-18.8673		-	-	-	-	-
LOC_Os01g25370	-	-	-	-	1.04179		-	-	-	-	-
LOC_Os01g25386	-	-	-	-	-		-	-	-3.69023	-3.51326	-3.30855
LOC_Os01g25440	-	-	1.03905	-	-		-	-	1.86437	-	-
LOC_Os01g25450	-	17.867	21.71	20.8065	17.3643		-	-	19.9418	21.3036	21.3554
LOC_Os01g25460	8.29972	-	-	-	-		7.15165	-	-	-	-
LOC_Os01g25470	-	-	-	-	-		-	-	17.5744	-	-
LOC_Os01g25484	-3.81469	-4.00969	-5.05733	-3.84285	-2.21744		-2.6965	-2.72914	-4.5416	-4.93377	-4.75685
LOC_Os01g25500	2.87985	2.51044	1.76318	-	-		-	-	-	-	-
LOC_Os01g25530	-1.54311	-2.30175	-1.939	-1.92067	-2.20488		-	-	-	-	-
LOC_Os01g25540	1.46039	1.98712	1.47372	-	-		-	-	-	-	-
LOC_Os01g25560	3.24909	3.55526	3.18541	-	-		4.84389	6.57692	4.24664	3.51844	-
LOC_Os01g25600	-3.16843	-3.53689	-4.03999	-5.8367	-8.5673		-2.14019	-2.15924	-3.65193	-4.82587	-5.8404
LOC_Os01g25610	-	2.11128	1.28404	1.12791	1.314		-	-	2.59218	1.73067	-
LOC_Os01g25720	-1.06944	-2.01357	-2.14958	-4.48764	-		-	-	-4.19372	-3.1509	-6.80052
LOC_Os01g25740	-2.58339	-4.08492	-4.94033	-7.97424	-18.3141		-	-	-5.06776	-4.80683	-6.43966
LOC_Os01g25810	-2.91492	-3.38201	-3.78464	-3.29357	-2.48543		-	-	-	-	-
LOC_Os01g25820	-2.26818	-3.25362	-3.1417	-1.56912	-1.31749		-	-	-3.88966	-3.30856	-1.77192
LOC_Os01g25880	-1.15505	-	-1.12779	-	-		-	-	-	-	-
LOC_Os01g25920	-1.96957	-2.08331	-2.64731	-2.26007	-2.17218		-	-	-	-	-
LOC_Os01g25990	-3.15957	-5.07039	-4.16781	-4.35755	-6.16541		-5.4301	-5.99026	-7.68678	-7.34281	-6.15075
LOC_Os01g26000	-	-	-	-	-1.8157		-	-	-	-	-
LOC_Os01g26039	-1.71162	-2.01957	-1.8967	-2.33147	-3.36371		-	-	-	-	-2.55011
LOC_Os01g26070	-	-	-	-	-3.21474		-	-	-	-	-
LOC_Os01g26120	-	1.5656	1.56232	2.6516	-		-	-	-	-	-
LOC_Os01g26130	-	-	-1.15827	-	-		-	-	-	-	-
LOC_Os01g26160	-	-	-	-	-		-	-	-	-	1.48843
LOC_Os01g26174	-	-	-	-	-		-	-	-2.11741	-	-
LOC_Os01g26210	-7.29535	-6.94451	-7.25371	-18.6456	-18.6456		-4.63583	-4.9377	-7.28797	-7.02129	-9.12325
LOC_Os01g26280	-5.07994	-4.37115	-5.89276	-6.17961	-17.0587		-	-	-	-	-
LOC_Os01g26290	2.42522	-	-	-	-		-	-	-	-	-
LOC_Os01g26320	16.6419	19.7137	-	-	-		-	-	18.4145	-	-
LOC_Os01g26370	-	-1.34685	-	-	-1.72477		-	-	-	-	-
LOC_Os01g26920	-1.34518	-1.52624	-1.7018	-2.13269	-1.72983		-	-	-	-	-2.1904
LOC_Os01g26970	-1.60073	-1.49197	-1.21847	-1.6981	-2.73782		-	-	-	-	-
LOC_Os01g27120	-6.30751	-5.44439	-5.8285	-5.79756	-16.7493		-	-	-	-	-
LOC_Os01g27140	-3.91153	-3.80493	-2.84034	-6.07188	-20.3981		-	-	-1.8157	-3.10064	-4.67634
LOC_Os01g27150	-	-	1.12722	1.56881	2.06723		-	-	-	-	1.72775
LOC_Os01g27160	4.00105	4.59532	3.94747	-	3.32189		2.24345	2.65207	3.41316	-	-
LOC_Os01g27190	10.0036	-	-	-	-		9.44286	-	-	-	-
LOC_Os01g27210	-	-	-	-	-2.24953		-3.28461	-4.5628	-6.35969	-2.86041	-4.52854
LOC_Os01g27230	-6.00375	-7.52828	-6.60146	-5.29632	-5.12898		-	-3.08536	-5.64649	-4.64986	-2.66174
LOC_Os01g27240	-	-	-	-	4.22623		-	-	-	-	-
LOC_Os01g27260	-	-	-	-	-		18.4037	19.8002	-	-	-
LOC_Os01g27360	3.96741	3.18095	2.36454	2.05344	-		-	-	-3.06688	-1.94229	-1.88422
LOC_Os01g27480	-4.80501	-5.21521	-4.79324	-4.27031	-4.55569		-	-	-3.43111	-3.70913	-3.65933
LOC_Os01g27490	2.21716	2.0282	1.42625	-	-8.52088		-	-	-	-	-
LOC_Os01g27520	-	-	-	-1.30173	-2.58663		-	-	-	-	-
LOC_Os01g27630	22.3668	23.7176	23.7948	22.9842	20.1886		9.16172	11.494	13.7896	14.0931	12.9555
LOC_Os01g27730	-	-	-	-	1.30655		-	-	1.62898	-	-
LOC_Os01g27740	-	-	-	1.33354	1.1592		-	-	-	-	-
LOC_Os01g27750	2.38004	1.89503	1.75674	1.26666	-		2.65586	2.97331	1.73263	-	1.62883
LOC_Os01g27770	-	-	-	-	-		-	-	-	-	16.9516
LOC_Os01g27880	-	-1.23942	-1.31607	-	-		-	-	-	-	-
LOC_Os01g27890	-	-	-	-	-		-	-	-2.49248	-	-
LOC_Os01g27990	-	-	-	-	1.07826		-	-	-	-	-
LOC_Os01g28030	1.96805	3.15935	-	-	-17.3848		-	8.0377	6.72655	-	-
LOC_Os01g28089	-	-	5.87834	5.60964	5.57691		-	-	-	-	-
LOC_Os01g28150	-	-	-	-	-1.60868		-	-	-	-	-
LOC_Os01g28230	-	16.824	-	-	-		-	-	-	-	-
LOC_Os01g28300	-	19.2836	20.5956	20.0552	19.0751		-	-	2.0049	1.61118	-
LOC_Os01g28450	-2.63868	-2.82267	-3.82544	-7.32173	-23.281		-3.62105	-3.10509	-3.59372	-3.82782	-7.91225
LOC_Os01g28474	-	10.9024	10.7754	8.5998	-		-	-	17.752	16.7967	-
LOC_Os01g28500	7.30104	6.41472	4.49491	3.07164	-		5.24959	5.47378	-	-	-
LOC_Os01g28540	-3.07887	-4.03948	-4.80434	-4.52472	-3.47094		-2.35373	-2.21992	-4.80889	-5.45902	-5.92475
LOC_Os01g28580	-1.04175	-1.12403	-	-	-1.29451		-	-	-	-	-
LOC_Os01g28680	-1.27405	-1.93116	-2.34999	-3.44433	-4.94698		-	-	-3.67091	-3.85386	-4.35533
LOC_Os01g28690	1.75693	1.3494	-	-	-		-	-	-	-	-
LOC_Os01g28730	-	-	-1.0353	-	-2.48768		-	-	-2.92572	-2.22591	-1.82776
LOC_Os01g28790	-	-	-1.96517	-2.37385	-5.09168		-	-	-4.11803	-4.35191	-3.61288
LOC_Os01g28810	8.78374	12.2203	11.9733	10.1396	-		-	17.2089	19.6474	-	-
LOC_Os01g28840	4.17622	5.03261	-	-	-		-	-	-	-	-
LOC_Os01g28980	2.77949	3.23419	3.64023	3.77726	3.30211		-	-	-	-	-
LOC_Os01g28989	-1.62534	-2.32835	-2.63307	-2.62843	-2.81152		-	-	-	-	-
LOC_Os01g29104	-	-	9.0032	10.5271	10.4979		-	-	4.42054	6.35575	7.76683
LOC_Os01g29150	3.86044	4.49666	3.7862	3.79714	-		-	-	-	4.5864	5.71527
LOC_Os01g29180	1.35431	-	2.05166	2.56628	1.46327		-	-	-	-	2.34131
LOC_Os01g29230	-	-	-	-	-1.60686		-	-	-	-	-
LOC_Os01g29280	-	-	-	-	-		-3.40849	-4.38348	-5.04249	-6.8158	-6.74158
LOC_Os01g29330	-3.88294	-4.01878	-6.01511	-6.61283	-9.71811		-3.82656	-4.50514	-6.73122	-7.4175	-8.64773
LOC_Os01g29390	-	-1.74769	-1.74261	-1.13081	-1.57786		-	-	-2.47286	-2.79035	-2.18436
LOC_Os01g29409	-1.46188	-2.34827	-2.20159	-1.54206	-1.4362		-	-	-2.19274	-2.14484	-1.7628
LOC_Os01g29430	-1.31954	-1.94896	-2.28655	-2.095	-1.96457		-	-	-	-	-
LOC_Os01g29640	-2.07369	-2.02037	-	-	-17.1079		-	-	-	-	-
LOC_Os01g29690	-	1.72453	1.73747	-	-		-	-	-	-	-
LOC_Os01g29740	-1.14951	-1.31161	-1.87936	-1.82087	-2.12701		-	-	-1.55169	-	-1.64762
LOC_Os01g29780	-	-	3.78718	5.60797	5.38969		-	-	16.9733	18.7849	18.7554
LOC_Os01g29820	-1.04607	-1.768	-1.93771	-2.0813	-2.48554		-	-	-	-	-1.78132
LOC_Os01g29830	-	-	-1.00721	-	-		-	-	-	-	-
LOC_Os01g29840	18.2452	22.9892	25.0626	24.5545	23.6731		-	-	23.9777	25.0696	24.8483
LOC_Os01g29860	-	-	-	-	-		-	-	-	-	7.29632
LOC_Os01g29870	-	6.55346	8.28265	8.46053	7.84304		-	-	6.01542	8.12412	9.15414
LOC_Os01g29890	-	-	17.7144	18.4922	18.406		-	-	-	-	18.0395
LOC_Os01g30970	19.1219	-	-	-	-		-	-	-	-	-
LOC_Os01g31110	-2.35326	-2.73118	-2.64949	-3.21882	-3.52931		-	-	-2.60117	-2.79286	-2.6866
LOC_Os01g31210	-3.26497	-5.65549	-7.17649	-18.3957	-18.3957		-	-	-	-	-
LOC_Os01g31360	-	-	-	-	-		-	-	-3.08083	-3.2783	-3.03642
LOC_Os01g31370	3.08142	3.47363	3.37789	5.03339	5.66589		-	-	-2.24705	-	-
LOC_Os01g31570	-	-	-	-	-		-	-	-4.55897	-	-
LOC_Os01g31580	-	-	1.00439	1.02871	-		-	-	-	-	-
LOC_Os01g31610	-1.40662	-	-	-	-1.28418		-	-	-	-	-
LOC_Os01g31680	-3.18173	-3.15976	-3.39308	-2.57879	-1.69191		-1.89329	-1.94738	-3.21597	-3.38628	-3.03177
LOC_Os01g31690	-2.6369	-2.64956	-3.57053	-5.4981	-10.6912		-	-	-	-5.70126	-7.06978
LOC_Os01g31800	3.60298	2.92652	-	-	-		3.82612	4.80434	2.68219	-	2.50353
LOC_Os01g31810	-	-	-1.10829	-1.60916	-2.07429		-	-	-	-	-
LOC_Os01g31870	-	-1.82976	-1.75339	-2.46902	-4.92834		-	-	-3.68282	-4.26262	-4.30311
LOC_Os01g31940	-2.15328	-2.22317	-2.7119	-1.59569	-		-	-	-3.1857	-2.86802	-1.66032
LOC_Os01g31980	-	-	-	-	1.44934		-	-	-	-	-
LOC_Os01g32080	-	-	-	-	-		-	-	-1.99808	-	-
LOC_Os01g32120	4.19974	-	-	-	-		-	-	-	-	-
LOC_Os01g32150	-	-	3.7648	-	-		-	-	-	-	-
LOC_Os01g32160	-	-	-	-	-		-	-	18.7393	-	-
LOC_Os01g32259	-1.77797	-2.98219	-4.37596	-3.84866	-		-	-	-	-	-
LOC_Os01g32280	-	-	-1.2139	-	-		-	-	-	-	-
LOC_Os01g32300	-	-	-	-	1.76162		-	-	-	-	-
LOC_Os01g32330	-2.14055	-2.96517	-3.84693	-1.4921	-		-	-1.91899	-5.66913	-5.16901	-4.17406
LOC_Os01g32350	-1.99575	-2.38057	-2.95481	-3.61495	-3.74649		-	-	-2.4683	-3.02232	-3.01175
LOC_Os01g32364	-	2.51955	3.98987	4.44426	4.94105		-	-	3.93158	5.36421	5.65351
LOC_Os01g32380	2.11722	5.56789	6.6348	7.09322	6.82162		-	-	3.52957	5.11541	4.42225
LOC_Os01g32439	-	-	1.96108	1.64288	1.78006		-	-	-	17.3831	17.8089
LOC_Os01g32460	-1.92579	-1.87219	-1.82571	-3.2674	-3.93985		-3.72263	-2.77647	-3.572	-	-4.00137
LOC_Os01g32560	-	17.3459	-	-	-		-	-	-	5.30223	4.96042
LOC_Os01g32610	-2.22277	-3.44192	-5.50707	-4.19598	-17.0089		-	-	-	-	-
LOC_Os01g32640	2.42555	2.74839	1.97289	-	-		2.73888	2.97141	4.06166	3.53782	-
LOC_Os01g32660	-	-	-	-	1.00563		-	-	-	-	-
LOC_Os01g32670	-	-	-	-	-		-2.24706	-3.2056	-4.11315	-2.68432	-
LOC_Os01g32710	-	-	1.43826	-	-		-	-	-	-	-
LOC_Os01g32730	-2.22302	-2.61835	-3.60042	-4.34821	-4.4939		-	-	-4.01507	-5.05503	-5.63203
LOC_Os01g32750	-	-	-	-	-1.08332		-	-	-	-	-
LOC_Os01g32770	4.12034	5.3127	6.95951	6.89237	6.25348		-3.04146	-3.27823	-	-	-
LOC_Os01g32780	1.47899	1.78903	2.7546	4.18658	4.53912		-	-	-	-	2.19201
LOC_Os01g32790	-	-	-	-	-		-	-	1.76785	-	-
LOC_Os01g32830	-3.57777	-4.62704	-4.59236	-5.25137	-6.95156		-	-	-4.50458	-4.17151	-4.16286
LOC_Os01g32840	-1.77959	-3.03091	-2.59032	-	-3.23252		-	-	-	-	-
LOC_Os01g32870	-	-	-	-	1.36724		-	-	-	-	-
LOC_Os01g32890	2.8158	-	-	-	-		-	-	-	-	-
LOC_Os01g32964	1.04958	1.679	1.63571	1.47652	1.24015		-	-	-	-	-
LOC_Os01g33000	-	-	-	2.33516	3.0925		-	-	-	-	-
LOC_Os01g33030	-	-	-	-	1.51293		-	-	2.09698	-	-
LOC_Os01g33040	7.03926	7.1359	5.78196	5.6121	6.88308		17.7547	18.9384	19.173	-	-
LOC_Os01g33050	-	1.4589	1.58799	1.64361	2.55922		-	-	2.06684	1.76394	-
LOC_Os01g33080	4.43953	4.60419	-	-	-		5.48082	6.21711	6.35831	-	-
LOC_Os01g33090	1.57714	2.8433	3.77102	3.10462	2.13848		-	-	2.97193	3.57143	3.06962
LOC_Os01g33110	-2.27688	-3.51092	-4.31922	-5.74302	-18.7883		-1.90168	-2.76166	-6.24959	-5.39737	-8.902
LOC_Os01g33230	-	1.22326	1.53158	-	-		-	-	-	-	-
LOC_Os01g33300	9.31036	-	-	-	-		19.2034	-	-	-	-
LOC_Os01g33350	17.6413	21.0546	20.8442	19.1413	-		-	17.0555	23.6591	22.838	21.116
LOC_Os01g33370	19.8699	21.0554	16.8289	-	-		-	20.4863	22.2701	18.247	-
LOC_Os01g33400	-	-	-	-	16.7076		-	-	-	-	-
LOC_Os01g33420	-	-	-	-	1.6663		-	-	-	-	-
LOC_Os01g33514	-1.53632	-1.56768	-1.80041	-1.48408	-1.26566		-	-	-	-	-
LOC_Os01g33650	-	16.8421	16.6164	-	-		-	-	18.5725	17.5881	17.162
LOC_Os01g33670	21.6266	19.2642	-	-	-		23.2531	22.1147	-	-	-
LOC_Os01g33684	-	-1.68951	-1.27368	-	-		-	-	-2.18843	-	-
LOC_Os01g33770	-	-	-	8.04978	8.46282		-	-	-	-	2.68627
LOC_Os01g33784	-	-	2.40919	3.51011	4.34294		-	-	-	-	1.94165
LOC_Os01g33800	-	-	-	-	1.50652		-	-	-	-	-
LOC_Os01g34010	-	-	-	3.99712	4.25316		-	-	-	-	3.96783
LOC_Os01g34060	-2.45178	-3.1507	-3.78396	-4.54008	-6.20643		-1.86557	-	-3.79891	-4.27707	-4.2741
LOC_Os01g34080	-1.35583	-1.95653	-1.0465	-	-1.00922		-1.54893	-1.90031	-2.78619	-2.09886	-
LOC_Os01g34330	-	-	-	1.19965	2.86813		-	-	-	-	-
LOC_Os01g34350	-	-	-	-	-		1.59489	-	-	-	-
LOC_Os01g34390	-	-	-	-	-		-	-	1.4911	-	-
LOC_Os01g34430	-	-	-1.49323	-1.9925	-3.15747		-	-	-	-	-1.64986
LOC_Os01g34480	-	-	-	-	1.13736		-	-	-2.3414	-2.05624	-2.01278
LOC_Os01g34560	3.19524	4.06606	1.5098	-	-6.58786		-	2.07523	-	-	-3.62764
LOC_Os01g34610	1.29203	1.05532	-	1.99254	3.46183		-	-	-	-	-
LOC_Os01g34614	-	-	-	-	-		-	-	1.58221	-	-
LOC_Os01g34620	-1.06273	-	-	-	-		-	-	-	-	-
LOC_Os01g34660	-	-	-	-	1.32372		-	-	-	-	-
LOC_Os01g34690	4.29914	4.01182	-	-	-		-	5.32674	-	-	-
LOC_Os01g34700	1.29917	1.58096	-	1.14401	1.96925		1.85337	2.02362	1.75021	-	-
LOC_Os01g34790	-2.62905	-2.24628	-1.37456	-1.50592	-1.65343		-	-	-	-	-
LOC_Os01g34850	-	-	-	-	-		-4.29939	-4.36484	-2.98695	-2.94962	-4.1008
LOC_Os01g34860	-	-	-	-1.83245	-3.03985		-	-	-	-	-
LOC_Os01g34870	1.66037	1.73411	1.1967	-	-		-	2.00001	3.24487	-	-
LOC_Os01g34880	2.21468	1.63616	1.56718	1.87511	-		1.99706	2.29928	2.14052	-	-
LOC_Os01g34890	2.24536	-	2.69826	2.24411	-		-	-	2.03487	-	-
LOC_Os01g34930	-	-	-1.19467	-	-1.585		-	-	-	-	-
LOC_Os01g34970	4.63692	4.27392	4.32577	-	-		-	-	3.41258	-	-
LOC_Os01g35040	-	-	-	1.66228	2.28751		-1.73397	-1.95154	-1.93692	-	-
LOC_Os01g35050	-	1.5089	1.17429	1.22767	1.68629		-	-	-	-	-
LOC_Os01g35160	-	-	-	1.20778	1.5195		-	-	-	-	-
LOC_Os01g35170	-1.75209	-1.86533	-2.14816	-2.02488	-1.95091		-	-	-	-	-
LOC_Os01g35184	1.22	-	1.22412	-	1.52573		-	-	-	-	-
LOC_Os01g35230	-	-	-	-	-		-	-	-	3.77236	3.02041
LOC_Os01g35320	18.3206	-	-	-	-		-	-	-	-	-
LOC_Os01g35330	-1.82035	-1.46043	-1.23724	-	-		-2.28018	-2.95762	-3.99646	-2.69938	-
LOC_Os01g35590	-	-	19.3336	18.9303	-		-	-	17.236	19.1367	19.4383
LOC_Os01g35610	-	-	-	-	-		-	-	-	-	5.5671
LOC_Os01g35789	-2.28026	-2.68712	-2.55726	-2.28731	-2.30075		-	-	-	-	-2.04179
LOC_Os01g35830	-	-	-	-	1.37598		-	-	-	-	-
LOC_Os01g35840	-1.54812	-1.41981	-2.30972	-2.13207	-2.54957		-	-	-	-	-
LOC_Os01g35910	-	-	3.13178	-	-		-	-	3.94395	4.26185	-
LOC_Os01g35980	-	16.9867	17.3348	18.5938	18.9351		-	-	17.7238	17.2941	18.1539
LOC_Os01g36070	2.83332	3.39122	3.40332	4.24063	3.96093		-	-	2.02555	2.8192	3.29038
LOC_Os01g36080	-1.07883	-1.87842	-1.80624	-1.79018	-1.15169		-	-	-	-	-
LOC_Os01g36090	-1.54684	-1.39593	-1.76077	-1.30614	-1.20048		-	-	-	-	-
LOC_Os01g36110	-3.95546	-3.65896	-4.89093	-6.6048	-17.8077		-	-	-	-	-
LOC_Os01g36220	-1.14244	-1.14877	-	-	-2.13381		-	-	-	-	-
LOC_Os01g36229	1.26987	-	-	-	-1.97313		-	-	-	-	-
LOC_Os01g36240	2.99641	1.84866	-	2.82214	3.02057		3.39596	3.78719	-	4.41319	5.47584
LOC_Os01g36294	-7.49205	-7.74896	-5.99769	-4.60913	-8.01214		-9.62383	-7.17914	-7.88656	-5.36912	-2.75851
LOC_Os01g36350	-3.14729	-4.50821	-4.96469	-5.42642	-17.3516		-3.07895	-3.28666	-5.68816	-7.39717	-6.61721
LOC_Os01g36390	7.48836	7.22286	5.55166	-	-		7.60982	7.85781	9.216	8.48791	7.27145
LOC_Os01g36540	-	-	-1.19675	-	-		-	-	-	-	-
LOC_Os01g36580	4.45446	4.0781	-	-	-		-	-	-	-	-
LOC_Os01g36600	-	1.26882	-	-	-		-	-	1.77939	-	-
LOC_Os01g36620	-	-	-1.1295	-1.3636	-1.81747		-	-	-	-	-
LOC_Os01g36640	-	-	-	-1.75575	-3.25992		-	-	-	-	-1.61049
LOC_Os01g36660	5.75309	5.68439	4.00427	-	-		3.97486	4.78871	3.15045	-	-
LOC_Os01g36670	-	1.43673	2.29567	1.29746	-		-	-	2.26532	1.89934	-
LOC_Os01g36740	17.4154	-	-	-	-		-	-	-	-	-
LOC_Os01g36790	2.50723	2.18327	-	3.8589	4.97293		-	-	-	-	-
LOC_Os01g36840	-	-	1.08761	-	-		-	-	-	-	-
LOC_Os01g36930	-	-	-	-	1.0327		-	-	-	-	-
LOC_Os01g36940	-	1.18212	-	-	-		-	-	1.60745	-	-
LOC_Os01g36950	-	-	-	-1.48529	-3.33526		-	-	-	-	-
LOC_Os01g37000	-	-	-	-	-		18.1582	-	-	-	-
LOC_Os01g37050	-1.40646	-1.6284	-2.34914	-5.12186	-9.81477		-1.98634	-1.88373	-4.34605	-5.68199	-8.50534
LOC_Os01g37090	-	1.69291	1.71672	-	-		-	-	3.67394	3.30783	-
LOC_Os01g37110	17.2621	-	-	-	-		-	-	-	-	-
LOC_Os01g37130	-3.03063	-3.46452	-3.277	-2.39148	-1.89514		-2.27541	-2.3808	-3.63483	-3.78397	-2.93987
LOC_Os01g37210	-	-	-	-	-1.36203		-	-	-	-	-
LOC_Os01g37260	-	-	-	-	1.4285		-	-	-	-	-
LOC_Os01g37280	-1.01278	-1.54853	-1.66691	-	-1.67202		-	-	-	-	-
LOC_Os01g37460	-	-	-	-	-		-	-5.12533	-7.19162	-7.40265	-
LOC_Os01g37470	-	-	-	-	-3.05396		-	-	-1.92249	-	-2.98666
LOC_Os01g37480	-	-	-	-	-1.11885		-	-	-	-	-
LOC_Os01g37490	-1.3348	-1.46781	-2.0627	-3.50094	-4.20487		-	-	-	-	-2.17829
LOC_Os01g37510	-1.88182	-1.77192	-2.5934	-3.78445	-7.0354		-	-	-	-	-2.41926
LOC_Os01g37590	-3.2003	-3.88267	-4.21468	-6.13215	-9.13262		-3.08049	-3.50908	-3.28401	-3.41341	-4.36984
LOC_Os01g37630	-4.05389	-5.99949	-6.07527	-6.31801	-7.71707		-3.78706	-3.68837	-5.96467	-7.6964	-7.87988
LOC_Os01g37690	2.41317	1.8841	-	1.1475	-		-	-	-2.92836	-2.92429	-2.95437
LOC_Os01g37750	-3.69325	-4.34628	-5.28074	-2.96967	-2.02498		-3.36274	-4.05545	-6.63332	-6.46667	-4.13486
LOC_Os01g37790	-	-	-	-	2.39886		-	-	-	-	-
LOC_Os01g37800	-	-	1.07766	1.78893	2.23491		-	-	-	-	-
LOC_Os01g37810	-2.04429	-2.03468	-2.80701	-	1.49527		-2.50002	-2.90543	-3.40416	-2.98963	-
LOC_Os01g37820	-2.74365	-3.07179	-3.4877	-4.40114	-3.1151		-1.64345	-	-2.78301	-3.82178	-4.08534
LOC_Os01g37825	-	-1.07509	-	-	-1.12293		-	-	-	-	-
LOC_Os01g37850	-	-	-	-	-1.78594		-	-	-	-	-
LOC_Os01g37870	-2.44522	-2.83708	-2.92621	-3.45865	-2.67075		-2.01645	-	-2.28303	-3.49257	-4.16606
LOC_Os01g37910	-1.60515	-1.46566	-1.72903	-2.43302	-4.4054		-	-	-2.34115	-2.45342	-2.3332
LOC_Os01g37920	-	1.04079	1.55919	-	-		-	-	-	-	-
LOC_Os01g37950	-3.99561	-5.3196	-	-	-		-	-	-	-	-
LOC_Os01g37960	-	1.21132	1.51109	-	-		-	-	1.63729	1.59645	-
LOC_Os01g38100	-	-	-	-	-2.30787		-	-	-	-	-
LOC_Os01g38110	2.1816	-	-	-	-		-	-	-	-	-
LOC_Os01g38130	-	-	-	-	17.7479		-	-	-	-	-
LOC_Os01g38229	-	-2.40674	-2.8653	-6.26788	-10.2111		-	-	-	-	-5.84257
LOC_Os01g38359	-3.08012	-3.60756	-3.90491	-6.32285	-18.3978		-	-	-	-	-
LOC_Os01g38490	-1.33533	-	-	-	-		-	-	2.84777	3.45602	3.29436
LOC_Os01g38500	4.08998	3.86639	3.34243	2.3089	-		-	-	-	3.40088	-
LOC_Os01g38510	-	-	-	-	-		-	-	-	2.70553	2.01864
LOC_Os01g38520	-	-	-	4.56385	-		-	-	3.15058	-	-
LOC_Os01g38530	-1.10126	-	-	-	-		-	-	-	-	-
LOC_Os01g38580	5.08676	4.11986	3.97583	2.87411	-		-	-	-	-	-
LOC_Os01g38610	4.70885	-	-	-	-		-	-	-	-	-
LOC_Os01g38620	-	2.07725	2.85952	3.23235	3.74583		-	-	2.28051	3.0871	2.84818
LOC_Os01g38650	-	8.41044	8.66731	7.99966	6.78635		-	-	7.96447	9.61639	9.30741
LOC_Os01g38660	-	-	-	-	-2.02266		-	-	-2.13216	-2.37995	-2.25353
LOC_Os01g38980	-	-	-	-2.08589	-2.91109		-	-	-5.02778	-5.60496	-6.28451
LOC_Os01g38990	1.32403	1.15222	1.78435	1.52634	1.28425		-	-	-	-	-
LOC_Os01g39000	-2.36094	-2.02764	-2.71703	-	-		-	-	-2.79906	-2.61381	-
LOC_Os01g39010	-	-	-	-	-		-	-	1.98613	-	-
LOC_Os01g39020	-	-	5.8044	9.03223	10.6963		3.39347	3.91556	3.70093	5.03892	7.6564
LOC_Os01g39060	-	-1.03727	-	-	-2.29802		-	-	-	-	-
LOC_Os01g39110	1.01407	-	-	-1.13083	-		1.75857	-	-	-	-1.78821
LOC_Os01g39134	1.23482	1.94405	2.99207	2.07002	1.12039		-	-	2.89172	2.46162	-
LOC_Os01g39260	-1.12217	-1.07974	-	-	-		-	-	-	-	-
LOC_Os01g39270	-1.52898	-1.47109	-2.17169	-2.26683	-3.15117		-	-	-	-	-
LOC_Os01g39280	-	-	-	3.74149	3.41712		-	-	-	-	3.10582
LOC_Os01g39290	1.91787	2.45973	2.68603	3.24978	2.76634		-	1.87074	1.69511	3.14022	3.49783
LOC_Os01g39310	-	-	1.44831	1.59386	1.42483		-	-	-	-	1.62398
LOC_Os01g39330	1.3403	1.45898	-	-	-4.7717		-1.85281	-	-2.90838	-2.79778	-2.7224
LOC_Os01g39600	5.84916	5.29956	5.05382	4.99465	4.30114		-	-	-	-	2.30049
LOC_Os01g39630	-1.00661	-1.19601	-	-1.55059	-1.50613		-	-	-	-	-
LOC_Os01g39650	-	-	-	-	-3.72304		-	-	-	-	-
LOC_Os01g39770	5.22255	4.51095	3.91897	-	-		4.96951	5.39146	3.19539	-	-
LOC_Os01g39780	-	1.25711	1.33234	-	-		-	-	3.18773	2.58658	-
LOC_Os01g39790	-	-	-	-1.3257	-1.90451		-	-	-	-	-
LOC_Os01g39800	-	-1.30087	-1.70333	-2.79001	-4.73511		-	-	-	-	-2.41391
LOC_Os01g39830	3.02153	3.40257	4.02279	3.55679	2.05938		-	-	2.33585	2.74487	2.62923
LOC_Os01g39840	-	-	1.33245	-	-		-	-	-	-	-
LOC_Os01g39850	-	10.3191	13.9129	14.5531	14.0587		-	-	10.4735	10.8487	10.9965
LOC_Os01g39860	1.6801	2.66205	1.99181	1.73718	1.74208		-	-	-	-	-
LOC_Os01g39960	-2.77289	-3.63758	-4.54678	-6.06925	-9.9192		-2.67781	-2.63429	-5.35042	-5.86787	-7.38736
LOC_Os01g39970	7.51716	-	-	-	-		5.15222	-	-3.25406	-3.87347	-5.85332
LOC_Os01g40070	-	-	-	1.55503	1.56507		-2.15009	-2.39497	-2.87384	-	-
LOC_Os01g40094	-	-	-	-	-		-1.67245	-1.83207	-	-	-
LOC_Os01g40110	-	-	-	-	-		-	-	1.81148	-	-
LOC_Os01g40120	-	-	-	-	-		-	-	3.10435	3.04788	-
LOC_Os01g40140	3.80947	-	-	-	-		-	-	-	-	-
LOC_Os01g40170	-	-	-	-	-		-	-	7.87433	-	-
LOC_Os01g40180	-	-	-	-	-		-	-	-	-	3.92418
LOC_Os01g40200	1.1135	-	-	-	-		-	-	-	-	-
LOC_Os01g40260	-1.33215	-1.16706	-3.17652	-4.68994	-7.4591		-4.24165	-5.31028	-7.30272	-7.72412	-6.27414
LOC_Os01g40280	2.79299	5.0208	5.8592	5.79025	5.22578		-	-	4.55476	4.96391	4.40293
LOC_Os01g40310	-1.47152	-1.55072	-2.31588	-1.36164	-		-2.97142	-2.64598	-4.07333	-4.32623	-4.43477
LOC_Os01g40420	-	-	-	2.18062	2.75431		-	-	-	-	1.99847
LOC_Os01g40450	-	17.4152	17.7175	16.7554	-		-	-	17.8597	17.9989	18.218
LOC_Os01g40480	-	-	-1.49097	1.57624	2.19911		-	-	-	-	-
LOC_Os01g40499	-3.55951	-2.68713	-3.19163	-3.06981	-17.7156		-	-	-	-	-
LOC_Os01g40550	-	-	-	-	7.26173		-	-	-	-	6.31757
LOC_Os01g40570	2.1389	2.72374	2.33778	1.746	-		1.84252	2.08894	3.54874	2.93237	1.97457
LOC_Os01g40580	-	-	-	2.86542	2.90614		-	-	-	-	-
LOC_Os01g40590	1.98026	2.27428	2.58829	2.41065	2.04658		-	-	1.44177	1.65799	1.74222
LOC_Os01g40630	-2.46915	-3.28152	-3.89985	-4.03083	-3.94348		-3.03094	-4.07871	-6.38064	-6.58311	-5.98797
LOC_Os01g40640	-1.83993	-2.03765	-2.85769	-3.12135	-3.01168		-	-	-2.1862	-3.16085	-4.0355
LOC_Os01g40650	-	1.62359	-	-	-		-	-	2.3894	2.29739	-
LOC_Os01g40660	1.78138	1.52231	-	-	-		-	-	-	-	-
LOC_Os01g40690	-	-	-	-	1.23324		-	-	-	-	-
LOC_Os01g40700	1.87035	1.88448	1.38153	-	-		-	-	-	-	-
LOC_Os01g40710	-2.94397	-3.05977	-3.00451	-2.21436	-1.46603		-1.69269	-1.53692	-3.37456	-2.42869	-2.02815
LOC_Os01g40720	-1.41633	-1.59748	-1.74428	-2.05106	-1.44724		-	-	-	-	-
LOC_Os01g40730	-	-	3.14002	2.93153	2.70637		-	-	-	-	-
LOC_Os01g40750	-	1.40043	1.21071	1.13652	1.65619		-	-	1.56235	-	-
LOC_Os01g40760	-	-	-	-	-		-	-	-	-	3.24682
LOC_Os01g40820	2.20807	1.61244	1.61851	1.49837	1.29622		2.14848	2.22246	-	-	-
LOC_Os01g40860	-	-1.33919	-1.13546	-	-1.12572		-	-	-4.40445	-2.86168	-1.93844
LOC_Os01g40870	-2.83408	-4.47203	-5.66004	-6.94447	-8.8694		-	-	-6.1937	-6.14843	-8.22101
LOC_Os01g40950	17.0005	-	-	-	-		5.35957	5.10298	-	-	-
LOC_Os01g40990	-	-	-	-	1.12378		-	-	-	-	-
LOC_Os01g41010	2.50121	2.32832	1.96462	2.7774	2.59471		3.00082	3.92387	3.23597	3.1053	3.94745
LOC_Os01g41030	-	-	-	-	-		-	-	1.65587	-	-
LOC_Os01g41050	-	-	19.5847	23.6282	24.3377		-	-	-	20.5638	22.5017
LOC_Os01g41140	19.615	18.7948	21.0382	21.806	22.3415		16.6577	-	19.8843	22.4369	22.6958
LOC_Os01g41170	17.567	-	-	-	-		-	-	-	17.0614	16.8857
LOC_Os01g41220	-1.58	-1.25367	-	-	-		-	-	-	-	-
LOC_Os01g41240	-2.01813	-3.07747	-4.09395	-4.30637	-7.18141		-	-	-5.15542	-5.54401	-5.37154
LOC_Os01g41250	-	1.19066	-	-	-		-	-	-	-	-
LOC_Os01g41280	-	18.0453	17.6473	-	-		-	-	7.81742	7.27392	5.89677
LOC_Os01g41290	8.96515	10.3164	10.0871	8.72383	-		3.79645	4.05705	4.79948	4.45475	3.05767
LOC_Os01g41310	-	9.58033	9.36575	8.19772	-		17.3436	17.5871	17.6133	17.5747	17.0238
LOC_Os01g41340	-	16.6521	17.0461	-	-		-	-	-	-	-
LOC_Os01g41370	17.5204	21.3145	21.9634	21.7028	20.1029		-	16.677	21.1464	21.5462	21.4848
LOC_Os01g41420	-2.64035	-3.42259	-5.38384	-8.19834	-7.41831		-5.43721	-7.97428	-10.3943	-11.0244	-13.7221
LOC_Os01g41430	-	-	-	-	-2.74912		-3.57732	-4.78732	-7.47823	-5.97967	-6.54234
LOC_Os01g41510	-	5.33018	6.04316	6.27337	5.95839		-	-	-	-	2.38258
LOC_Os01g41530	-	-	-2.7771	-	-		-2.74913	-2.84253	-3.5765	-4.10058	-3.04855
LOC_Os01g41550	2.24158	3.93872	4.27816	4.18113	4.30502		1.66724	2.87719	4.41334	3.84702	3.92922
LOC_Os01g41565	-	-	-	-	-		-1.55853	-	-2.30647	-2.65567	-2.85736
LOC_Os01g41610	-	1.37079	-	-	-		-	-	2.03016	-	-
LOC_Os01g41630	-	-	-	-	-1.42852		-	-	-	-	-
LOC_Os01g41640	-	-	-1.33242	-	-		-	-	-	-	-
LOC_Os01g41650	-1.38571	-1.85572	-2.08749	-	-		-	-	-	-	-2.45952
LOC_Os01g41660	-	-	-	1.19722	1.8057		-	-	-	-	1.87686
LOC_Os01g41710	-1.42358	-	-2.50618	-4.04138	-10.3963		-	-	-3.7159	-5.58964	-6.78508
LOC_Os01g41720	-	-	-	4.43207	5.14682		-	-	3.11845	2.95472	5.21062
LOC_Os01g41750	-2.26877	-3.03878	-2.67316	-2.7963	-2.67041		-	-	-	-	-
LOC_Os01g41790	-	-	-	-	-		-	-	3.01519	2.82125	-
LOC_Os01g41800	-	-	-	-1.42721	-1.82679		-	-	-2.33879	-2.88032	-4.28514
LOC_Os01g41810	-1.82351	-2.40125	-2.44364	-3.54906	-6.69752		-	-	-3.49193	-3.98672	-4.94152
LOC_Os01g41820	-2.54547	-3.19081	-3.70915	-5.52716	-7.94442		-2.49713	-2.31384	-4.54911	-4.59886	-6.96502
LOC_Os01g41870	1.71567	1.55041	1.14679	-	-		-	-	-	-	-
LOC_Os01g41880	-	1.0589	-	-	-		-	-	2.01438	-	-
LOC_Os01g41890	-	-	-	1.93635	-		-	-	-2.90322	-	-
LOC_Os01g41900	1.20225	1.18763	-	-	2.03735		-2.78079	-2.69833	-5.948	-4.09401	-2.92039
LOC_Os01g41910	-3.40358	-4.18001	-4.01287	-5.80195	-7.27562		-3.27366	-3.43509	-6.24042	-4.73041	-6.35352
LOC_Os01g41930	-2.34019	-1.93732	-1.58261	-2.0178	-3.12081		-	-	-	-	-
LOC_Os01g41950	-	-	-	-	-1.82709		-	-	-	2.469	-
LOC_Os01g41970	3.15809	-	-	-	-		-	-	-	-	-
LOC_Os01g41990	-	-	-	-	-		-	-	-	-	-1.77774
LOC_Os01g42000	-	1.74803	2.25656	2.44886	2.70073		-	-	-	-	-
LOC_Os01g42010	-	-	-	-1.31109	-		-	-	-	-	-
LOC_Os01g42024	9.27291	6.25571	4.69046	4.49334	-		6.18714	5.53861	-	-	-
LOC_Os01g42030	-	-	1.02986	-	-		-	-	-	-	-
LOC_Os01g42070	9.27537	9.18339	-	-	-		5.70697	6.57768	6.48068	-	-
LOC_Os01g42080	-	-	1.03057	-	1.79901		-	-	1.60893	-	-
LOC_Os01g42090	-3.45513	-3.1287	-1.44616	-	-3.48425		-3.35548	-4.58932	-2.85024	-	-
LOC_Os01g42110	4.63703	6.94157	8.13738	6.9783	-		-	-	-	-	-
LOC_Os01g42120	-	-	-1.49165	-1.54575	-2.85556		-	-	-	-	-
LOC_Os01g42140	-1.26995	-	-1.87977	-	-		-	-	-2.92768	-2.49285	-2.41021
LOC_Os01g42150	22.6039	22.6251	19.9237	19.142	-		19.0222	21.9432	20.2275	18.895	18.5385
LOC_Os01g42160	2.19053	1.80181	-3.52193	-	-18.5407		-	20.1859	16.8719	-	-
LOC_Os01g42190	-4.66408	-4.06638	-4.13624	-	1.24178		-1.69414	-2.2677	-4.49238	-4.71537	-2.52815
LOC_Os01g42200	-	-	-	-	5.12561		-	-	-	-	-
LOC_Os01g42210	-	-	-	-	3.3003		-	-	-	-	-
LOC_Os01g42234	-	-	-	-	-		-	-	-3.80374	-	-
LOC_Os01g42270	-	16.8599	17.2476	16.6198	-		-	-	19.8724	18.2613	17.667
LOC_Os01g42280	-4.06523	-4.47742	-5.34243	-5.39055	-4.57677		-3.06683	-3.33191	-5.38475	-6.01167	-6.067
LOC_Os01g42294	5.59513	6.96224	7.19583	6.47518	4.59979		2.27132	3.46738	5.15459	5.39334	5.00351
LOC_Os01g42380	-	-	-	-	-		-	-	-2.4161	-2.08496	-
LOC_Os01g42410	-	-	-	-	-		-2.10053	-2.64856	-2.91015	-	-1.61785
LOC_Os01g42460	-	-1.12407	-	-1.99627	-2.66978		-	-	-	-	-
LOC_Os01g42470	-	1.6078	1.61033	2.19873	2.75834		-	-	2.41609	2.1288	2.28848
LOC_Os01g42500	-	-	-	-	1.96284		-	-	-	-	-
LOC_Os01g42510	2.42195	3.11665	3.29453	2.91276	2.39409		2.45531	3.08307	3.81506	4.2789	4.27372
LOC_Os01g42520	1.78766	1.38055	-	-	-		4.49463	3.09127	2.47547	3.94229	4.10629
LOC_Os01g42610	-9.19633	-8.85411	-8.47001	-6.44558	-5.80023		-	-	-	-	-
LOC_Os01g42620	-	-	-	-	1.15856		-	-	-	-	-
LOC_Os01g42650	1.18074	1.47897	-	-	-		-	-	1.79391	-	-
LOC_Os01g42690	4.71615	4.9912	5.70945	3.3417	2.56131		2.8322	2.65656	2.67569	-	-
LOC_Os01g42720	-	-	-1.13495	-	-		-	-	-	-	-
LOC_Os01g42730	1.77535	1.65404	1.30081	-	-		-	-	-2.2201	-2.56739	-2.28131
LOC_Os01g42780	-	-	-3.16679	-	-		-	-	-	-	-
LOC_Os01g42790	-5.14907	-5.85439	-6.55308	-8.92956	-7.63307		-4.37969	-4.59184	-2.56198	-3.27694	-4.97218
LOC_Os01g42800	-1.58796	-1.86654	-2.21447	-2.86119	-4.20143		-	-	-2.01062	-2.8089	-2.78085
LOC_Os01g42810	-	-1.14412	-1.63209	-1.73443	-		-	-	-	-	-2.55879
LOC_Os01g42820	-	-	-	-	-1.02109		-	-	-	-	-
LOC_Os01g42860	-	-	-	-	-		-	-2.23718	-3.68719	-4.37493	-
LOC_Os01g42870	-	1.02068	-	-	-		-	1.57408	-	-	-
LOC_Os01g42900	-	-	-	3.82004	3.80836		-	-	-	5.0369	5.61033
LOC_Os01g42960	6.71757	7.40334	8.51505	8.68797	8.09869		5.92217	6.8253	8.96542	9.4516	9.90124
LOC_Os01g42980	-	1.36751	-	-	1.12339		-	-	2.27896	-	-
LOC_Os01g43050	2.21582	2.23974	1.86633	2.23529	2.69534		-	-	2.74131	-	-
LOC_Os01g43060	-	-	-1.60827	-	-		-	-	-	-	-
LOC_Os01g43070	-3.3169	-3.91219	-4.10184	-4.61214	-3.6731		-	-	-4.05417	-4.39225	-4.39938
LOC_Os01g43080	-2.9543	-2.11174	-2.62798	-2.10914	-		-	-	-	-	-
LOC_Os01g43090	-	-	-1.62318	-2.39496	-3.16338		-	-	-1.65913	-1.90949	-2.72145
LOC_Os01g43100	-1.75644	-2.01149	-2.87498	-3.6957	-4.49623		-	-	-	-2.58345	-2.12622
LOC_Os01g43140	4.88466	5.54616	5.63889	-	-		-	3.48808	3.5242	3.6263	-
LOC_Os01g43150	-1.89006	-2.10378	-2.40521	-2.34672	-1.86931		-	-	-	-	-
LOC_Os01g43160	1.95176	2.63098	1.92683	1.39749	-		2.24797	2.24138	3.73549	3.32268	2.337
LOC_Os01g43170	-	-1.07896	-	-	-		-	-	-	-	-
LOC_Os01g43230	-	-	-1.36863	-2.99221	-4.27318		-	-	-	-	-
LOC_Os01g43250	1.22028	1.40169	-	-	-		-	-	-	-	-
LOC_Os01g43260	-	4.81013	-	-	-		-	-	17.3745	17.2026	-
LOC_Os01g43270	-7.27056	-6.88781	-7.19093	-7.78418	-9.29703		-	-2.6382	-4.33611	-5.47816	-5.00266
LOC_Os01g43290	4.75021	-	-	-	-		-	-	-	-	-
LOC_Os01g43320	2.78066	3.17269	3.0248	2.59549	-		-	-	-	-	2.05387
LOC_Os01g43330	1.36316	-	1.51236	1.70757	-		-	-	-	-	-
LOC_Os01g43370	1.94858	2.18579	1.49465	1.50377	1.66958		-	-	-	-	-
LOC_Os01g43380	-	-	-	-	-2.15236		1.638	-	-	-	-
LOC_Os01g43390	-2.00193	-2.38332	-2.52236	-3.67947	-4.87162		-	-	-2.76598	-3.14614	-4.12503
LOC_Os01g43410	-	-	-	-1.06717	-2.18032		-	-1.61246	-	-	-2.55039
LOC_Os01g43420	-	-	-	-	1.74906		-	-	-1.91309	-2.11473	-1.65181
LOC_Os01g43430	-	-	-	-	-2.65084		-	-	-	-	-
LOC_Os01g43460	2.4896	1.96418	1.84847	1.86146	-		-	-	-	-	-
LOC_Os01g43480	-	1.24635	1.40928	1.60349	-		-	-	-	-	2.41172
LOC_Os01g43510	-	-	-	3.56377	-		3.7379	5.12783	4.04401	3.7049	-
LOC_Os01g43530	19.2017	17.9916	17.3402	17.0833	-		-	-	18.0313	18.5852	17.8103
LOC_Os01g43550	-	-	-	-	3.58186		-	-	-	-	-
LOC_Os01g43580	5.60777	6.13843	7.26284	8.45798	8.53189		3.66431	4.28333	5.59317	6.83358	7.78096
LOC_Os01g43610	-	-	-	-	-		-	-	-5.22658	-4.92612	-4.16224
LOC_Os01g43650	-	-	-	-	-		-	-	-3.76997	-	-
LOC_Os01g43680	-	-1.05896	-1.23322	-1.19255	-1.26484		-	-	-	-	-
LOC_Os01g43700	-	-	-	-	-		-1.86765	-1.95262	-4.67201	-2.47916	-1.56468
LOC_Os01g43710	-1.77926	-2.08739	-1.1456	-1.16543	-		-1.98581	-2.33062	-4.72913	-4.00502	-3.7094
LOC_Os01g43740	-	-	-	-	-		-5.55031	-5.41561	-4.74813	-5.7818	-5.62933
LOC_Os01g43750	-2.57107	-2.81014	-3.7867	-4.07554	-6.17392		-4.9507	-5.50755	-4.7704	-6.02025	-3.93844
LOC_Os01g43760	-2.95565	-4.05825	-4.80204	-6.03643	-8.54292		-2.26366	-2.19793	-5.56318	-5.75329	-8.22788
LOC_Os01g43844	-	-	-1.99165	-	-		-2.61514	-4.61033	-5.73506	-5.2963	-4.56475
LOC_Os01g43851	-3.00943	-2.64622	-2.40891	-	-		-2.00056	-1.91214	-3.508	-3.46293	-2.78348
LOC_Os01g43870	-	-	-	-	-		-2.02155	-2.19536	-3.11786	-2.46879	-2.11847
LOC_Os01g43890	-	2.25524	2.15462	-	-		-2.71382	-2.92645	-	-2.79034	-4.85086
LOC_Os01g43895	-1.25057	-	-2.25307	-	-		-	-	-1.72569	-	-
LOC_Os01g43910	2.06709	-	1.53839	3.51233	4.12919		-	-	-	2.75503	3.79885
LOC_Os01g43950	4.8788	5.49572	4.18424	6.69602	5.86547		-	3.77843	-	5.27807	6.64738
LOC_Os01g44050	-	-	-1.35957	-	1.99266		-	-2.17859	-2.35197	-2.59536	-2.47426
LOC_Os01g44069	5.77198	6.45371	4.68732	4.07286	-		5.32275	5.66791	-	-	-
LOC_Os01g44090	-	-	-	4.59048	4.93434		-	-	-	-	-
LOC_Os01g44110	4.06155	3.76914	2.55874	2.00904	-		3.5551	4.0136	-	-	2.77719
LOC_Os01g44120	-	-	-2.17959	-2.54296	-1.95338		-	-	-3.89331	-5.35344	-4.06837
LOC_Os01g44140	-	8.78643	9.32393	7.95444	-		-	-	6.61434	5.98658	-
LOC_Os01g44190	-1.56023	-1.78623	-1.76374	-1.68252	-1.94364		-	-	-	-	-
LOC_Os01g44210	-2.65013	-3.03223	-4.81614	-4.77076	-4.33224		-1.96127	-1.77951	-4.58429	-4.47835	-4.28895
LOC_Os01g44220	2.0039	5.04768	5.7491	6.30903	6.17684		-	-	7.43588	7.94449	7.84911
LOC_Os01g44230	-	-	-	-	1.22477		-	-	-	-	-
LOC_Os01g44240	-	-	-	-	-		-	-	-	4.78848	3.93755
LOC_Os01g44250	-	-	2.02872	4.75791	5.24455		-	-	-	-	3.27533
LOC_Os01g44260	1.70878	1.48203	-	-	-6.88633		-	-	6.34122	7.24931	5.44123
LOC_Os01g44310	-	-	1.82658	-	-		-	-	2.03682	-	-
LOC_Os01g44340	-	-	17.1548	22.2673	23.1136		-	-	-	-	20.406
LOC_Os01g44360	-	-	-	-	-		-	-	-	-	8.07686
LOC_Os01g44390	-1.5623	-2.51028	-4.06541	-6.95774	-23.0489		-	-	-2.50997	-3.95184	-5.05851
LOC_Os01g44394	2.08519	2.54972	1.12952	-	-		3.16667	3.78687	5.01747	3.02362	-
LOC_Os01g44960	7.22384	5.55947	6.58621	7.25066	6.93917		4.3816	3.98595	-	-	3.85305
LOC_Os01g44970	4.67751	4.43973	4.32311	3.6897	-		-	3.44113	-	-	-
LOC_Os01g44980	-2.05948	-2.10208	-3.2624	-2.01034	-1.50721		-	-	-2.48993	-2.73119	-3.04135
LOC_Os01g45070	-2.41672	-2.54816	-3.19288	-3.25173	-3.07556		-	-	-2.47113	-3.42512	-3.49042
LOC_Os01g45090	5.92874	4.31227	3.1675	3.30674	-		6.93385	6.28401	-	-	-
LOC_Os01g45110	4.92668	4.1667	3.84076	3.0969	4.17959		-3.57608	-3.83126	-6.28824	-7.18952	-7.68664
LOC_Os01g45140	-2.23834	-2.27387	-2.94764	-4.20175	-18.2916		-	-	-2.35101	-2.81121	-5.54202
LOC_Os01g45200	1.32613	1.18473	-	-	-3.21898		-	-	-	-	-
LOC_Os01g45250	-1.69603	-1.01782	-1.95309	-2.20562	-3.20083		-	-	-3.68789	-2.97246	-2.92792
LOC_Os01g45274	-3.5881	-4.5637	-5.81366	-5.13229	-4.79903		-	-	-	-	-
LOC_Os01g45350	8.31843	-	-	-	-		-	-	-	-	-
LOC_Os01g45360	-2.1118	-2.13859	-1.23764	-	1.27435		-	-	-1.74259	-	-
LOC_Os01g45370	-2.88915	-2.54031	-2.83198	-3.26634	-3.23578		-1.9393	-1.82809	-1.85242	-2.63747	-2.75513
LOC_Os01g45380	-	-	-	-	-1.0431		-	-	-	-	-
LOC_Os01g45430	-	-	-	18.4865	19.3695		-	-	-	18.9068	19.4204
LOC_Os01g45439	-	-	-	-	-1.93087		-	-	-	-	-
LOC_Os01g45450	1.7586	2.91339	2.22958	2.28021	-		-	-	-	-	-
LOC_Os01g45460	3.83464	4.22521	6.06412	7.2573	7.19948		-	-	-	-	2.21601
LOC_Os01g45470	-	-	-	-1.82707	-4.7858		-	-	-1.62139	-1.9928	-2.52697
LOC_Os01g45510	-	-	-	5.9533	-		-	-	-	-	-
LOC_Os01g45530	-	-	-	-	-1.37545		-	-	-	-	-
LOC_Os01g45550	2.96664	2.73025	-	-	-		-	-	-	-	-
LOC_Os01g45620	1.20065	-	-	1.09762	1.52861		-	-	-	-	-
LOC_Os01g45624	-	-	18.7541	21.1019	21.7415		-	-	18.7309	18.8951	19.6904
LOC_Os01g45640	3.96773	3.89921	5.40592	5.58251	6.25601		-	-	-	-	-
LOC_Os01g45659	-	-	10.9139	15.3827	15.2033		3.00126	-	3.44338	6.57527	9.78826
LOC_Os01g45670	-	1.60586	-	3.66743	4.77182		-	-	-	-	-
LOC_Os01g45700	3.6744	4.74826	3.96246	3.5289	-		2.10467	-	2.6486	3.69806	3.39837
LOC_Os01g45710	-17.0132	-17.0132	-17.0132	-17.0132	-17.0132		-	-	-	-	-
LOC_Os01g45720	-	-	-	-	17.284		-	-	-	-	-
LOC_Os01g45730	5.62033	-	-	-	-		5.9422	6.18815	-	-	-
LOC_Os01g45750	-	-	-	-	-		-	-	-1.64781	-2.4688	-2.00984
LOC_Os01g45830	-3.94066	-3.64394	-3.37533	-3.33949	-4.03536		-	-	-1.56085	-	-1.66943
LOC_Os01g45840	-3.24071	-3.18604	-3.60923	-3.27193	-3.8533		-	-	-	-	-
LOC_Os01g45860	3.76186	4.41683	5.65	6.75219	7.30776		5.11423	5.19152	4.93703	5.4413	6.21868
LOC_Os01g45900	-	-	-	-	-		-	-	-2.8274	-	-
LOC_Os01g45910	-	-	-	1.55662	2.15241		-	-	-	-	-
LOC_Os01g45914	-2.12618	-3.9728	-4.52969	-7.42693	-6.79439		-	-	-8.25656	-11.9386	-12.1167
LOC_Os01g45960	2.94791	3.12879	2.36047	1.95325	1.83976		-	-	-	-	-
LOC_Os01g45970	-	-1.08048	-1.01529	-	-		-	-	-	-	-
LOC_Os01g45990	-1.50069	-1.10422	-2.27541	-2.53621	-3.30815		-	-	-1.4786	-1.77697	-1.88392
LOC_Os01g46020	-2.12721	-2.24261	-2.31534	-2.01339	-		-	-	-	-	-2.17814
LOC_Os01g46030	-	-	-	5.05565	5.92794		-	-	-	-	-
LOC_Os01g46040	3.08135	5.05016	3.68828	4.54459	5.39899		-	-	3.39191	-	-
LOC_Os01g46060	-	-	-	-	-		-	-	1.46056	-	-
LOC_Os01g46070	-	-	-	-	-		-	-	1.88342	-	-
LOC_Os01g46080	-	-1.05341	-	-	-1.20226		-	-	-2.35129	-	-1.99044
LOC_Os01g46120	-	-	-	-	-		-	-	-	-	-3.41594
LOC_Os01g46140	-	-	-	-	-		-	2.87256	-	-	-
LOC_Os01g46169	-	-	-	-	-4.09395		-	-	-	-	-4.22391
LOC_Os01g46220	19.0887	22.0922	18.7701	-	-		-	18.1924	20.36	-	-
LOC_Os01g46230	-	-	-1.56456	-	-		-	-	-	-	-
LOC_Os01g46250	5.43264	5.32027	-	-	-		-	-	-	-	-
LOC_Os01g46290	5.13	5.31695	5.08133	4.02098	-		6.27499	7.03818	6.02747	6.54618	5.29109
LOC_Os01g46340	8.53178	8.09964	6.71686	6.31372	-		6.38841	7.11867	-	-	-
LOC_Os01g46350	5.48805	5.50599	5.65945	5.6892	4.25557		5.93043	5.85306	5.49689	6.63106	6.75893
LOC_Os01g46380	-	1.33434	1.3236	3.37911	5.07595		-	-	2.03152	-	1.54261
LOC_Os01g46400	4.65362	4.69699	4.36552	4.15396	2.35753		4.42752	4.66296	4.64142	5.781	6.33475
LOC_Os01g46510	-	-	-	-	-1.16556		-	-	-	-	-
LOC_Os01g46570	-	-	-	-1.73136	-3.52571		2.04818	2.28236	-	-	-
LOC_Os01g46580	-	-	1.0636	4.09081	5.61475		-	-	1.6281	-	2.84328
LOC_Os01g46600	-	-	-	9.06596	10.6115		-	-	-	-	-
LOC_Os01g46700	-	-1.10249	-	-	-1.06854		-	-	-	-	-
LOC_Os01g46720	-2.43067	-2.78387	-2.47786	-2.69702	-2.21417		-3.53066	-2.71677	-5.09496	-5.1395	-5.45388
LOC_Os01g46750	-1.6032	-1.50384	-	-	-		-	-	-	-	-
LOC_Os01g46760	-1.90589	-1.33407	-1.38511	-	-		-	-	-	2.06749	2.62725
LOC_Os01g46800	-2.67119	-2.8124	-5.5356	-5.30674	-6.69367		-2.63422	-3.73029	-7.12714	-7.28632	-5.52668
LOC_Os01g46810	-	-	-	-1.0479	-1.23275		-	-	-	-	-
LOC_Os01g46820	-3.79894	-6.37877	-17.4766	-17.4766	-17.4766		-	-	-	-	-
LOC_Os01g46840	1.93612	1.82429	1.86193	1.12972	-		3.24707	2.99304	2.94538	2.33443	2.05887
LOC_Os01g46850	9.85082	-	-	-	-		18.5992	-	-	-	-
LOC_Os01g46870	-	-	-	18.2401	18.8646		-	-	-	-	16.992
LOC_Os01g46910	-	-	-	-	-		-	-	18.109	18.4473	18.7948
LOC_Os01g46926	-	-	1.01543	-	-		-	-	-	-	-
LOC_Os01g46940	-	-	-	-	-		-	-	-	16.6775	17.4468
LOC_Os01g46950	6.79476	6.24275	7.03934	8.88625	9.56484		5.81711	6.55763	6.35077	7.54368	8.87689
LOC_Os01g46970	-	1.39217	3.01377	4.12932	4.05634		-	-	-	2.80661	3.08669
LOC_Os01g47070	-	-	-1.08668	-2.16843	-8.87272		2.40886	1.63902	-2.29132	-2.99525	-5.0558
LOC_Os01g47080	4.05302	4.42563	3.89153	3.68553	3.95121		2.41599	2.71845	2.40396	2.00959	2.46491
LOC_Os01g47110	-	-2.1545	-1.73367	-2.43972	-		-	-	-3.61996	-	-
LOC_Os01g47130	2.48634	5.90076	6.64463	4.83663	-		-	-	6.49769	5.96493	4.95906
LOC_Os01g47190	-2.62625	-2.31479	-1.53138	-1.32161	-		-	-	-	-	-1.58447
LOC_Os01g47256	-	-	-1.05008	-	-1.53527		-	-	-	-	-
LOC_Os01g47262	-	-	2.97668	4.49721	5.22178		-	-	-	2.11868	2.85218
LOC_Os01g47270	-1.74278	-	-	2.66539	3.85121		-	-	-	-	-
LOC_Os01g47280	-	-	-	3.18979	-		-	-	-	-	-
LOC_Os01g47290	-	-	-	18.395	18.8882		-	-	-	-	7.35369
LOC_Os01g47330	-2.71583	-2.89057	-3.16581	-4.46273	-5.06494		-1.80503	-	-2.85116	-4.02453	-5.03788
LOC_Os01g47340	-	-	-	-	-		-	-	-2.19168	-2.42557	-1.8355
LOC_Os01g47350	-2.76357	-3.33435	-5.27485	-6.13672	-5.63125		-	-	-3.67831	-4.73106	-6.01361
LOC_Os01g47370	-3.69442	-6.17541	-8.94818	-21.2195	-21.2195		-	-5.5841	-	-	-
LOC_Os01g47400	2.13488	2.17459	-	-1.54117	-4.3707		3.27899	3.41921	2.36047	-	-
LOC_Os01g47410	1.09285	3.50689	4.28119	4.00756	2.60289		-	-	5.7056	6.36214	6.22188
LOC_Os01g47430	-	-	-	-	1.18444		-	-	-	-	-
LOC_Os01g47450	-2.43954	-2.75703	-2.6596	-3.31179	-3.80365		-	-	-1.45652	-2.16339	-2.72172
LOC_Os01g47460	-	-	-	1.20496	1.86608		-	-	-	-	-
LOC_Os01g47470	3.50973	4.30155	5.70105	6.31151	5.5117		2.92906	2.82241	5.17127	6.25526	6.38139
LOC_Os01g47490	1.63096	1.82015	1.82857	1.78951	1.47233		-	-	-	-	-
LOC_Os01g47540	-	-	-	-	1.43563		-	-	-	-	-
LOC_Os01g47570	-3.95363	-3.9569	-4.3399	-2.09665	-1.95944		-	-	-2.13109	-	-
LOC_Os01g47600	-	-	-	-	1.68978		-	-	-	-	-
LOC_Os01g47620	-	-	1.56059	2.23607	2.92167		-	-	-	-	-
LOC_Os01g47630	-	-	-	-	3.05123		-4.1064	-3.59656	-4.38365	-4.18257	-4.63551
LOC_Os01g47660	-	1.40699	-	-	-		-	-	2.24726	-	-
LOC_Os01g47680	-	-	-1.44987	-1.61225	-1.55411		-	-	-2.04685	-2.12504	-
LOC_Os01g47690	-	-	-	-	-		-	-	-1.93968	-	-1.84227
LOC_Os01g47700	18.5065	17.6744	16.7175	17.8784	-		17.7143	17.9027	-	-	17.6768
LOC_Os01g47710	-	-	16.7185	-	-		-	-	17.1701	16.8054	-
LOC_Os01g47730	-	-	-	-	1.12492		-3.8029	-4.22407	-3.74607	-	-
LOC_Os01g47740	1.31754	-	1.23464	2.4345	2.73366		-	-	-	2.33314	3.4012
LOC_Os01g47750	-1.68725	-2.18899	-2.71328	-2.61777	-1.82232		-	-	-	-	-2.01071
LOC_Os01g47760	-	-	-	-1.51616	-1.77543		-2.04154	-2.08287	-4.36391	-4.57607	-4.08957
LOC_Os01g47780	5.26364	5.86571	4.98741	3.0053	-		9.84746	10.7745	10.3928	9.26127	8.09556
LOC_Os01g47810	1.44412	-	-	-	-		-	-	-	-	-
LOC_Os01g47840	-	-1.43265	-	-1.5705	-3.15751		-	-	-	-	-2.56543
LOC_Os01g47900	-4.72473	-6.40419	-17.1293	-17.1293	-17.1293		-4.82993	-5.67014	-7.93581	-7.97751	-17.7945
LOC_Os01g47930	-	-	-	7.8964	8.5332		-	-	-	-	-
LOC_Os01g48000	-1.02436	-2.09768	-2.16159	-1.89229	-2.88625		-	-1.91138	-3.8098	-	-
LOC_Os01g48020	-	-	-	-	-		-1.97447	-	-3.91555	-3.85981	-5.20876
LOC_Os01g48060	-1.19805	-1.17803	-	-	-		-	-	-	-	-
LOC_Os01g48130	5.80437	4.73806	4.90454	4.44192	-		4.34613	4.84134	2.49068	2.83823	3.76302
LOC_Os01g48170	-	3.09241	3.21333	3.41269	2.32419		-	-	4.65049	4.57695	4.37924
LOC_Os01g48180	-	1.38381	2.30349	1.32833	-		-	-	3.18992	2.91019	2.33464
LOC_Os01g48190	-	-	-	-	-		-	-2.0489	-	-	-
LOC_Os01g48200	-1.43017	-	-1.31111	-1.61723	-2.72852		-1.65112	-1.95401	-	-	-
LOC_Os01g48220	1.46817	1.34197	1.53675	2.14999	2.64021		-	-	-	-	-
LOC_Os01g48250	-	-	1.21385	1.95104	2.70687		-	-	-	-	2.18207
LOC_Os01g48290	-	-	-	-	-		-	-	-3.90878	-	-
LOC_Os01g48300	-3.38119	-3.7532	-4.20122	-4.36939	-3.69313		-	-	-3.54764	-4.22011	-4.48185
LOC_Os01g48310	-	-	-	-	-		-	-	-1.56942	-	-
LOC_Os01g48320	-	-	-	1.93281	2.24236		-	-	-	1.65371	2.13147
LOC_Os01g48330	-	-	-	-1.34423	-1.74046		-	-	-	-	-1.66279
LOC_Os01g48360	-2.05474	-2.63789	-3.55844	-	-		-2.79067	-2.4991	-4.87915	-2.87857	-
LOC_Os01g48380	-3.51079	-3.72127	-3.76651	-3.96337	-3.40311		-	-	-3.05798	-3.40348	-3.82001
LOC_Os01g48390	1.23607	1.31666	1.24914	-	-		-	-	-	-	-
LOC_Os01g48410	9.77649	-	-	-	-		8.6112	-	-	-	-
LOC_Os01g48420	-	-	-	-	-		-	-	-1.56905	-1.84318	-
LOC_Os01g48430	-	-	-	-	2.30409		-	-	-	-	-
LOC_Os01g48444	-1.01802	-	-	-	-1.81901		-	-	-	-	-
LOC_Os01g48446	-	-	-	-	-		-3.17808	-3.77574	-4.18501	-4.08186	-3.33913
LOC_Os01g48500	-4.50172	-4.43213	-5.23624	-5.25006	-4.93862		-2.52611	-2.54177	-4.59045	-4.90715	-6.64768
LOC_Os01g48540	9.58065	-	-	-	-		-	-	-	-	-
LOC_Os01g48580	-	17.3848	18.5464	18.4036	17.2443		-	-	18.9092	18.1237	17.8041
LOC_Os01g48610	-2.45987	-3.74899	-6.68293	-5.47151	-7.31454		-3.5573	-3.99435	-6.07876	-7.42579	-8.78656
LOC_Os01g48620	-6.17853	-6.42525	-6.42093	-8.44931	-9.95971		-4.976	-4.81509	-7.2547	-6.70542	-7.50315
LOC_Os01g48640	-6.52205	-6.82167	-7.51066	-9.72997	-9.73021		-7.82278	-7.95234	-7.43469	-5.65623	-4.86611
LOC_Os01g48680	-1.8146	-3.01673	-3.72602	-2.42923	-3.8072		-	-1.73996	-4.72857	-5.52844	-4.26459
LOC_Os01g48690	-3.11082	-3.65142	-4.39898	-5.17197	-6.07442		-2.23372	-2.02635	-4.11825	-4.94514	-6.03518
LOC_Os01g48700	-	-	-	-	-		-	2.27455	1.9616	-	-
LOC_Os01g48720	-	-	-	-	-		-	-	1.56817	-	-
LOC_Os01g48740	-	-	6.72506	7.97904	7.16328		-	-	-	4.53325	5.85929
LOC_Os01g48750	-	-	6.47581	7.77078	7.50155		-	-	-	5.0764	6.04539
LOC_Os01g48770	-	1.28173	-	-	1.25879		-	-	1.95251	-	-
LOC_Os01g48790	-	-	1.11712	1.03072	-		-	-	-	-	-
LOC_Os01g48810	-	-	-	1.38464	2.76935		-	-	-	-	-
LOC_Os01g48820	-2.72743	-3.44706	-3.28834	-1.54851	-1.52199		-2.05633	-1.94377	-3.98796	-2.38644	-1.60206
LOC_Os01g48830	-	-	-1.19141	-	-1.28513		-	-	-	-	-
LOC_Os01g48850	-	-	-	-	-1.17316		1.88755	-	-	-	-
LOC_Os01g48874	-5.13793	-5.67428	-4.05029	-2.81482	-2.47968		-1.69547	-2.24728	-4.39236	-2.8533	-1.73952
LOC_Os01g48910	-	-	1.33346	2.3224	2.52235		-	-	-	-	2.41255
LOC_Os01g48930	-	-	-	1.52449	2.93397		-	-	-	-	-
LOC_Os01g48940	-5.16979	-5.59997	-5.84737	-6.34033	-4.87299		-	-	-	-	-
LOC_Os01g48950	-7.04596	-7.89903	-8.37733	-7.80211	-7.73653		-4.56864	-4.59982	-19.2593	-19.2593	-19.2593
LOC_Os01g48960	1.36083	-	1.54814	-	-		1.82573	2.1157	-	-	-
LOC_Os01g48980	-	-	-	-	1.48393		-	-	-	-	-
LOC_Os01g48990	-3.04451	-3.47589	-3.40601	-2.34973	-1.741		-2.65291	-2.64733	-4.46827	-3.76548	-3.46185
LOC_Os01g49010	-	-	1.17856	-	-		-	-	-	-	-
LOC_Os01g49020	-	-	-	5.18015	5.67557		-	-	-	-	-
LOC_Os01g49024	-	-	-	-	4.95883		-	-	-	-	-
LOC_Os01g49026	-	-	-	-1.15548	-1.12964		-	-	-	-	-
LOC_Os01g49030	-	-1.50709	-	2.05858	2.33936		-	-	-2.49877	-	2.76947
LOC_Os01g49120	-2.14038	-3.1671	-3.14072	-	-		-1.70062	-1.94345	-3.43354	-2.67402	-1.57416
LOC_Os01g49150	-	4.46414	4.0332	5.09115	5.7411		-	2.49343	3.00063	-	-
LOC_Os01g49160	2.99324	3.00258	2.89143	3.21867	3.98407		-	-	-	-	-
LOC_Os01g49190	1.09085	1.69265	1.16942	-	-		-	-	2.02053	-	-
LOC_Os01g49200	8.86604	8.82189	7.24741	-	-		9.37809	9.94678	10.2047	7.48035	-
LOC_Os01g49219	-1.89757	-2.42122	-1.86061	-1.69377	-2.51699		-	-	-	-	-
LOC_Os01g49230	-3.66674	-4.03968	-4.92822	-5.33814	-16.8516		-6.55787	-6.84286	-9.72528	-7.77577	-7.0648
LOC_Os01g49240	-	-	-	-	7.06127		-	-	-	6.47965	7.15663
LOC_Os01g49280	4.85805	4.06871	-	-	3.57862		-	-	-	-	-
LOC_Os01g49290	-	1.59801	-	-	-		-	-	2.46447	1.75343	-
LOC_Os01g49310	-3.04334	-4.19192	-5.53165	-4.57956	-3.26895		-	-	-1.74669	-	-2.5907
LOC_Os01g49320	-	-1.14436	-2.83958	-3.91949	-18.3929		-1.62913	-2.46507	-4.50311	-4.73172	-4.80291
LOC_Os01g49330	-2.0345	-2.11084	-3.21981	-2.89181	-2.89324		-	-	-	-	-
LOC_Os01g49340	-	-	-	-	1.39141		-	-	-	-	-
LOC_Os01g49360	3.20504	3.7017	3.89498	7.49996	8.454		-	3.25547	-	4.09019	6.40927
LOC_Os01g49370	-	-	-	1.9575	2.28429		-	-	-	-	-
LOC_Os01g49380	-	-	-	-	1.6537		-	-	-	-	-
LOC_Os01g49410	-1.9169	-1.48043	-	-	-		-	-	-2.20174	-	-
LOC_Os01g49440	-	-	-	-2.94314	-5.39581		-1.95283	-	-2.17714	-3.55648	-4.74773
LOC_Os01g49470	-1.05309	-	-	-1.15222	-		-2.11458	-	-2.2195	-2.44692	-2.47561
LOC_Os01g49490	-	-	-	-	-1.47466		-	-	-	-	-
LOC_Os01g49529	-	-	-1.02571	-1.55928	-2.20411		-	-	-	-	-1.73167
LOC_Os01g49580	-	-	-	-	-		-4.35899	-4.60352	-7.14873	-5.96456	-5.51273
LOC_Os01g49614	-1.25977	-	-	-	-2.95028		-	-	-	2.34502	-
LOC_Os01g49640	-	-	4.81204	4.66111	4.05814		-	-	-	4.5953	3.41362
LOC_Os01g49710	-	-	-	-	-2.88536		-	-2.22679	-3.51618	-	-
LOC_Os01g49720	-	-	-1.66435	-2.54335	-3.51266		-3.23216	-3.66423	-6.30789	-6.22253	-6.93258
LOC_Os01g49730	-4.01637	-3.83141	-2.20708	-	-		-	-	-2.66439	-	-
LOC_Os01g49740	-3.37275	-4.52222	-5.13443	-6.3793	-8.65775		-2.53859	-2.59909	-5.77198	-5.39157	-7.00353
LOC_Os01g49760	-	-1.30545	-	-	-		-	-	-	-	-
LOC_Os01g49820	-2.39995	-2.52016	-2.00181	-1.78756	-2.12423		-3.7402	-4.49205	-5.61006	-4.36236	-3.22789
LOC_Os01g49830	-	-	-	-	-		-	-	-3.00925	-	-
LOC_Os01g49890	-1.88598	-1.56408	-2.31088	-1.79632	-1.48878		-	-1.63892	-1.45022	-1.91551	-2.03329
LOC_Os01g49900	-1.78845	-1.73965	-1.94801	-2.08129	-2.34148		-	-	-	-	-1.86068
LOC_Os01g49910	-4.31935	-5.46189	-5.86487	-8.00151	-6.58571		-	-	-	-	-
LOC_Os01g49920	-	-1.29001	-	-	-1.30541		-	-	-	-	-
LOC_Os01g49930	-	-	-1.13893	-	-		-	-	-	-	-
LOC_Os01g50000	-	-	3.88941	3.21891	-		-	-	-	-	-
LOC_Os01g50010	1.27739	1.47902	1.77552	1.47329	-		-	-	2.06093	2.11114	2.18755
LOC_Os01g50030	-2.50766	-2.24849	-1.59986	-	2.09545		-2.08463	-1.9616	-	-	-
LOC_Os01g50040	-	-	-	-	-		-1.62724	-1.90391	-	-	-
LOC_Os01g50050	-1.80617	-1.98442	-1.83083	-1.49641	-1.6979		-1.65027	-1.90991	-2.58513	-1.87673	-
LOC_Os01g50060	-	-	-	-	-1.47601		-	-	-	-	-
LOC_Os01g50070	3.73849	2.11739	-	-	-		-	-	-3.89272	-	-
LOC_Os01g50080	3.60625	2.73094	2.92765	-	-6.35345		2.39133	3.03947	-	-	-2.5664
LOC_Os01g50100	-	-	-1.47916	-2.91459	-3.55193		-3.67017	-5.44677	-3.63871	-4.41068	-5.88177
LOC_Os01g50110	6.74478	7.84553	7.3436	7.74367	6.07775		-	4.69907	5.01937	5.90685	6.28046
LOC_Os01g50120	-1.29602	-1.37406	-1.34816	-1.72456	-2.17576		-	-	-	-	-1.94226
LOC_Os01g50160	-	-	-	-	-1.39425		-	-	-2.95949	-2.77173	-3.00913
LOC_Os01g50170	-	-	-	-	-		-3.55357	-3.973	-6.20918	-7.25481	-7.18801
LOC_Os01g50200	3.9856	4.01576	3.38808	-	-		-	-	-	-	-
LOC_Os01g50370	2.51313	2.8849	-	3.70162	4.26586		-	-3.20448	-5.01425	-2.20135	-
LOC_Os01g50380	-	-	-	16.8651	16.7721		-	-	-	-	17.1734
LOC_Os01g50400	3.52404	2.48356	-	3.1052	3.55855		-	-	-5.66341	-4.30997	-2.80833
LOC_Os01g50410	2.7804	2.35234	-	4.18483	5.12321		-	-	-4.40001	-2.64205	-1.82582
LOC_Os01g50420	1.62221	1.7809	-	-	1.44924		-	-2.59733	-4.40444	-3.95717	-2.99327
LOC_Os01g50440	6.70594	8.3668	8.38488	7.18922	7.35822		-	3.48876	4.01449	3.38092	-
LOC_Os01g50450	1.57667	1.73242	-	1.78657	2.45652		-	-	-	-1.92636	-1.43693
LOC_Os01g50460	3.24807	2.51326	-	-	-		-	-	-4.83188	-3.94743	-5.71022
LOC_Os01g50470	6.28309	-	-	-	-		2.5226	2.55746	-	-	-
LOC_Os01g50480	-	-	-	-	-		-	-	6.16369	8.63792	7.71355
LOC_Os01g50610	-1.97656	-2.10989	-2.99831	-4.6873	-		-	-	-	-	-
LOC_Os01g50616	-1.84806	-2.41326	-1.62389	-	1.72287		-	-	-	-	-
LOC_Os01g50622	-5.06953	-6.88374	-6.82131	-6.59929	-6.35515		-	-	-3.12219	-3.61467	-4.04734
LOC_Os01g50690	-	-1.02798	-	-	-		-	-	-	-	-
LOC_Os01g50700	-	4.29381	10.183	13.7042	14.7199		-	-	4.51763	9.00117	11.7516
LOC_Os01g50720	1.47847	-	-	-2.32842	-16.8357		-	-	-3.00561	-3.72492	-4.6922
LOC_Os01g50730	-	-2.12306	-2.1206	-	-		-	-	-	-	-
LOC_Os01g50750	17.9182	-	-	-	-		6.95206	8.18681	-	-	-
LOC_Os01g50760	1.30445	1.69045	2.34347	1.98139	1.85271		-	-1.52636	-1.50427	-	-
LOC_Os01g50810	21.1887	-	-	-	-		18.575	-	-	-	-
LOC_Os01g50820	-	-	-2.15593	-	-		-	-	-3.2257	-2.82024	-
LOC_Os01g50830	-2.26445	-1.67148	-	-1.28632	-1.45967		-	-	-	-	-
LOC_Os01g50840	-1.09462	-1.40908	-3.37334	-3.37183	-3.49087		-	-	-3.73834	-3.21666	-2.36615
LOC_Os01g50849	-2.03545	-3.01262	-3.16099	-3.77573	-6.45594		-	-	-	-	-1.90434
LOC_Os01g50860	-1.86418	-2.40236	-2.32231	-2.34734	-2.53422		-	-	-1.70563	-2.60233	-1.57822
LOC_Os01g50900	-	-	-	-	-		-	-	-	3.16389	5.36309
LOC_Os01g50910	5.35212	5.61177	9.23267	12.4651	12.0621		-	-	-	2.91948	5.92001
LOC_Os01g50930	-2.03306	-2.2249	-3.05123	-2.44218	-1.37667		-	-	-2.05548	-3.06997	-3.11841
LOC_Os01g50934	1.49191	2.15497	1.84123	1.3404	-		-	-	1.61245	-	-
LOC_Os01g50940	-	1.35901	-	-	-		-4.53834	-5.83256	-6.27304	-5.74346	-5.16636
LOC_Os01g50950	18.1391	-	-	-	-		-	-	-	-	-
LOC_Os01g50960	-	-	-	1.06946	1.99233		-	-	1.53199	-	-
LOC_Os01g50970	-	-	-	-	-1.32156		-	-	-	-	-
LOC_Os01g51010	-	-	-	-	-		-1.79417	-2.29515	-3.22675	-3.4098	-2.65391
LOC_Os01g51020	1.67128	2.73395	2.15411	1.62232	-		2.28125	3.18774	4.99674	3.77691	3.28396
LOC_Os01g51030	-	-	3.18273	5.29405	5.9335		-	-	-	3.07934	4.25341
LOC_Os01g51040	5.09375	3.88518	3.5716	4.53491	3.83555		-	-	-	-	2.55044
LOC_Os01g51050	4.48828	-	-	-	-		-	-	-	-	-
LOC_Os01g51060	3.41228	-	-	-	1.66307		-	-	-2.18431	-	-
LOC_Os01g51120	-	-	-	1.18223	1.74139		-	-	-	-	-
LOC_Os01g51154	-	-	-	-	1.27471		-	-	-	-	-
LOC_Os01g51170	-	-	-	-	-1.39388		-	-	-	-	-
LOC_Os01g51190	-	-	-	-	-		-	-	1.79028	-	-
LOC_Os01g51200	-1.47215	-1.72129	-1.27301	-	-		-	-	-	-	-
LOC_Os01g51230	2.05551	3.42273	3.72559	3.67872	3.00084		-	7.61649	10.0733	9.76594	9.12029
LOC_Os01g51250	-2.04984	-2.79987	-2.89595	-2.21156	-1.73269		-	-1.82283	-3.79142	-4.14284	-2.91154
LOC_Os01g51260	6.37097	6.10352	3.6426	-	-		17.7278	19.1759	17.3367	-	-
LOC_Os01g51270	8.26454	-	-	-	-		7.79951	-	-	-	-
LOC_Os01g51280	-	-	-	-	-		-	-	-	-	-1.8031
LOC_Os01g51290	-	-	1.14359	1.11834	-		-	-	-	-	-
LOC_Os01g51330	-1.10227	-	-1.28401	-	-1.27438		-	-	-	-2.44267	-2.06365
LOC_Os01g51360	-3.54834	-3.73031	-5.66568	-7.31712	-12.1873		-3.17906	-3.46141	-6.6077	-5.54927	-7.80564
LOC_Os01g51380	-	-	-	-	-1.34898		-	-	-	-	-
LOC_Os01g51390	-1.19521	-1.00703	-1.44119	-1.14461	-		-	-	-	-	-
LOC_Os01g51400	-	-	-	-	-		-4.017	-4.53046	-7.62165	-	-6.58078
LOC_Os01g51410	-1.02321	-1.38174	-	-2.08868	-1.10301		-4.18377	-3.99236	-5.08519	-5.26929	-6.7126
LOC_Os01g51420	-	-	-	-	-		-	-	-2.63508	-	-
LOC_Os01g51430	-	-	-	-	-		-	-	-2.66139	-	-
LOC_Os01g51450	-	-	-	-	4.45512		-	-	-	-	-
LOC_Os01g51460	-	-	-	20.7451	22.4621		-	-	-	20.2536	21.3301
LOC_Os01g51470	-	-	-	5.87335	6.94754		-	-	-	-	6.83039
LOC_Os01g51490	-	-	-	19.4878	21.0724		-	-	5.81352	8.87016	9.35385
LOC_Os01g51530	-2.22261	-2.8744	-3.09353	-3.75497	-3.02798		-	-	-3.73259	-3.71377	-3.58076
LOC_Os01g51540	4.32881	4.39311	5.03202	5.45731	3.68284		2.63211	2.85828	-	-	2.45253
LOC_Os01g51570	-1.56128	-3.41929	-5.38652	-3.50163	-2.35631		-	-	-3.56967	-3.33829	-
LOC_Os01g51610	8.40046	8.17727	9.18475	8.15192	7.05344		6.45474	-	8.40485	8.20972	8.02961
LOC_Os01g51620	-	17.2181	-	-	-		-	7.59606	9.87254	7.54973	-
LOC_Os01g51630	1.6536	-	-	-	-2.50529		-	-	-	-	-
LOC_Os01g51632	1.97883	-	1.44904	-	-		-	-	-	-	-
LOC_Os01g51634	1.85339	-	1.61453	-	-		-	-	-	-	-
LOC_Os01g51700	1.08422	-	-	-	-		-	-	-	-	-
LOC_Os01g51710	-2.22994	-2.78763	-3.01876	-3.54541	-1.86096		-1.51639	-	-2.16596	-3.10871	-3.45192
LOC_Os01g51754	-	-1.19896	-	-	-		-	-	-	-	-
LOC_Os01g51770	3.43898	3.49797	1.945	1.84775	2.85945		4.36664	5.15724	5.10719	3.92258	4.10963
LOC_Os01g51800	-	-	-1.19935	-	-		-	-	-	-	-
LOC_Os01g51810	-	-2.41941	-3.70007	-3.70514	-3.58934		-	-	-	-	-
LOC_Os01g51840	4.7408	4.4796	3.70291	-	-		4.0672	4.45865	-	-	-
LOC_Os01g51860	-1.13202	-1.54914	-	-	-		-1.78569	-1.98647	-3.49818	-2.46189	-
LOC_Os01g51870	-	-1.05771	-1.86493	-	1.40099		-	-	-3.12437	-2.6691	-1.64948
LOC_Os01g51890	-2.13802	-2.5709	-2.41799	-2.12911	-1.56234		-2.48179	-2.89894	-3.74063	-	-
LOC_Os01g51920	-1.73061	-1.8034	-1.92279	-1.16928	-1.17291		-	-	-3.56181	-2.74887	-1.77807
LOC_Os01g51980	-6.00212	-8.60366	-9.85371	-11.6897	-23.1631		-3.16573	-3.71432	-7.18999	-10.4853	-19.351
LOC_Os01g52010	-2.02286	-2.21355	-3.30735	-5.22487	-8.44645		-	-	-3.02206	-2.53135	-5.43105
LOC_Os01g52020	-	-	-	-	-		-	-	2.65544	-	-
LOC_Os01g52030	-1.59326	-	-	-	-		-2.65025	-2.66619	-3.77004	-	-
LOC_Os01g52050	2.85898	3.00737	3.08262	2.61468	1.99081		-	-	-	-	-
LOC_Os01g52090	-	-	-1.12271	-	-		-	-	-	-	-
LOC_Os01g52100	4.54463	5.94631	6.72771	7.90343	7.79185		-	2.47696	4.47964	4.14946	5.15278
LOC_Os01g52110	-1.02507	-1.46912	-1.25033	-	-		-	-	-4.83811	-	-
LOC_Os01g52120	-	-	-1.35403	-	-3.12309		-	-	-	-	-
LOC_Os01g52130	-	-	5.69484	7.68936	7.29619		-	-	-	-	2.35521
LOC_Os01g52140	6.42821	6.06838	7.22737	6.53353	6.10869		3.57743	3.63127	4.03028	3.30584	3.81706
LOC_Os01g52150	-	-	17.8223	-	-		-	-	-	-	-
LOC_Os01g52160	-	1.29167	1.31809	-	-		2.89816	3.58541	3.19575	-	-
LOC_Os01g52170	-2.77757	-3.8781	-4.46866	-6.03248	-8.35352		-2.62547	-2.66565	-4.59161	-5.06014	-6.24269
LOC_Os01g52214	1.22342	1.61527	-	-	-		-	1.52952	1.78504	-	-
LOC_Os01g52230	1.42216	2.1053	1.53069	1.84099	2.74631		-	-2.60046	-2.26948	-2.43653	-1.90115
LOC_Os01g52240	3.00739	3.85603	1.78083	-	-19.2783		-	-	-	-3.97413	-5.34235
LOC_Os01g52260	2.28899	2.77329	3.01307	4.25484	3.87612		-	-	-1.57478	-	-
LOC_Os01g52270	-	-	-	-	-		-	-	-1.93637	-	-
LOC_Os01g52290	-	-	-1.27504	-1.30527	-		-	-	-1.60404	-	-
LOC_Os01g52390	-	-	-	-1.17349	-		-	-	-	-	-
LOC_Os01g52450	1.6997	1.82917	1.8722	1.80639	1.82783		-	-	-	-	-
LOC_Os01g52460	-	1.37345	1.3302	-	-		-	-	-	-	-
LOC_Os01g52480	-	-	-	-	-		-	-	-	-	-3.22096
LOC_Os01g52490	-	1.11401	-	-	-		-	-	2.32611	-	-
LOC_Os01g52500	-1.90772	-2.99384	-3.30618	-4.64675	-6.51723		-	-	-2.97438	-3.64959	-5.04735
LOC_Os01g52514	-	-	-	-	-		-	-	-	8.05096	7.71378
LOC_Os01g52530	3.2461	4.05337	4.08006	3.37927	2.23771		-	-	-	-	-
LOC_Os01g52550	-	-1.34363	-	-2.42967	-6.08322		-	-	-	-	-3.04592
LOC_Os01g52560	-1.06	-1.67594	-1.17665	-1.77266	-1.16		-	-	-	-	-
LOC_Os01g52570	-	-	-	-2.73878	-4.75532		-2.66755	-	-	-	-2.211
LOC_Os01g52610	-	-	-	-	1.27119		-	-	-	-	2.08583
LOC_Os01g52630	-	-	-	-	-1.87317		-	-	-	-	-
LOC_Os01g52640	-	-1.05537	-1.12471	-1.20099	-2.42586		-2.1814	-2.21047	-2.21002	-	-2.06958
LOC_Os01g52650	-	-	-	20.2037	20.9134		-	-	-	-	-
LOC_Os01g52660	-	-	-	-	-		-	-	-	5.89046	-
LOC_Os01g52670	-	-	-	19.18	19.5543		-	-	-	-	6.11248
LOC_Os01g52680	5.6537	4.62253	4.999	5.74739	5.24697		5.62989	5.41066	3.42706	-	-
LOC_Os01g52710	-	-	-	-	-		-	-	-	2.49966	2.99667
LOC_Os01g52730	-	-	-	2.51714	3.52486		-2.98288	-3.23865	-2.53512	-	-
LOC_Os01g52740	-	-	-	2.95397	3.48911		-2.24481	-	-5.5413	-	-
LOC_Os01g52750	-	-1.78847	-3.71715	-4.13239	-5.24879		-	-	-2.6475	-2.88966	-1.99063
LOC_Os01g52770	8.85295	8.25257	-	-	-		17.255	17.9134	-	-	-
LOC_Os01g52780	6.59631	6.39661	4.75031	-	-		4.75552	5.61347	4.96359	3.84947	3.72266
LOC_Os01g52790	-2.25943	-2.97805	-2.53415	-1.08792	-		-1.73377	-2.04054	-3.66704	-3.6441	-2.53651
LOC_Os01g52830	-	17.4874	21.4681	23.9431	24.55		-	-	7.96023	10.3322	12.0009
LOC_Os01g52864	-	-	-	-	-1.74521		-	-	-	-	-
LOC_Os01g52880	5.06361	-	-	5.23245	-		-	-	-	-	-
LOC_Os01g52890	-	1.4018	2.11189	3.23822	3.55962		-	2.35937	2.97617	3.20903	3.17175
LOC_Os01g52900	-	-	9.23864	11.8395	12.296		-	-	-	9.27856	9.77207
LOC_Os01g52920	-1.01821	-	-	-	-		-	-	-2.10329	-	-
LOC_Os01g52970	-	2.26603	-	-	1.87457		-	-	3.5039	-	-
LOC_Os01g53000	-	-	1.08911	1.05466	-		-	-	-	-	-
LOC_Os01g53020	-4.84695	-5.23547	-5.41517	-7.26322	-10.1692		-4.34915	-4.59334	-6.817	-6.98903	-7.82677
LOC_Os01g53030	-	2.09547	-	-	-		-	-	-	-	-
LOC_Os01g53060	-2.39989	-2.40765	-3.00025	-3.41052	-4.13861		-	-	-	-	-1.98275
LOC_Os01g53070	2.27022	1.30904	1.26113	-	-		-	-	-	-	-
LOC_Os01g53079	-	-	1.24181	-	-		-	-	-	-	-
LOC_Os01g53090	-	-	-	-	-		-	-	-4.40994	-3.74593	-3.043
LOC_Os01g53150	-2.86722	-2.69919	-2.90287	-3.73633	-4.67477		-	-	-1.72127	-2.6651	-3.32403
LOC_Os01g53160	4.19372	4.2268	2.68169	-	-		-	-	-	-2.55926	-3.37613
LOC_Os01g53200	3.38716	3.28441	3.23881	3.23564	-		-	-	2.47148	2.87333	2.15613
LOC_Os01g53220	-3.18693	-3.79033	-4.45062	-1.83533	-		-	-	-	-	-
LOC_Os01g53240	1.45633	2.12346	-	-	-1.05285		-	-	-2.20488	-3.22984	-3.16509
LOC_Os01g53250	-	-	-1.06806	-	-		-	-	-	-	-
LOC_Os01g53260	-	-	2.06737	4.66084	2.68332		-	-2.73314	-3.66495	-	-
LOC_Os01g53294	2.78545	2.38518	2.92094	3.3973	2.97576		-	1.64959	-	-	-
LOC_Os01g53330	-4.42165	-5.49873	-5.15727	-4.11503	-4.09652		-3.43958	-3.39235	-5.96371	-4.75551	-4.16436
LOC_Os01g53350	-2.03962	-2.81641	-3.74033	-4.44557	-5.11653		-1.61986	-1.89134	-5.33855	-5.09328	-5.23578
LOC_Os01g53390	-3.49108	-4.12024	-4.79484	-5.53224	-8.41069		-3.96295	-4.39424	-6.80787	-7.0611	-6.18592
LOC_Os01g53420	-2.58453	-2.65376	-3.30312	-1.74581	-2.31078		-2.90956	-2.73591	-3.85698	-4.79569	-4.22158
LOC_Os01g53430	-	3.84902	3.59901	3.74487	-		-	-2.14106	-2.24719	-	-
LOC_Os01g53470	-	-1.74405	-3.66715	-	-		-	-	-2.65139	-2.45728	-2.08249
LOC_Os01g53500	3.34696	3.50703	3.11075	-	2.42179		-	2.33354	-	-	-
LOC_Os01g53520	-	-	-	-	1.008		-	-	-	-	-
LOC_Os01g53550	-	7.46415	7.47979	9.90903	10.5249		-	-	-	18.276	19.7382
LOC_Os01g53560	-	-1.21398	-1.47495	-1.33328	-		-	-	-	-	-
LOC_Os01g53600	-	-	-	-	1.08906		-	-	-	-	-
LOC_Os01g53620	-	-	-	-	-		-	2.10845	3.77971	3.22481	2.10737
LOC_Os01g53630	5.49315	5.21504	5.21293	3.54297	-		4.63031	5.04041	3.98188	3.29792	-
LOC_Os01g53650	-	-	18.9597	22.8308	22.8128		-	-	-	20.0055	22.7911
LOC_Os01g53670	-	-1.23455	-1.07135	-	-		-	-	-2.30696	-2.14502	-1.72441
LOC_Os01g53680	1.32554	1.05894	-	-	-		-	-	-	-	-
LOC_Os01g53700	-	1.0072	-	-	-		-	-	1.85896	-	-
LOC_Os01g53710	1.57299	1.5754	1.14585	-	-2.97126		-1.57962	-1.74196	-2.02525	-2.49823	-2.93939
LOC_Os01g53720	-	-	-	-3.30568	-4.02836		-	-	-	-	-
LOC_Os01g53730	-1.01277	-1.24567	-1.91377	-2.86864	-1.86401		-	-	-3.69998	-4.32423	-4.83136
LOC_Os01g53750	3.84161	3.21633	3.82012	3.20729	2.7304		5.01414	5.04173	3.32726	3.5914	3.9793
LOC_Os01g53779	-2.62382	-3.01747	-3.36	-3.6227	-4.90592		-	-	-	-	-
LOC_Os01g53800	-	-	-1.36814	-2.19011	-5.13966		-	-	-1.49484	-2.00613	-2.65786
LOC_Os01g53810	-1.57161	-2.46659	-2.83614	-3.38148	-3.06793		-	-	-2.6647	-3.17045	-3.15108
LOC_Os01g53820	-	-2.43621	-2.5889	-2.46685	-		-	-	-	-	-
LOC_Os01g53840	3.75285	3.90615	4.15718	3.2861	-		4.57628	4.64972	-	4.26554	4.28307
LOC_Os01g53880	-1.71598	-1.80093	-1.33053	-2.03025	-4.26915		-3.32688	-4.4039	-4.52551	-4.04319	-4.06596
LOC_Os01g53890	-2.84667	-2.99585	-3.55561	-3.49565	-3.8612		-	-	-1.84371	-2.27695	-2.09731
LOC_Os01g53910	-1.94352	-1.7476	-2.19223	-1.89358	-1.85088		-	-	-1.80329	-	-1.43742
LOC_Os01g53920	-	-	-3.01626	-	-6.8195		-	-	-	-	-8.63026
LOC_Os01g53930	1.37156	1.81114	1.07618	-	-1.04939		-	-	-	-	-
LOC_Os01g53940	-	2.36623	2.294	2.34275	-		-	-	-	-	-
LOC_Os01g53980	3.81612	3.35129	3.09338	5.61272	5.5898		3.15423	2.77944	-	-	3.55944
LOC_Os01g53990	18.4064	18.6191	18.4988	17.7544	16.7269		-	17.3841	-	17.8618	17.179
LOC_Os01g54010	-	1.84295	2.72607	1.81122	-		-	-	2.47874	2.25674	1.53446
LOC_Os01g54020	-2.3426	-2.30928	-2.57088	-2.94924	-1.53284		-	-	-	-2.7013	-2.94381
LOC_Os01g54030	-	4.17138	7.66673	10.1357	11.4696		-	-	5.62358	6.39401	9.10183
LOC_Os01g54050	-1.73297	-2.05986	-2.28792	-2.03617	-		-	-	-2.08724	-2.38626	-2.20561
LOC_Os01g54080	4.79013	4.561	4.55221	3.60525	1.90354		3.96188	4.34068	4.45371	4.21059	3.92838
LOC_Os01g54090	-	-	-	-	-		3.35051	-	-	-	-
LOC_Os01g54140	-	-	-	-	-		-5.36087	-7.33788	-3.60169	-	-
LOC_Os01g54190	-1.16114	-1.34589	-1.85712	-2.2211	-3.22772		-	-	-	-	-
LOC_Os01g54210	6.18051	7.51084	8.91049	11.0665	12.3186		7.06223	7.21865	8.70765	10.0741	10.8606
LOC_Os01g54300	3.92731	3.04561	2.07102	2.636	-		5.15887	5.69643	3.52275	3.5721	3.76833
LOC_Os01g54340	-	-	-1.65429	-2.29021	-3.03383		-	-	-4.62205	-4.73594	-4.74215
LOC_Os01g54350	-1.936	-2.29399	-2.58485	-	-		-	-1.84401	-3.57745	-2.27883	-
LOC_Os01g54370	-	-	-	-2.45155	-4.35086		-	-	-	-	-
LOC_Os01g54380	-	-	-	-1.64118	-2.14384		-	-	-	-	-
LOC_Os01g54390	-1.80091	-2.22489	-2.61974	-3.39264	-4.93136		-	-	-	-2.19594	-2.47426
LOC_Os01g54400	-	-	-	-	-1.08624		-	-	-2.05959	-1.98565	-1.98463
LOC_Os01g54420	2.61853	2.64953	-	-	2.23714		-	-	-	-	-
LOC_Os01g54430	-	-	-	24.3061	25.5236		-	-	-	7.46946	13.1772
LOC_Os01g54440	-1.0723	-	-	-	-		-	-	-	-	-
LOC_Os01g54460	-	-	-	-	-		17.0751	-	-	-	-
LOC_Os01g54480	-	-	-	-	-		-2.00163	-2.4482	-	-	-
LOC_Os01g54490	-17.6879	-17.6879	-17.6879	-17.6879	-17.6879		-5.40112	-3.68722	-4.34663	-4.2087	-5.92432
LOC_Os01g54510	-	-	-	-	-		-	-1.71399	-1.85944	-	-
LOC_Os01g54520	-	-	20.4675	23.5682	23.3732		-	-	18.5994	23.2074	24.9821
LOC_Os01g54530	-	-	-	2.01761	1.82061		-	-	-	-	-
LOC_Os01g54540	-2.83694	-3.25046	-4.20101	-5.64039	-6.40458		-	-	-3.53435	-4.57812	-5.15802
LOC_Os01g54560	-	-	-	-	-		-	-	-2.99156	-2.29758	-2.12297
LOC_Os01g54580	-	-	-	-	-1.97263		-	-	-	-	-
LOC_Os01g54590	2.47041	2.39749	1.8067	-	-		-	2.06492	-	-	-
LOC_Os01g54600	-1.12314	-1.24255	-1.53766	-	-1.27058		-2.13628	-2.61748	-4.36611	-3.44206	-2.93188
LOC_Os01g54620	8.29968	7.05138	6.76181	6.55854	6.35739		7.37364	8.30615	4.41407	5.1945	5.43774
LOC_Os01g54670	-	-	2.20716	2.2803	-		-	-3.30012	-	-	2.4732
LOC_Os01g54730	-	1.41222	-	-	-		-	-	-	-	-
LOC_Os01g54810	2.3457	3.02006	4.51697	6.44979	7.06962		-	2.09061	3.79258	5.71034	6.32791
LOC_Os01g54860	1.11724	-	-	-	-1.07026		-	2.08032	-	-	-
LOC_Os01g54870	-	1.3223	1.04739	-	1.05869		-	-	2.15911	-	-
LOC_Os01g54880	-	-1.14427	-1.89765	-2.04857	-1.51434		-	-	-1.79364	-2.26308	-2.83685
LOC_Os01g54890	-3.82008	-2.72068	-2.33499	-	-		-	-	-3.44475	-	-2.90985
LOC_Os01g54900	-	-	-	-	1.08922		-	-	-	-	-
LOC_Os01g54910	-	-	-	-1.13359	-		-	-	-	-	-
LOC_Os01g54920	-1.03635	-	-	-	-		-	-	-	-	-
LOC_Os01g54940	1.23427	1.28192	-	-	1.38138		-	-	-	-	-
LOC_Os01g54960	-	-	-	-	-1.19623		-	-	-	-	-
LOC_Os01g55000	-	16.9298	17.4336	-	-		18.1085	17.2856	-	-	-
LOC_Os01g55030	-	-	-	-	-2.52159		-	-	-	-	-
LOC_Os01g55050	-	-1.04335	-	-	-1.27914		-	-	-	-	-
LOC_Os01g55070	-1.65508	-1.27605	-2.34256	-1.4395	-		-	-	-	-	-
LOC_Os01g55080	-	-	-	-	-		-	-	-	-	17.3294
LOC_Os01g55094	-	-1.09809	-	-	-		-	-	-	-	-
LOC_Os01g55100	-1.48111	-1.58802	-1.78991	-	-1.77157		-	-	-	-	-
LOC_Os01g55110	-	-	-	-	-2.24957		-	-	-	-	-
LOC_Os01g55120	9.09205	8.91579	7.46138	-	-		7.47317	7.62708	-	-	-
LOC_Os01g55150	2.94798	3.87964	-	-	-		-	-	-	-	-
LOC_Os01g55160	-	-	3.63385	6.54048	5.75496		-	-	-	3.28184	5.23615
LOC_Os01g55170	-	1.0671	1.29601	1.3638	2.11012		-	-	-	-	-
LOC_Os01g55190	4.35651	4.60775	3.96575	3.17077	1.65869		4.846	5.23885	5.29442	4.31293	4.02261
LOC_Os01g55200	-	-	-	-	-		-	-	-	-	7.96626
LOC_Os01g55220	18.2008	18.5981	17.5027	-	-		18.4233	19.3408	18.0156	-	-
LOC_Os01g55240	4.34895	3.37615	2.93335	1.67995	-		4.13632	3.20675	-	-	-
LOC_Os01g55260	6.10314	5.43564	-	-	-		-	-	-	-	-
LOC_Os01g55270	2.02793	2.91683	3.87821	3.43897	3.19691		-	-	-	-	2.28401
LOC_Os01g55280	3.19568	3.34477	4.43138	5.9231	5.77079		3.80642	4.05059	4.52588	6.33509	6.53446
LOC_Os01g55290	-3.18657	-4.10198	-4.24644	-5.56269	-6.27795		-1.81928	-	-3.82084	-4.63644	-4.80715
LOC_Os01g55300	-1.04241	-1.34	-1.00403	-	-		-	-	-	-	-
LOC_Os01g55320	-	-	-	-	-		-	-	-	-	4.34004
LOC_Os01g55340	-	-	1.96136	4.01538	5.83943		-	-	-	-	-
LOC_Os01g55350	7.12515	6.77127	6.84088	-	-		5.91977	6.3031	8.15957	7.14633	5.95676
LOC_Os01g55360	-1.01208	-1.25671	-1.11665	-	-		-	-	-2.31175	-	-
LOC_Os01g55370	3.61086	3.78325	-	-	-		3.37873	2.58389	-	-	-
LOC_Os01g55410	-	1.05073	1.4604	-	-1.57028		-	-	-	-	-
LOC_Os01g55420	2.511	3.96809	3.554	3.56121	-		3.68256	4.21114	6.16663	6.29469	5.52738
LOC_Os01g55430	-	-	18.0813	19.7995	19.9896		-	-	-	17.281	18.5876
LOC_Os01g55440	9.58091	-	-	-	-		19.3572	-	-	-	-
LOC_Os01g55450	-2.88232	-1.07056	-1.59591	-1.1569	-		-1.89194	-	-	-	-
LOC_Os01g55500	3.21613	5.11178	4.94369	4.19633	2.11665		-	2.53071	5.05568	4.7269	4.06225
LOC_Os01g55510	1.67394	1.77054	1.23393	-	-		-	-2.0978	-3.50183	-1.94379	-
LOC_Os01g55520	11.5296	-	-	-	-		8.5964	-	-	-	-
LOC_Os01g55530	-	-	-	-	-		-	-	-1.90327	-	-
LOC_Os01g55540	2.0229	3.97732	4.6917	5.11325	5.31588		-	-	4.26494	4.5214	3.94226
LOC_Os01g55549	-	-	-	-	-		-	-	-	4.37485	-
LOC_Os01g55560	3.67283	3.35756	3.56482	3.28709	-		2.35197	3.22357	2.25839	2.85062	3.61865
LOC_Os01g55570	-2.547	-2.90431	-3.5702	-4.18903	-5.79744		-2.28197	-	-3.90462	-4.18887	-4.13851
LOC_Os01g55590	-	-	-	-	-2.13111		-	-	-	-	-
LOC_Os01g55610	-	1.86168	3.05195	4.00663	2.78365		-2.28253	-4.0837	-	-	-
LOC_Os01g55630	-	-	17.4304	17.2943	-		-	-	18.6617	19.075	19.2085
LOC_Os01g55650	-	-	1.24509	2.36927	3.36632		-	-	-	-	2.17834
LOC_Os01g55670	-1.51512	-1.68201	-2.46722	-3.9793	-6.01433		-2.36627	-2.21731	-4.51396	-5.18395	-5.37999
LOC_Os01g55690	-	12.6454	-	-	-		-	-	-	-	-
LOC_Os01g55720	2.91132	3.9072	3.76038	4.98974	5.36398		2.88471	3.49303	4.7184	5.22457	5.09129
LOC_Os01g55730	-	-	-	-	-		-	-	2.00231	-	-
LOC_Os01g55740	1.67235	2.07834	1.11528	-	1.27691		1.88354	2.34805	3.0409	2.40436	-
LOC_Os01g55750	-1.02021	-1.97255	-2.61803	-4.05986	-4.41424		-	-	-2.65037	-3.17819	-4.92144
LOC_Os01g55780	-	-	-	-	-1.66318		-	-	-	-	-2.29051
LOC_Os01g55795	8.28906	-	-	-	-		-	-	-	-	-
LOC_Os01g55799	-2.55229	-3.07046	-2.94607	-3.31126	-3.61426		-	-	-2.55243	-2.73366	-2.66539
LOC_Os01g55820	-	2.29083	3.57423	3.12914	2.91713		2.6428	3.26989	5.16118	7.03876	7.10878
LOC_Os01g55830	1.46706	1.64506	1.6161	2.54141	3.2016		-	-	-	-	-
LOC_Os01g55870	1.74904	1.30845	1.57337	-	-		-	-	-	-	-
LOC_Os01g55880	-2.95987	-4.10878	-4.21484	-3.72241	-3.86091		-2.83495	-2.92558	-5.83001	-4.71858	-3.45471
LOC_Os01g55890	-1.63555	-1.83464	-3.07119	-2.16788	-		-	-	-	-2.73833	-2.47293
LOC_Os01g55940	3.51335	3.70803	3.82154	4.88475	-		-	-	-	-	1.57043
LOC_Os01g55950	-1.86945	-2.53241	-3.0353	-4.39921	-4.10997		-	-	-4.19898	-3.38118	-3.99887
LOC_Os01g55960	-	-	-1.62398	-	-		-	-	-	-	-
LOC_Os01g56010	-2.18342	-	-1.62902	-	1.75379		-	-	-	-	-
LOC_Os01g56020	6.34042	6.8762	5.83046	6.39784	6.59058		-	5.76777	7.35484	5.82613	-
LOC_Os01g56030	-	19.5237	18.6386	17.4986	-		-	-	9.22197	7.93398	-
LOC_Os01g56050	-	-	-	19.0182	19.5613		-	-	-	17.0475	19.2165
LOC_Os01g56070	-1.00355	-	-1.54678	-	-		-1.85351	-2.03704	-3.49935	-2.88938	-2.04221
LOC_Os01g56080	-4.07997	-3.14632	-2.84941	-	-16.8677		-3.97099	-3.71781	-	-6.94724	-5.00823
LOC_Os01g56090	1.62717	1.92989	-	-	-		-	-	-	-	-
LOC_Os01g56100	-	-	-	-	1.12131		-	-	-	-	-
LOC_Os01g56110	-	18.0198	16.8569	-	-		-	-	18.3711	-	-
LOC_Os01g56130	-	-	-	-1.57876	-3.23606		-	-	-	-	-
LOC_Os01g56140	-	-	-	-1.08914	-1.49801		-	-	-	-	-
LOC_Os01g56150	-	-	-	-	-		-	-	2.98232	2.5063	1.46104
LOC_Os01g56180	-	-	-	1.05201	2.21843		-	-	-2.65731	-2.67773	-1.48587
LOC_Os01g56200	-1.31119	-1.07832	-1.32319	-1.10452	-		-	-	-	-	-
LOC_Os01g56220	-	-	-2.46821	-2.50232	-1.91369		-2.41646	-2.54018	-5.51035	-3.59929	-2.42839
LOC_Os01g56230	-1.30134	-2.80249	-2.77665	-2.7669	-2.11898		-	-	-3.7329	-3.69955	-3.49599
LOC_Os01g56240	-	-	-1.73119	-2.75002	-20.4213		-3.178	-4.04714	-6.91237	-7.05773	-10.088
LOC_Os01g56300	-	-	-	1.20864	1.67316		-	-	-1.4847	-	-
LOC_Os01g56310	-1.59094	-1.00084	-1.45266	-2.09037	-2.29018		-	-	-	-	-1.8701
LOC_Os01g56320	1.63451	-	-	-	-		2.39235	2.32813	-	-	-
LOC_Os01g56330	1.67743	2.22662	1.87273	1.92122	1.48296		-	-	-	-	-
LOC_Os01g56350	-2.52887	-3.34447	-4.17576	-4.60376	-4.08135		-	-	-3.02719	-4.12614	-4.22625
LOC_Os01g56360	-3.68607	-3.55817	-3.12192	-2.47343	-3.20366		-3.3789	-3.48392	-3.75605	-4.12287	-3.53755
LOC_Os01g56380	-4.39916	-2.69341	-4.23257	-3.35744	-4.29165		-3.85075	-2.76481	-3.74149	-4.10269	-5.00421
LOC_Os01g56390	-	-	-	-	1.09474		-	-	-	-	-
LOC_Os01g56400	-2.36255	-2.11366	-2.81569	-3.23088	-4.03677		-	-	-1.76103	-2.63802	-2.21887
LOC_Os01g56420	-4.3654	-3.10883	-2.09978	-	1.4557		-5.56761	-5.25033	-5.72176	-3.79057	-2.84393
LOC_Os01g56430	-	-	-	-	-		-	-	-	-	16.7128
LOC_Os01g56450	2.11725	1.597	-	2.38297	3.10775		-	-	-2.44575	-	-
LOC_Os01g56470	-	1.54479	2.06197	2.22878	2.19409		-	-	-	1.76087	1.7634
LOC_Os01g56480	-1.40359	-1.15333	-2.13647	-	-		-	-	-3.00906	-	-
LOC_Os01g56540	-	-	-	-	3.10342		-	-	-	-	-
LOC_Os01g56560	1.99095	-	-	2.19277	3.11159		-	-	-1.61735	-	-
LOC_Os01g56570	-	-	4.65323	5.6216	4.84263		-	-	-	3.16478	5.31535
LOC_Os01g56580	-	-	-	1.32796	1.16017		-	-	-	-	-
LOC_Os01g56590	-	-	-	-	-1.28248		-	-	-	-	-
LOC_Os01g56600	-	-	-	-	1.14673		-	-	1.58255	1.74479	1.55826
LOC_Os01g56610	-	-	7.69195	12.1101	13.4581		-	-	-	4.40262	6.09968
LOC_Os01g56620	-1.76764	-2.34735	-2.55409	-1.84129	-1.69821		-	-	-	-2.56761	-1.74882
LOC_Os01g56680	-2.32299	-2.12665	-2.80882	-4.52775	-6.58221		-	-	-3.62327	-4.0117	-5.03638
LOC_Os01g56690	-	-	-	-	-		-4.54307	-6.42999	-11.9496	-8.64889	-7.29635
LOC_Os01g56730	-1.87773	-2.98111	-3.15126	-2.65142	-4.00405		-	-	-	-	-
LOC_Os01g56764	9.05293	-	-	-	-		-	-	-	-	-
LOC_Os01g56780	-	-	-	-	-		-	-	-4.11065	-3.83763	-2.77694
LOC_Os01g56800	-	-	1.67259	1.64614	-		-	-	-	-	1.99976
LOC_Os01g56810	3.28436	2.52371	2.21052	-	-		2.67141	-	-	3.06782	2.80705
LOC_Os01g56840	17.3035	17.4956	-	-	-		17.2221	17.1102	-	-	-
LOC_Os01g56850	-	-	-1.63035	-1.25351	-		-	3.23633	5.41879	3.63984	2.8151
LOC_Os01g56860	-	-	-	-	-1.5481		-	-	-	-	-
LOC_Os01g56870	-	1.50359	-	-	-		-	-	3.18815	-	-
LOC_Os01g56880	-	-	-	-1.62551	-3.22244		1.72114	-	-	-	-
LOC_Os01g56890	-	-	-1.17092	-	-		-2.25942	-2.66985	-3.41192	-2.99782	-2.36014
LOC_Os01g56900	-	-1.20527	-1.61091	-1.81478	-		-	-	-	-	-2.48369
LOC_Os01g56930	-	-	-	-	2.04537		-	-	-2.61843	-	-
LOC_Os01g56940	-	-	-	-	-		-	-	3.32761	-	-
LOC_Os01g56969	-	-	-1.03944	-1.06455	-		-	-	-	-	-1.71083
LOC_Os01g56980	-1.18595	-2.69097	-2.4808	-2.18015	-2.6111		-	-	-4.27841	-3.92808	-3.26944
LOC_Os01g57004	2.73723	4.05754	3.87056	1.84631	-		-	-	-	-	-
LOC_Os01g57020	-1.65835	-1.61134	2.10266	5.218	5.64934		-	-	3.27748	5.36903	6.37703
LOC_Os01g57030	6.52483	-	-	4.84365	6.34577		7.73498	-	-	-	6.5221
LOC_Os01g57040	-	-	-3.4111	-	-		3.50654	-	-	-	-
LOC_Os01g57050	6.94296	5.36416	6.6415	8.74369	9.70179		6.50924	7.66454	-	7.33516	8.24515
LOC_Os01g57066	-	-	-	-	-1.14505		-	-	-	-	-
LOC_Os01g57073	-	-	-	1.10734	1.32362		-	-	-	-	-
LOC_Os01g57082	-	-1.96477	-1.33003	-	-		-	-	-	3.32435	4.13103
LOC_Os01g57100	-	-	-	1.2453	1.24412		-	-	-2.18086	-	-
LOC_Os01g57150	5.34201	5.14508	-	-	-		-	6.91136	-	-	-
LOC_Os01g57210	1.12896	-	1.04869	-	-		-	-	-	-	-
LOC_Os01g57220	-1.00789	-1.00985	-1.12821	-	-		-	-	-	-	-
LOC_Os01g57240	-	-	-	-1.24845	-2.25768		-	-	-	-	-
LOC_Os01g57260	-	-	-	1.55325	2.39876		-	-	-1.48618	-	-
LOC_Os01g57350	-2.11516	-2.49677	-3.57612	-1.8234	-1.88672		-	-	-4.00742	-2.80807	-
LOC_Os01g57360	-1.50513	-1.09607	-	-	-		-	-	-	-	-
LOC_Os01g57370	9.14177	10.1591	10.2679	11.28	9.51806		-	5.8568	6.04482	6.01606	6.89714
LOC_Os01g57410	-1.99176	-2.95334	-3.4924	-	-		-	-	-	-	-
LOC_Os01g57420	-	-	-	1.12087	2.12753		-	-	-2.16125	-	-
LOC_Os01g57440	-	-	1.57401	-	-		-	-	-	-	-
LOC_Os01g57450	-	-	-	2.89454	3.75218		-	-	-	-	1.60715
LOC_Os01g57460	-	-	-	-	1.36221		-	-	-	-	-
LOC_Os01g57470	-	-	-	5.8042	6.76618		-	-	-3.71969	-	-
LOC_Os01g57480	-1.30558	-1.71075	-1.46263	-1.30029	-1.71317		-	-	-	-	-
LOC_Os01g57490	-2.56044	-3.31603	-3.08047	-2.4902	-2.4804		-	-	-	-	-
LOC_Os01g57500	-	-	-	2.93107	3.21798		-	-	-	-	-
LOC_Os01g57510	-	-	-	-	4.7779		-	-	-	-	-
LOC_Os01g57520	-1.67645	-1.55905	-1.78092	-	1.34498		-	-	-	-	-
LOC_Os01g57540	2.92435	2.35452	-	-	-		-	-	-	-	-
LOC_Os01g57550	-	-1.20675	-	-1.1368	-1.81711		-	-	-	-	-
LOC_Os01g57560	-8.04054	-8.65225	-9.42275	-8.78761	-8.15666		-4.72887	-5.42135	-6.80731	-8.49365	-19.0892
LOC_Os01g57570	-	-1.0013	-1.20568	-2.02804	-5.64676		-	-	-2.4115	-	-3.02287
LOC_Os01g57580	-	-1.80016	-2.86146	-4.03175	-5.99048		-	-	-3.04485	-4.30507	-3.56915
LOC_Os01g57630	-	-	-	-	-1.06704		-	-	-	-	-
LOC_Os01g57650	8.49188	8.47278	7.05395	7.81084	6.48947		7.6285	8.38357	6.61485	7.36505	7.41971
LOC_Os01g57690	-	-	6.67401	-	-		-	-	-	-	-
LOC_Os01g57710	-3.63622	-	1.30707	1.23768	-1.60871		-2.35231	-2.57825	-	-	-
LOC_Os01g57720	-	-	-	2.04416	2.24301		-	-	-	-	-
LOC_Os01g57730	2.02151	1.66955	-	1.86692	2.08468		-	-1.85659	-3.53523	-	-
LOC_Os01g57740	-	1.13325	1.07315	2.61608	3.05157		-	-	-	-	-
LOC_Os01g57770	4.91394	4.48795	2.94787	2.24086	-		-	-	-	-	-4.71191
LOC_Os01g57840	-	-	-	-	-		-	-	-	2.85764	3.29756
LOC_Os01g57854	3.13217	-	-	-	-		2.12502	-	-1.91105	-2.4721	-2.61255
LOC_Os01g57870	-	-	-	-2.04119	-2.54097		-	-	-	-	-
LOC_Os01g57880	-	-	-	-	-		-	5.203	-	-	-
LOC_Os01g57890	6.71945	8.933	7.34073	5.25669	-		-	9.30755	10.8439	7.59692	-
LOC_Os01g57900	-1.41403	-1.23042	-	-	-		-	-	-	-	-
LOC_Os01g57940	10.3068	-	-	-	5.74023		9.24685	-	-	5.99016	7.74896
LOC_Os01g57958	-	-	-	-	2.75349		-	-	-	-	-
LOC_Os01g57968	-	-2.93726	-4.22588	-4.51873	-4.69923		-	-	-	-	-3.81931
LOC_Os01g58000	-	-	-	-4.04121	-		-	-	-	-	-
LOC_Os01g58010	-	-	-	-	2.51464		-	-	-	-	-
LOC_Os01g58020	-	-1.57075	-1.27155	-2.50681	-2.50221		-	-	-	-	-4.32719
LOC_Os01g58022	-3.35673	-3.6133	-3.43078	-4.78628	-4.36734		-3.0316	-3.24297	-5.13557	-5.08093	-8.02724
LOC_Os01g58024	-3.12479	-2.80213	-2.25578	-5.15758	-4.75229		-2.9224	-3.23465	-5.01669	-4.4502	-7.60747
LOC_Os01g58049	-	-	-	-	-		-	-	-	-	-6.03963
LOC_Os01g58080	-	-	-	-	-1.15753		-	-	1.91715	-	-
LOC_Os01g58114	-	-1.11444	-	-	-		-	-	-2.14578	-	-
LOC_Os01g58130	-	1.37017	1.88549	-	-		-2.02739	-3.07905	-2.1065	-	-
LOC_Os01g58140	-2.11695	-1.54807	-3.10376	-3.51649	-4.83579		-2.54722	-3.13104	-6.70901	-6.16966	-4.92198
LOC_Os01g58150	-	-	-	-	-		-	-2.29108	-4.32149	-3.42673	-3.42322
LOC_Os01g58194	-1.31196	-1.54718	-1.46179	-	-		-3.26543	-3.4747	-5.19517	-3.3547	-1.50498
LOC_Os01g58240	-	-1.71393	-1.15436	-2.81565	-3.77338		-	-	-	-	-
LOC_Os01g58280	-3.37676	-4.31444	-4.63789	-6.19979	-6.80151		-	-	-	-	-
LOC_Os01g58290	-	-	2.25517	-	-		-	-	-	-	-
LOC_Os01g58310	-	-	-3.34187	-	-		-	-	-6.17744	-3.53353	-2.35438
LOC_Os01g58320	-	-	-	3.0715	-		-	-	-	-	-
LOC_Os01g58335	-2.69075	-3.55185	-5.12832	-2.82658	-		-2.44644	-2.44111	-6.35831	-5.9037	-4.06852
LOC_Os01g58350	-	-1.89145	-4.76838	-5.05393	-17.9773		-2.59927	-3.46279	-	-	-
LOC_Os01g58380	-	-	-	-	1.41373		-	-	-	-	-
LOC_Os01g58390	-1.81536	-1.18548	-	-	-		-	-	-	-	-
LOC_Os01g58400	-	-	-	1.38578	1.34941		-	-	-	-	-
LOC_Os01g58420	-	1.56465	-	1.43942	-		-	-	-	-	-
LOC_Os01g58440	-	-	-	-	-		-	-	-2.15376	-	-
[truncated: 16,986 more rows]

## Sheet: Table S5
Table S5. Stage-specific DEGs common between SN and LGR. Log2 fold change values of DEGs which are specific (log2FC≥1 in that stage and <1 in rest) to the same stage of SN and LGR.
LOC_Ids	SN S1	SN S2 Up	SN S3	SN S4	SN S5	LGR S1	LGR S2	LGR S3	LGR S4	LGR S5	Stage/ regulation
LOC_Os01g16714	-3.62876	-	2.62134	2.83998	-	-2.74539	-	2.24577	2.45708	3.1277	S1 Down
LOC_Os05g34050	-1.15527	-	-	-	-	-1.58573	-	-	-	-	S1 Down
LOC_Os07g43740	-2.01013	-	1.10426	-	-	-2.08895	-	-	-	1.82006	S1 Down
LOC_Os11g01480	-1.68677	-	-	-	1.48453	-2.21462	-	-	-	-	S1 Down
LOC_Os12g01490	-1.41523	-	-	-	-	-2.51106	-	-	-	-	S1 Down
LOC_Os01g06620	9.7626	-	-	-	-	9.01694	-	-	-	-	S1 Up
LOC_Os01g10470	8.5595	-	-	-	-	7.56526	-	-	-	-	S1 Up
LOC_Os01g10890	5.18262	-	-	-	-	1.83951	-	-2.07091	-2.09516	-2.75203	S1 Up
LOC_Os01g10900	5.88615	-	-	-	-	3.78901	-	-	-	-	S1 Up
LOC_Os01g12840	1.28617	-	-	-	-	1.9145	-	-	-	-	S1 Up
LOC_Os01g13440	22.4465	-	-	-	-	9.51693	-	-	-	-	S1 Up
LOC_Os01g14940	21.1884	-	-	-	-	19.6879	-	-	-	-	S1 Up
LOC_Os01g16470	11.2127	-	-	-	-	8.71543	-	-	-	-	S1 Up
LOC_Os01g20000	20.244	-	-	-	-	18.2302	-	-	-	-	S1 Up
LOC_Os01g20970	23.1425	-	-	-	-	8.63554	-	-	-	-	S1 Up
LOC_Os01g25460	8.29972	-	-	-	-	7.15165	-	-	-	-	S1 Up
LOC_Os01g27190	10.0036	-	-	-	-	9.44286	-	-	-	-	S1 Up
LOC_Os01g33300	9.31036	-	-	-	-	19.2034	-	-	-	-	S1 Up
LOC_Os01g39110	1.01407	-	-	-1.13083	-	1.75857	-	-	-	-1.78821	S1 Up
LOC_Os01g39970	7.51716	-	-	-	-	5.15222	-	-3.25406	-3.87347	-5.85332	S1 Up
LOC_Os01g46850	9.85082	-	-	-	-	18.5992	-	-	-	-	S1 Up
LOC_Os01g48410	9.77649	-	-	-	-	8.6112	-	-	-	-	S1 Up
LOC_Os01g50810	21.1887	-	-	-	-	18.575	-	-	-	-	S1 Up
LOC_Os01g51270	8.26454	-	-	-	-	7.79951	-	-	-	-	S1 Up
LOC_Os01g55440	9.58091	-	-	-	-	19.3572	-	-	-	-	S1 Up
LOC_Os01g55520	11.5296	-	-	-	-	8.5964	-	-	-	-	S1 Up
LOC_Os01g57854	3.13217	-	-	-	-	2.12502	-	-1.91105	-2.4721	-2.61255	S1 Up
LOC_Os01g59360	9.53657	-	-	-	-	8.82605	-	-	-	-	S1 Up
LOC_Os01g60080	5.70004	-	-	-	-	8.90292	-	-	-	-	S1 Up
LOC_Os01g65860	8.16132	-	-	-	-	18.7917	-	-	-	-	S1 Up
LOC_Os01g68620	7.90898	-	-	-	-	5.43347	-	-	-	-	S1 Up
LOC_Os01g68900	10.256	-	-	-	-	3.97346	-	-	-	-	S1 Up
LOC_Os01g71040	8.61822	-	-	-	-	7.31243	-	-	-	-	S1 Up
LOC_Os02g01310	9.36477	-	-	-	-	17.998	-	-	-	-	S1 Up
LOC_Os02g03490	10.2569	-	-	-	-	18.6293	-	-	-	-	S1 Up
LOC_Os02g03510	22.2343	-	-	-	-	10.273	-	-	-	-	S1 Up
LOC_Os02g03520	10.3567	-	-	-	-	7.94203	-	-	-	-	S1 Up
LOC_Os02g03550	9.18601	-	-	-	-	6.14762	-	-	-	-	S1 Up
LOC_Os02g04030	10.7317	-	-	-	-	9.02702	-	-	-	-	S1 Up
LOC_Os02g05670	10.279	-	-	-	-	9.10378	-	-	-	-	S1 Up
LOC_Os02g09450	10.7807	-	-	-	-	8.52035	-	-	-	-	S1 Up
LOC_Os02g09540	11.7085	-	-	-	-	19.7717	-	-	-	-	S1 Up
LOC_Os02g10300	9.3553	-	-	-	-	8.58137	-	-	-	-	S1 Up
LOC_Os02g10530	9.43013	-	-	-	-	10.5412	-	-	-	-	S1 Up
LOC_Os02g10630	2.84684	-	-	-	-	2.14622	-	-	-	-	S1 Up
LOC_Os02g11020	4.79275	-	-	-	-	4.31718	-	-	-	-	S1 Up
LOC_Os02g12300	8.75159	-	-	-	-	5.06544	-	-	-	-	S1 Up
LOC_Os02g17240	10.7743	-	-	-	-	9.00812	-	-	-	-	S1 Up
LOC_Os02g24430	9.21404	-	-	-	-	8.3243	-	-	-	-	S1 Up
LOC_Os02g26290	11.7206	-	-	-	-	7.55304	-	-	-	-	S1 Up
LOC_Os02g26320	20.4136	-	-	-	-	17.7827	-	-	-	-	S1 Up
LOC_Os02g26390	2.06566	-	-	-	-	2.31797	-	-	-	-	S1 Up
LOC_Os02g32740	11.3184	-	-	-	-	7.5889	-	-	-	-	S1 Up
LOC_Os02g37580	1.48796	-1.81617	-2.01407	-3.42046	-5.07057	1.80143	-	-	-2.38555	-2.56015	S1 Up
LOC_Os02g42820	9.93708	-	-	-	-	6.92606	-	-	-	-	S1 Up
LOC_Os02g44380	3.01322	-	-	-	-	2.16276	-	-	-	-	S1 Up
LOC_Os02g44470	4.15765	-2.73901	-3.56642	-	-	4.60686	-	-	-	-	S1 Up
LOC_Os02g44590	7.28611	-	-	-	-	3.92462	-	-	-	-	S1 Up
LOC_Os02g50980	5.54058	-	-	-	-	17.8632	-	-	-	-	S1 Up
LOC_Os02g54590	7.37338	-	-	-	-	3.90237	-	-	-	-	S1 Up
LOC_Os02g54870	4.67577	-	-	-	-	6.41819	-	-	-	-	S1 Up
LOC_Os02g55400	6.88645	-	-	-	-	8.89892	-	-	-	-	S1 Up
LOC_Os02g56860	3.87833	-	-	-	-	3.57879	-	-	-	-	S1 Up
LOC_Os02g58800	4.65818	-3.41487	-3.98487	-	-19.2575	2.75134	-	-	-	-	S1 Up
LOC_Os03g01640	21.0202	-	-	-	-	18.6612	-	-	-	-	S1 Up
LOC_Os03g01870	3.79701	-	-	-	-	2.85209	-	-	-	-	S1 Up
LOC_Os03g04560	5.44116	-	-	-	-	3.2595	-	-	-	-	S1 Up
LOC_Os03g05770	20.356	-	-	-	-	9.73283	-	-	-	-	S1 Up
LOC_Os03g06960	21.0408	-	-	-	-	18.2499	-	-	-	-	S1 Up
LOC_Os03g08610	8.21891	-	-	-	-	7.62847	-	-	-	-	S1 Up
LOC_Os03g08850	1.12777	-	-	-	-	2.10344	-	-	-	-	S1 Up
LOC_Os03g12180	7.16734	-	-	-	-	3.22448	-	-	-	-	S1 Up
LOC_Os03g12570	9.77946	-	-	-	-	7.98317	-	-	-	-	S1 Up
LOC_Os03g19610	9.76216	-	-	-	-	9.299	-	-	-	-	S1 Up
LOC_Os03g21880	12.0206	-	-	-	-	9.52769	-	-	-	-	S1 Up
LOC_Os03g24170	6.3124	-	-	-	-	4.66502	-	-	-	-	S1 Up
LOC_Os03g24510	9.97813	-	-	-	-	8.59114	-	-	-	-	S1 Up
LOC_Os03g27900	17.995	-	-	-	-	16.634	-	-	-	-	S1 Up
LOC_Os03g28090	8.41883	-	-	-	-	6.40885	-	-	-	-	S1 Up
LOC_Os03g44750	20.404	-	-	-	-	18.2665	-	-	-	-	S1 Up
LOC_Os03g52870	10.8609	-	-	-	-	9.04372	-	-	-	-	S1 Up
LOC_Os03g53800	1.56833	-	-	-	-1.69499	2.34692	-	-	-	-	S1 Up
LOC_Os03g60470	6.25724	-	-	-	-	6.82265	-	-	-	-	S1 Up
LOC_Os03g61510	20.5344	-	-	-	-	16.9487	-	-	-	-	S1 Up
LOC_Os03g61530	8.88729	-	-	-	-	7.29452	-	-	-	-	S1 Up
LOC_Os03g62210	5.2576	-	-	-	-	4.5986	-	-	-	-	S1 Up
LOC_Os04g01150	21.2879	-	-	-	-	8.36943	-	-	-	-	S1 Up
LOC_Os04g03050	2.07011	-	-	-	-	2.17829	-	-	-	-	S1 Up
LOC_Os04g10010	2.27428	-	-	-	-	2.79379	-	-	-	-	S1 Up
LOC_Os04g10060	2.21312	-	-	-	-	2.18344	-	-	-	-	S1 Up
LOC_Os04g10500	10.5561	-	-	-	-	8.36397	-	-	-	-	S1 Up
LOC_Os04g11130	21.6713	-	-	-	-	20.5056	-	-	-	-	S1 Up
LOC_Os04g11195	22.5984	-	-	-	-	6.86257	-	-	-	-	S1 Up
LOC_Os04g21340	4.31613	-2.35323	-3.01359	-1.51636	-	2.49588	-	-2.15519	-2.43339	-	S1 Up
LOC_Os04g26190	9.59094	-	-	-	-	19.5628	-	-	-	-	S1 Up
LOC_Os04g26220	22.5841	-	-	-	-	20.9327	-	-	-	-	S1 Up
LOC_Os04g26230	21.4262	-	-	-	-	19.675	-	-	-	-	S1 Up
LOC_Os04g32740	5.86808	-	-	-	-	2.15891	-	-	-	-	S1 Up
LOC_Os04g32960	3.95668	-	-	-	-	4.97875	-	-	-	-	S1 Up
LOC_Os04g38560	10.8945	-	-	-	-	9.96029	-	-	-	-	S1 Up
LOC_Os04g42050	18.9023	-	-	-	-	18.0891	-	-	-	-	S1 Up
LOC_Os04g42210	12.2411	-	-	-	-	9.25801	-	-	-	-	S1 Up
LOC_Os04g42960	10.8338	-	-	-	-	4.70386	-	-	-	-	S1 Up
LOC_Os04g45010	21.4856	-	-	-	-	9.05141	-	-	-	-	S1 Up
LOC_Os04g46910	9.45317	-	-	-	-	6.13318	-	-	-	-	S1 Up
LOC_Os04g47150	4.76846	-	-	-	-	2.38681	-	-	-	-	S1 Up
LOC_Os04g51440	17.8434	-	-	-	-	3.65369	-	-	-	-	S1 Up
LOC_Os04g54600	2.60513	-3.53954	-4.82198	-7.12236	-5.69561	9.6011	-	-	-	-	S1 Up
LOC_Os04g55110	10.3938	-	-	-	-	8.97892	-	-	-	-	S1 Up
LOC_Os04g57260	19.3857	-	-	-	-	18.0529	-	-	-	-	S1 Up
LOC_Os04g57270	8.67267	-	-	-	-	21.3088	-	-	-	-	S1 Up
LOC_Os04g57280	10.5788	-	-	-	-	20.7749	-	-	-	-	S1 Up
LOC_Os04g57350	6.74633	-	-	-	-	2.82166	-2.11713	-4.06874	-5.01294	-4.95603	S1 Up
LOC_Os04g57750	8.53941	-	-	-	-	6.60816	-	-	-	-	S1 Up
LOC_Os04g58480	7.27324	-	-	-	-	6.75342	-	-	-	-	S1 Up
LOC_Os05g05650	19.0645	-	-	-	-	17.2657	-	-	-	-	S1 Up
LOC_Os05g09050	9.06153	-	-	-	-	16.842	-	-	-	-	S1 Up
LOC_Os05g11330	10.5772	-	-	-	-	9.03202	-	-	-	-	S1 Up
LOC_Os05g13830	19.902	-	-	-	-	19.5105	-	-	-	-	S1 Up
LOC_Os05g13850	19.7704	-	-	-	-	18.9808	-	-	-	-	S1 Up
LOC_Os05g20150	10.7214	-	-	-	-	7.63331	-	-	-	-	S1 Up
LOC_Os05g20570	13.7133	-	-	-	-	20.8572	-	-	-	-	S1 Up
LOC_Os05g24770	10.0454	-	-	-	-	7.13922	-	-	-	-	S1 Up
LOC_Os05g29740	8.4407	-	-	-	-	4.86032	-	-	-	-	S1 Up
LOC_Os05g29930	7.93221	-	-	-	-	7.32951	-	-	-	-	S1 Up
LOC_Os05g30940	8.24062	-	-	-	-	8.50106	-	-	-	-	S1 Up
LOC_Os05g37900	1.09038	-	-	-	-	1.97871	-	-	-	-	S1 Up
LOC_Os05g38770	9.87466	-	-	-	-	10.9682	-	-	-	-	S1 Up
LOC_Os05g38960	8.48976	-	-	-	-	19.4347	-	-	-	-	S1 Up
LOC_Os05g40230	8.30446	-	-	-	-	6.24007	-	-	-	-	S1 Up
LOC_Os05g40310	11.2915	-	-	-	-	6.15965	-	-	-	-	S1 Up
LOC_Os05g40740	10.0555	-	-	-	-	9.11289	-	-	-	-	S1 Up
LOC_Os05g49580	6.1507	-	-	-	-	5.00521	-	-	-	-	S1 Up
LOC_Os05g49840	6.42358	-	-	-	-	4.16051	-	-	-	-	S1 Up
LOC_Os05g50170	6.44282	-	-	-	-	3.3356	-	-	-	-	S1 Up
LOC_Os05g51090	9.53644	-	-	-	-	8.92801	-	-	-	-	S1 Up
LOC_Os05g51750	9.38851	-	-	-	-	7.56585	-	-	-	-	S1 Up
LOC_Os05g51900	21.3997	-	-	-	-	19.4611	-	-	-	-	S1 Up
LOC_Os06g03610	10.7949	-	-	-	-	9.17634	-	-	-	-	S1 Up
LOC_Os06g05209	10.265	-	-	-	-	11.0798	-	-	-	-	S1 Up
LOC_Os06g05260	8.89926	-	-	-	-	9.1925	-	-	-	-	S1 Up
LOC_Os06g05710	6.07521	-	-	-	-	5.42188	-	-	-	-	S1 Up
LOC_Os06g05730	6.29957	-	-	-	-	4.91217	-	-	-	-	S1 Up
LOC_Os06g08310	6.20657	-	-	-	-	5.32431	-	-	-	-	S1 Up
LOC_Os06g09230	1.89851	-1.62025	-3.05765	-4.1322	-6.32207	2.046	-	-	-	-	S1 Up
LOC_Os06g09860	9.98802	-	-	-	-	6.50566	-	-	-	-	S1 Up
LOC_Os06g11030	2.97392	-	-	-	-	3.47773	-	-	-	-	S1 Up
LOC_Os06g12610	1.99338	-	-	-	-	2.52487	-	-	-	-	S1 Up
LOC_Os06g21410	7.47744	-	-	-	-	20.1147	-	-	-	-	S1 Up
LOC_Os06g27850	9.75628	-	-	-	-	9.3046	-	-	-	-	S1 Up
LOC_Os06g34020	6.18304	-	-	-	-	4.22553	-	-	-	-	S1 Up
LOC_Os06g35590	11.6761	-	-	-	-	18.6027	-	-	-	-	S1 Up
LOC_Os06g36240	9.77136	-	-	-	-	10.5705	-	-	-	-	S1 Up
LOC_Os06g38510	13.4579	-	-	-	-	18.9108	-	-	-	-	S1 Up
LOC_Os06g39060	10.2405	-	-	-	-	8.30003	-	-	-	-	S1 Up
LOC_Os06g40580	1.55036	-4.13479	-4.88891	-5.03946	-5.81391	4.30497	-	-	-	-	S1 Up
LOC_Os06g40890	10.8065	-	-	-	-	9.67393	-	-	-	-	S1 Up
LOC_Os06g40960	1.80787	-	-	-	-	2.67092	-	-	-	-	S1 Up
LOC_Os06g43000	18.4394	-	-	-	-	5.39243	-	-	-	-	S1 Up
LOC_Os06g43060	8.71382	-	-	-	-	7.71877	-	-	-	-	S1 Up
LOC_Os06g44470	21.8611	-	-	-	-	18.9219	-	-	-	-	S1 Up
LOC_Os06g45150	20.2987	-	-	-	-	16.8822	-	-	-	-	S1 Up
LOC_Os06g45160	21.3709	-	-	-	-	18.4848	-	-	-	-	S1 Up
LOC_Os06g45180	22.5843	-	-	-	-	20.4654	-	-	-	-	S1 Up
LOC_Os06g45190	9.54632	-	-	-	-	17.3345	-	-	-	-	S1 Up
LOC_Os06g45210	19.288	-	-	-	-	17.3292	-	-	-	-	S1 Up
LOC_Os06g45230	22.4322	-	-	-	-	8.51285	-	-	-	-	S1 Up
LOC_Os06g45240	10.0946	-	-	-	-	7.1186	-	-	-	-	S1 Up
LOC_Os06g45290	22.4107	-	-	-	-	9.16653	-	-	-	-	S1 Up
LOC_Os06g46560	9.74374	-	-	-	-	19.0962	-	-	-	-	S1 Up
LOC_Os06g47110	9.54472	-	-	-	-	9.54819	-	-	-	-	S1 Up
LOC_Os06g48180	2.30585	-	-2.01608	-1.80598	-3.16382	1.77496	-	-3.17833	-	-	S1 Up
LOC_Os06g48980	10.1709	-	-	-	-	11.1697	-	-	-	-	S1 Up
LOC_Os07g01260	19.3523	-	-	-	-	8.24245	-	-	-	-	S1 Up
LOC_Os07g07420	20.1196	-	-	-	-	17.6996	-	-	-	-	S1 Up
LOC_Os07g08000	6.94908	-	-	-	-	4.36613	-	-	-	-	S1 Up
LOC_Os07g10550	4.47981	-	-	-	-	17.5822	-	-	-	-	S1 Up
LOC_Os07g13440	22.2205	-	-	-	-	20.4518	-	-	-	-	S1 Up
LOC_Os07g13450	19.3587	-	-	-	-	17.6627	-	-	-	-	S1 Up
LOC_Os07g15530	23.6642	-	-	-	-	21.368	-	-	-	-	S1 Up
LOC_Os07g17120	8.61318	-	-	-	-	17.6056	-	-	-	-	S1 Up
LOC_Os07g17310	20.8716	-	-	-	-	5.42815	-	-	-	-	S1 Up
LOC_Os07g18070	8.12139	-	-	-	-	17.5838	-	-	-	-	S1 Up
LOC_Os07g26480	8.05024	-	-	-	-	8.26433	-	-	-	-	S1 Up
LOC_Os07g30090	20.7783	-	-	-	-	19.4728	-	-	-	-	S1 Up
LOC_Os07g30210	8.75186	-	-	-	-	7.62973	-	-	-	-	S1 Up
LOC_Os07g34130	21.637	-	-	-	-	10.2964	-	-	-	-	S1 Up
LOC_Os07g45260	19.4982	-	-	-	-	9.04104	-	-	-	-	S1 Up
LOC_Os07g49100	7.07111	-	-	-	-	5.74433	-	-	-	-	S1 Up
LOC_Os08g02700	1.91103	-	-	-	-2.24442	1.81974	-	-2.00033	-	-2.64363	S1 Up
LOC_Os08g02880	12.7573	-	-	-	-	8.82918	-	-	-	-	S1 Up
LOC_Os08g04890	7.42627	-	-	-	-	5.79264	-	-	-	-	S1 Up
LOC_Os08g05910	1.26256	-	-	-	-1.88465	1.94033	-	-1.94232	-	-	S1 Up
LOC_Os08g07500	9.31986	-	-	-	-	19.0941	-	-	-	-	S1 Up
LOC_Os08g12160	20.3911	-	-	-	-	10.9928	-	-	-	-	S1 Up
LOC_Os08g23130	8.09368	-	-	-	-	6.0943	-	-	-	-	S1 Up
LOC_Os08g25710	10.1182	-	-	-	-	3.63359	-	-	-	-	S1 Up
LOC_Os08g30800	11.2947	-	-	-	-	9.05627	-	-	-	-	S1 Up
LOC_Os08g31080	19.7401	-	-	-	-	16.9764	-	-	-	-	S1 Up
LOC_Os08g34050	1.55364	-	-	-	-	2.27369	-	-	-	-	S1 Up
LOC_Os08g37570	1.88758	-	-	-	-	2.70141	-	-	-	-	S1 Up
LOC_Os08g38250	19.5588	-	-	-	-	19.4219	-	-	-	-	S1 Up
LOC_Os08g38280	11.4767	-	-	-	-	8.26514	-	-	-	-	S1 Up
LOC_Os08g38320	1.33905	-	-	-	-	2.18442	-	-	-	-	S1 Up
LOC_Os08g39460	6.75438	-	-	-	-	5.68933	-	-	-	-	S1 Up
LOC_Os08g39530	21.6705	-	-	-	-	20.7157	-	-	-	-	S1 Up
LOC_Os08g40990	3.85584	-	-	-	-	4.35585	-	-	-	-	S1 Up
LOC_Os08g43410	1.6065	-	-	-	-	2.75651	-	-	-	-	S1 Up
LOC_Os08g43570	6.64349	-	-	-	-	3.22761	-	-	-	-	S1 Up
LOC_Os08g44660	21.0176	-	-	-	-	6.93269	-	-	-	-	S1 Up
LOC_Os08g44790	9.3144	-	-	-	-	9.16807	-	-	-	-	S1 Up
LOC_Os09g01134	8.72633	-	-	-	-	7.31881	-	-	-	-	S1 Up
LOC_Os09g09460	21.6423	-	-	-	-	18.365	-	-	-	-	S1 Up
LOC_Os09g10740	18.3244	-	-	-	-	5.10055	-	-	-	-	S1 Up
LOC_Os09g12510	10.1912	-	-	-	-	18.4883	-	-	-	-	S1 Up
LOC_Os09g12620	8.43416	-	-	-	-	18.1033	-	-	-	-	S1 Up
LOC_Os09g12630	8.14655	-	-	-	-	5.67924	-	-	-	-	S1 Up
LOC_Os09g15790	2.14737	-	-	-	-1.55604	2.52866	-	-	-	-	S1 Up
LOC_Os09g16970	16.8707	-	-	-	-	16.9582	-	-	-	-	S1 Up
LOC_Os09g26360	8.48648	-	-	-	-	10.11	-	-	-	-	S1 Up
LOC_Os09g26780	2.00889	-	-	-	-	2.50748	-	-	-	-	S1 Up
LOC_Os09g30030	21.0918	-	-	-	-	18.5647	-	-	-	-	S1 Up
LOC_Os09g30040	19.1126	-	-	-	-	17.0267	-	-	-	-	S1 Up
LOC_Os09g33910	7.32879	-	-	-	-	5.47071	-	-	-	-	S1 Up
LOC_Os09g37394	4.05824	-	-	-	-	7.82733	-	-	-	-	S1 Up
LOC_Os09g39950	7.28102	-	-	-	-	3.55084	-	-	-	-	S1 Up
LOC_Os10g02880	5.57967	-	-	-	-	3.68438	-	-4.00201	-3.78261	-7.83619	S1 Up
LOC_Os10g08022	10.824	-	-	-	-	10.7004	-	-	-	-	S1 Up
LOC_Os10g10700	9.7535	-	-	-	-	17.6337	-	-	-	-	S1 Up
LOC_Os10g11750	8.56209	-	-	-	-	17.6021	-	-	-	-	S1 Up
LOC_Os10g17660	13.3148	-	-	-	-	9.14895	-	-	-	-	S1 Up
LOC_Os10g17680	10.1304	-	-	-	-	9.00446	-	-	-	-	S1 Up
LOC_Os10g26600	13.4542	-	-	-	-	20.9604	-	-	-	-	S1 Up
LOC_Os10g27170	4.30315	-	-	-	-	4.25109	-	-	-	-	S1 Up
LOC_Os10g27480	10.2033	-	-	-	-	8.79673	-	-	-	-	S1 Up
LOC_Os10g32590	9.03881	-	-	-	-	7.60268	-	-	-	-	S1 Up
LOC_Os10g32900	5.98745	-	-	-	-	4.62936	-	-	-	-	S1 Up
LOC_Os10g33640	2.7129	-	-	-	-	2.85511	-	-	-	-	S1 Up
LOC_Os10g35930	6.25541	-	-1.71034	-2.31654	-2.03087	4.71139	-	-	-	-3.42256	S1 Up
LOC_Os10g39950	4.5809	-	-	-	-	3.28666	-	-	-	-	S1 Up
LOC_Os11g02580	4.74127	-	-	-	-	4.76172	-	-	-	-	S1 Up
LOC_Os11g03840	1.83364	-	-	-	-7.03931	2.75169	-	-	-	-	S1 Up
LOC_Os11g04170	6.28956	-	-	-	-	4.16642	-	-	-	-	S1 Up
LOC_Os11g05190	2.34871	-	-	-	-3.28811	3.3446	-	-	-	-	S1 Up
LOC_Os11g05510	8.80755	-	-	-	-	5.95015	-	-	-	-	S1 Up
LOC_Os11g05520	8.21375	-	-	-	-	7.36521	-	-	-	-	S1 Up
LOC_Os11g05970	18.2912	-	-	-	-	17.1548	-	-	-	-	S1 Up
LOC_Os11g06700	18.6811	-	-	-	-	6.94788	-	-	-	-	S1 Up
LOC_Os11g08680	17.8326	-	-	-	-	4.98799	-	-	-	-	S1 Up
LOC_Os11g08760	18.0909	-	-	-	-	18.1401	-	-	-	-	S1 Up
LOC_Os11g08930	17.6559	-	-	-	-	16.658	-	-	-	-	S1 Up
LOC_Os11g12740	2.42714	-	-	-	-	2.36564	-	-	-	-	S1 Up
LOC_Os11g20384	2.05591	-	-	-	-	3.40574	-	-	-	-	S1 Up
LOC_Os11g28610	7.11449	-	-	-	-	17.3584	-	-	-	-	S1 Up
LOC_Os11g31400	9.71688	-	-	-	-	20.7471	-	-	-	-	S1 Up
LOC_Os11g36230	20.4871	-	-	-	-	8.93886	-	-	-	-	S1 Up
LOC_Os11g37700	2.16976	-	-	-	-	2.16386	-	-	-	-	S1 Up
LOC_Os11g40550	7.77637	-	-	-	-	7.45568	-	-	-	-	S1 Up
LOC_Os11g45720	12.5606	-	-	-	-	9.2946	-	-	-	-	S1 Up
LOC_Os11g45730	11.504	-	-	-	-	10.0715	-	-	-	-	S1 Up
LOC_Os11g47600	4.35458	-	-	-	-	2.95166	-	-	-	-	S1 Up
LOC_Os12g05730	9.82176	-	-	-	-	16.9588	-	-	-	-	S1 Up
LOC_Os12g07700	12.9188	-	-	-	-	8.3406	-	-	-	-	S1 Up
LOC_Os12g12860	8.92817	-	-	-	-	8.96405	-	-	-	-	S1 Up
LOC_Os12g22920	20.1246	-	-	-	-	8.99375	-	-	-	-	S1 Up
LOC_Os12g27190	19.7746	-	-	-	-	17.0511	-	-	-	-	S1 Up
LOC_Os12g32360	1.14034	-	-1.21628	-3.23971	-3.53344	1.79084	-	-	-2.55396	-4.2653	S1 Up
LOC_Os12g35690	10.7335	-	-	-	-	18.9982	-	-	-	-	S1 Up
LOC_Os12g35710	11.4151	-	-	-	-	10.8613	-	-	-	-	S1 Up
LOC_Os12g36040	19.1666	-	-	-	-	16.7455	-	-	-	-	S1 Up
LOC_Os12g37660	11.5303	-	-	-	-	18.686	-	-	-	-	S1 Up
LOC_Os12g42650	8.47576	-	-	-	-	7.7672	-	-	-	-	S1 Up
LOC_Os12g43700	11.6376	-	-	-	-	19.0618	-	-	-	-	S1 Up
LOC_Os12g44350	5.68902	-	-	-	-	5.3236	-	-	-	-	S1 Up
LOC_Os01g42870	-	1.02068	-	-	-	-	1.57408	-	-	-	S2 Up
LOC_Os03g42630	-	5.77887	-	-	-	-	3.41883	-	-	-	S2 Up
LOC_Os05g41200	-	1.55818	-	-	-	-	2.29074	-	-	-	S2 Up
LOC_Os05g51050	-	1.48879	-	-	-	-	6.14227	-	-	-	S2 Up
LOC_Os06g44320	-	1.84972	-	-	-	-	7.1007	-	-	-	S2 Up
LOC_Os07g41590	-	1.98507	-	-	-	-	3.49798	-	-	-	S2 Up
LOC_Os11g06910	-	1.07188	-	-	-1.13928	-	1.86566	-	-	-	S2 Up
LOC_Os01g61410	-	-	-1.26902	-	1.11119	-	-	-2.80499	-	-	S3 Down
LOC_Os01g62760	-	-	-1.11411	-	-	-	-	-1.69451	-	-	S3 Down
LOC_Os01g71350	2.43617	-	-1.3739	-	-	-	-	-2.90161	-	-	S3 Down
LOC_Os01g72250	-	-	-1.07131	-	-	-	-	-1.66984	-	-	S3 Down
LOC_Os02g21920	-	-	-1.28867	-	-	-	-	-2.41113	-	-	S3 Down
LOC_Os02g35600	-	-	-1.07844	-	-	-	-	-1.50102	-	-	S3 Down
LOC_Os02g43170	-	-	-2.43553	-	-	-	-	-3.96393	-	-	S3 Down
LOC_Os02g49320	-	-	-1.03381	-	-	-	-	-1.55208	-	-	S3 Down
LOC_Os02g55150	-	-	-1.35454	-	-	-	-	-2.54157	-	-	S3 Down
LOC_Os03g09880	-	-	-1.64406	-	1.04057	-	-	-1.96282	-	-	S3 Down
LOC_Os03g10890	-	-	-1.01964	-	-	-	-	-1.49606	-	-	S3 Down
LOC_Os03g57500	-	-	-1.07445	-	-	-	-	-1.46043	-	-	S3 Down
LOC_Os04g53740	-	-	-1.37071	-	-	-	-	-2.35485	-	-	S3 Down
LOC_Os05g23130	-	-	-1.01246	-	1.75427	-	-	-1.41127	-	1.36388	S3 Down
LOC_Os06g08564	-	-	-1.47413	-	-	-	-	-1.48625	-	-	S3 Down
LOC_Os06g34450	-	-	-1.89059	-	-	-	-	-2.9435	-	-	S3 Down
LOC_Os06g49990	-	-	-1.01061	-	-	-	-	-1.98237	-	-	S3 Down
LOC_Os07g09970	-	-	-1.49694	-	-	-	-	-2.39205	-	-	S3 Down
LOC_Os07g37310	-	-	-1.22589	-	-	-	-	-2.15234	-	-	S3 Down
LOC_Os07g45350	-	-	-1.44346	-	-	-	-	-1.75708	-	-	S3 Down
LOC_Os08g10480	-	-	-1.13193	-	-	-	-	-1.83773	-	-	S3 Down
LOC_Os10g14011	-	-	-1.69517	-	-	-	-	-2.09098	-	-	S3 Down
LOC_Os10g39670	-	-	-1.02204	-	-	-	-	-2.06987	-	-	S3 Down
LOC_Os01g25440	-	-	1.03905	-	-	-	-	1.86437	-	-	S3 Up
LOC_Os01g44310	-	-	1.82658	-	-	-	-	2.03682	-	-	S3 Up
LOC_Os01g71050	-	-	1.75403	-	-1.44014	-	-	1.46461	-	-	S3 Up
LOC_Os02g05880	-	-	1.33918	-	-	-	-	1.48849	-	-	S3 Up
LOC_Os02g07330	-	-	4.14866	-	-	-	-	6.01155	-	-	S3 Up
LOC_Os02g09340	-1.86614	-	1.00243	-	-1.02266	-1.66746	-	1.64556	-	-	S3 Up
LOC_Os02g49090	-	-	1.46024	-	-	-	-	1.81449	-	-	S3 Up
LOC_Os02g55950	-	-	1.08205	-	-	-	-	1.81398	-	-	S3 Up
LOC_Os03g04960	-	-	1.08589	-	-	-	-	2.04474	-	-	S3 Up
LOC_Os03g15350	-	-	1.30845	-	-1.05378	-	-	1.60748	-	-	S3 Up
LOC_Os03g25600	-	-	1.06233	-	-	-	-	1.56128	-	-	S3 Up
LOC_Os03g38120	-	-	1.36831	-	-	-	-	1.81923	-	-	S3 Up
LOC_Os04g47912	-	-	1.65874	-	-	-	-	1.91967	-	-	S3 Up
LOC_Os04g48520	-	-	1.12913	-	-	-	-	1.96294	-	-	S3 Up
LOC_Os04g48540	-	-	6.81933	-	-	-	-	16.918	-	-	S3 Up
LOC_Os05g26350	-	-	20.1739	-	-	-	-	18.3005	-	-	S3 Up
LOC_Os05g26620	-	-	23.7368	-	-	-	-	15.3128	-	-	S3 Up
LOC_Os06g10430	-	-	1.30174	-	-	-	-	1.86275	-	-	S3 Up
LOC_Os06g35090	-	-	16.6977	-	-	-	-	16.9828	-	-	S3 Up
LOC_Os07g28644	-	-	1.06752	-	-	-	-	1.52932	-	-	S3 Up
LOC_Os07g28900	-	-	1.69456	-	-	-	-	2.48567	-	-	S3 Up
LOC_Os08g32370	-	-	16.6331	-	-	-	-	16.6216	-	-	S3 Up
LOC_Os09g19830	-	-	1.26019	-	-	-	-	2.16518	-	-	S3 Up
LOC_Os09g29790	-	-	1.19213	-	-	-	-	1.79146	-	-	S3 Up
LOC_Os09g33960	-	-	1.65694	-	-	-	-	2.33225	-	-	S3 Up
LOC_Os09g38370	-	-	1.11741	-	-	-	-	1.45664	-	-	S3 Up
LOC_Os10g20530	-	-	16.8467	-	-	-	-	16.6252	-	-	S3 Up
LOC_Os10g28660	-	-	5.34364	-	-	-	-	8.58771	-	-	S3 Up
LOC_Os10g38850	-	-	1.47171	-	-	-	-	1.42036	-	-	S3 Up
LOC_Os11g43760	-	-	6.01656	-	-	-	-	4.67102	-	-	S3 Up
LOC_Os12g13390	-	-	1.32366	-	-	-	-	1.82071	-	-	S3 Up
LOC_Os12g37900	-	-	1.65701	-	-	-	-	3.21351	-	-	S3 Up
LOC_Os09g20420	-	-	-	6.82584	-	-	-	-	6.24696	-	S4 Up
LOC_Os01g01830	-	-	-	-	-1.74787	-	-	-	-	-1.39726	S5 Down
LOC_Os01g08290	-	-	-	-	-1.53456	-	-	-	-	-1.73971	S5 Down
LOC_Os01g11650	-	-	-	-	-3.90963	-	-	-	-	-1.60075	S5 Down
LOC_Os01g11940	2.65327	2.1051	2.04352	-	-2.16274	2.50077	2.59774	-	-	-1.63433	S5 Down
LOC_Os01g34560	3.19524	4.06606	1.5098	-	-6.58786	-	2.07523	-	-	-3.62764	S5 Down
LOC_Os01g46169	-	-	-	-	-4.09395	-	-	-	-	-4.22391	S5 Down
LOC_Os01g50080	3.60625	2.73094	2.92765	-	-6.35345	2.39133	3.03947	-	-	-2.5664	S5 Down
LOC_Os01g55780	-	-	-	-	-1.66318	-	-	-	-	-2.29051	S5 Down
LOC_Os01g66610	2.40564	1.86521	-	-	-5.46146	1.7666	-	-	-	-5.16522	S5 Down
LOC_Os01g72340	-	-	-	-	-2.33238	-	-	-	-	-1.3989	S5 Down
LOC_Os01g73024	-	-	-	-	-3.0182	-	-	-	-	-2.70474	S5 Down
LOC_Os02g03430	-	-	-	-	-2.01858	-	-	-	-	-3.39279	S5 Down
LOC_Os02g48150	-	-	-	-	-3.02507	-	-	-	-	-2.19463	S5 Down
LOC_Os02g52610	-	-	-	-	-1.79062	-	-	-	-	-1.73395	S5 Down
LOC_Os02g53180	3.11827	2.95713	1.0228	-	-5.10661	2.74862	2.13193	-	-	-2.15698	S5 Down
LOC_Os02g58030	-	-	-	-	-2.25009	-	-	-	-	-1.63584	S5 Down
LOC_Os03g15530	-	-	-	-	-3.11702	-	-	-	-	-1.92014	S5 Down
LOC_Os03g17590	-	-	-	-	-1.83868	-	-	-	-	-2.07567	S5 Down
LOC_Os03g17680	2.11343	2.4131	2.11419	-	-4.69026	-	-	-	-	-2.61381	S5 Down
LOC_Os03g18770	1.30942	1.15121	-	-	-3.57813	1.65901	-	-	-	-1.60894	S5 Down
LOC_Os03g41229	-	-	-	-	-1.59771	-	-	-	-	-2.14487	S5 Down
LOC_Os03g51910	1.18518	-	-	-	-3.7019	-	-	-	-	-2.19429	S5 Down
LOC_Os03g59080	1.39811	-	1.08139	-	-3.39618	-	-	-	-	-1.87853	S5 Down
LOC_Os04g20280	1.2733	1.33825	-	-	-1.92392	-	-	-	-	-1.56814	S5 Down
LOC_Os04g38790	2.55829	2.97985	-	-	-2.26627	-	-	-	-	-1.95834	S5 Down
LOC_Os05g38590	-	-	-	-	-4.01164	-	-	-	-	-1.58749	S5 Down
LOC_Os06g03930	-	-	-	-	-2.42254	-	-	-	-	-2.59557	S5 Down
LOC_Os06g05860	1.97045	1.8609	1.05463	-	-5.37529	-	-	-	-	-2.67216	S5 Down
LOC_Os06g30130	1.35717	1.27911	-	-	-4.32775	-	-	-	-	-1.65801	S5 Down
LOC_Os06g44610	2.00888	2.67147	1.6279	-	-2.09969	-	-	-	-	-2.71206	S5 Down
LOC_Os06g50340	3.0186	2.38434	1.30619	-	-5.12642	2.66465	2.35374	-	-	-1.75852	S5 Down
LOC_Os07g01540	-	-	-	-	-2.11363	-	-	-	-	-2.11409	S5 Down
LOC_Os07g03710	2.21543	1.48459	-	-	-4.86111	2.20484	-	-	-	-3.23261	S5 Down
LOC_Os07g05720	1.13257	-	-	-	-2.40058	-	-	-	-	-1.84072	S5 Down
LOC_Os07g37560	-	-	-	-	-1.03664	-	-	-	-	-2.02385	S5 Down
LOC_Os07g39800	2.18498	2.09798	-	-	-4.39216	-	2.03498	-	-	-2.16958	S5 Down
LOC_Os07g46630	-	-	-	-	-3.62643	1.87663	-	-	-	-2.61772	S5 Down
LOC_Os07g49240	2.74523	2.53427	1.44639	-	-1.91418	1.66117	1.6989	-	-	-2.13126	S5 Down
LOC_Os08g05280	-	-	-	-	-2.09444	-	-	-	-	-1.88865	S5 Down
LOC_Os10g07080	-	-	-	-	-2.59549	-	-	-	-	-2.54862	S5 Down
LOC_Os10g19200	-	-	-	-	-6.43177	-	-	-	-	-3.03679	S5 Down
LOC_Os10g28320	-	-	-	-	-3.48102	-	-	-	-	-2.15221	S5 Down
LOC_Os10g34310	-	-	-	-	-2.10884	-	-	-	-	-2.09048	S5 Down
LOC_Os11g21804	-	-	-	-	-3.13584	-	-	-	-	-2.03338	S5 Down
LOC_Os12g03080	-	-	-	-	-1.29151	-	-	-	-	-2.47383	S5 Down
LOC_Os12g03430	-	-	-	-	-1.96737	-	-	-	-	-2.32897	S5 Down
LOC_Os12g31480	-	-	-	-	-1.5529	-	-	-	-	-1.57425	S5 Down
LOC_Os01g40550	-	-	-	-	7.26173	-	-	-	-	6.31757	S5 Up
LOC_Os01g52610	-	-	-	-	1.27119	-	-	-	-	2.08583	S5 Up
LOC_Os02g04340	-	-	-	-	5.16968	-	-	-	-	3.66213	S5 Up
LOC_Os02g13940	-	-	-	-	18.1789	-	-	-	-	18.9551	S5 Up
LOC_Os02g30610	-	-	-	-	13.3673	-	-	-	-	4.03493	S5 Up
LOC_Os02g36830	-	-	-	-	7.24914	-	-	-	-	2.52881	S5 Up
LOC_Os02g36845	-	-	-	-	6.54135	-	-	-	-	4.21805	S5 Up
LOC_Os02g38386	-	-	-	-	1.65374	-	-	-	-	4.69788	S5 Up
LOC_Os02g47860	-	-	-	-	1.73082	-	-	-	-	1.70456	S5 Up
LOC_Os03g16812	-	-	-	-	5.16259	-	-	-	-	3.31091	S5 Up
LOC_Os03g19275	-	-	-	-	17.7241	-	-	-	-	7.87272	S5 Up
LOC_Os03g48870	-	-	-	-	7.19597	-	-	-	-	5.17978	S5 Up
LOC_Os03g50250	-	-	-	-	6.4315	-	-	-	-	16.7337	S5 Up
LOC_Os03g55680	-	-	-	-	5.4257	-	-	-	-	4.75482	S5 Up
LOC_Os03g59710	-	-	-	-	1.11864	-	-	-	-	1.37346	S5 Up
LOC_Os04g07830	-	-	-	-	4.7053	-	-	-	-	7.43844	S5 Up
LOC_Os04g46650	-	-	-	-	7.73947	-	-	-	-	17.1702	S5 Up
LOC_Os05g12481	-2.29859	-2.66661	-2.65043	-	2.01092	-	-	-2.64043	-	2.03073	S5 Up
LOC_Os06g06120	-1.37482	-1.53108	-	-	1.25539	-1.82862	-1.70659	-	-	1.35219	S5 Up
LOC_Os06g09370	-	-	-	-	1.06722	-	-	-	-	2.14803	S5 Up
LOC_Os06g15430	-	-	-	-	17.1505	-	-	-	-	16.6995	S5 Up
LOC_Os06g36940	-	-	-	-	4.88654	-	-	-	-	2.19034	S5 Up
LOC_Os07g06830	-2.88521	-3.3496	-1.48738	-	1.39596	-	-	-2.46411	-	1.50319	S5 Up
LOC_Os07g15490	-	-	-	-	1.2966	-	-	-	-	1.42798	S5 Up
LOC_Os07g33224	-	-	-	-	1.51183	-	-	-	-	2.54139	S5 Up
LOC_Os08g07400	-	-	-	-	1.46176	-	-	-	-	1.39005	S5 Up
LOC_Os08g39100	-	-	-	-	1.52138	-	-	-	-	1.55676	S5 Up
LOC_Os09g15830	-	-	-	-	8.03172	-	-	-	-	17.561	S5 Up
LOC_Os10g26730	-	-	-	-	1.1751	-	-	-	-	4.01111	S5 Up
LOC_Os10g32509	-	-	-	-	2.41558	-	-	-	-	3.17908	S5 Up
LOC_Os11g02720	-	-	-	-	1.26394	-	-	-	-	4.74009	S5 Up
LOC_Os11g11350	-	-	-	-	16.8692	-	-	-	-	17.0223	S5 Up
LOC_Os11g24440	-	-	-	-	6.75795	-	-	-	-	6.36713	S5 Up
LOC_Os12g02130	-	-	-	-	1.10656	-	-	-	-	1.77824	S5 Up

## Sheet: Table S6 
Table S6. FPKM values of cell cycle related genes specifically up regulated in seeds of SN and LGR.
S. No.	Cell cycle genes specifically up regulated in SN*	FPKM						RGAP annotation
		SN Leaf	SN S1	SN S2	SN S3	SN S4	SN S5
1	LOC_Os01g13260	0.67209	2.73995	2.49493	1.37956	0.521249	0.240679	cyclin-A1, putative, expressed
2	LOC_Os01g60040	4.78776	9.48644	5.61191	7.24879	5.26074	3.74759	HEAT repeat family protein, putative, expressed
3	LOC_Os02g03400	0.324277	1.94336	0.0391377	0.0347099	0	0	microtubule associated protein, putative, expressed
4	LOC_Os02g10100	0.00701785	0.517025	1.00468	1.39472	0.877367	0.787933	leucine-rich repeat receptor protein kinase EXS precursor, putative, expressed
5	LOC_Os02g37920	7.28093	3.63785	3.28411	2.57371	5.75677	16.5367	expressed protein
6	LOC_Os02g40680	4.2654	3.9052	3.3402	1.4732	5.19263	18.4653	mis12 protein, expressed
7	LOC_Os02g42910	0.462606	1.0702	0.754876	0.776306	0.761668	0.750888	expressed protein
8	LOC_Os02g43920	1.77792	3.31294	3.89785	3.57933	4.88905	8.4615	cell division cycle protein 23, putative, expressed
9	LOC_Os02g51180	8.36745	9.00787	10.0689	9.9686	11.6579	25.921	cullin, putative, expressed
10	LOC_Os02g53680	4.07486	4.15354	4.5251	5.02807	6.77162	10.0841	RPA1A - Putative single-stranded DNA binding complex subunit 1, expressed
11	LOC_Os03g02680	8.731	11.5256	14.436	17.7585	17.0048	7.98537	cyclin-dependent kinase A-1, putative, expressed
12	LOC_Os03g03140	6.49689	6.94045	9.80578	6.18152	11.7943	26.1099	RNA recognition motif containing protein, putative, expressed
13	LOC_Os03g10570	0.427377	3.38412	2.65134	2.16345	0.561965	0.0447694	HORMA domain containing protein, putative, expressed
14	LOC_Os03g11060	8.71681	12.3549	15.9246	11.5207	18.4349	34.8985	MFP1 attachment factor 1, putative, expressed
15	LOC_Os03g11190	0.0157023	0.300975	0.825118	0.611576	1.06676	1.60728	expressed protein
16	LOC_Os03g15650	7.3322	11.1993	14.3637	18.0164	13.4723	11.4047	vacuolar sorting protein, putative, expressed
17	LOC_Os03g19059	5.4114	6.52504	12.1223	12.5062	10.31	8.91706	anaphase-promoting complex subunit 11, putative, expressed
18	LOC_Os03g33580	5.38	9.75036	9.70043	5.67608	10.55	18.7052	mitotic checkpoint protein, putative, expressed
19	LOC_Os03g38020	72.758	73.804	77.8425	77.465	105.717	194.006	mps one binder kinase activator-like 1A, putative, expressed
20	LOC_Os03g43890	30.9532	28.0189	33.5033	19.2712	32.3836	71.7191	WD domain, G-beta repeat domain containing protein, expressed
21	LOC_Os03g46325	0.389401	0.75037	0.587651	1.47213	1.29407	3.21929	pattern formation protein, putative, expressed
22	LOC_Os03g50220	7.53311	6.35118	12.9152	13.7413	15.2091	25.469	homologous-pairing protein meu13, putative, expressed
23	LOC_Os04g41110	1.24763	1.05808	1.41161	0.985691	6.43449	21.3657	Rad21 / Rec8 like protein, putative, expressed
24	LOC_Os04g42840	6.28008	11.9266	11.9856	13.1562	10.1966	8.75465	HEAT repeat family protein, putative, expressed
25	LOC_Os04g56800	9.09502	7.23593	11.6691	19.9045	12.7789	11.5631	peptidyl-prolyl cis-trans isomerase, putative, expressed
26	LOC_Os05g01240	4.47789	8.46569	5.13329	10.5092	24.7246	31.3136	AML1, putative, expressed
27	LOC_Os05g05700	47.8839	54.0587	69.8497	74.182	104.493	183.637	cullin, putative, expressed
28	LOC_Os06g08380	0.0243519	2.60525	0.0799034	0.070763	0.042808	0.0138732	1,3-beta-glucan synthase component domain containing protein, expressed
29	LOC_Os06g40840	1.97277	3.86664	4.1456	5.24276	3.86515	4.0255	microtubule associated protein, putative, expressed
30	LOC_Os06g46540	1.49861	2.41201	1.54066	1.01317	2.54476	5.81241	cell division cycle protein 23, putative, expressed
31	LOC_Os07g23340	0.538698	1.69107	0.929788	1.00143	0.446756	0.168574	male sterility protein, putative, expressed
32	LOC_Os07g43020	29.3666	20.3774	27.9215	20.7257	28.4728	68.5896	TRM112, putative, expressed
33	LOC_Os07g43240	0	4.31635	18.4086	11.0759	11.747	11.1388	SKP1-like protein 1B, putative, expressed
34	LOC_Os08g06050	0.510715	3.39729	3.8129	2.43709	3.13135	6.22813	OsTOP6A2 - Topoisomerase 6 subunit A homolog 2, expressed
35	LOC_Os08g06600	0.0368057	2.55923	1.89525	0.909115	0.325064	0.309585	nuf2 family protein, expressed
36	LOC_Os08g07890	0.635546	1.01432	1.1121	1.45939	0.509795	0.0786187	NB-ARC domain containing protein, expressed
37	LOC_Os08g38220	11.6304	35.569	46.7771	31.0333	29.8179	37.9125	dof zinc finger domain containing protein, putative, expressed
38	LOC_Os09g09470	1.87729	3.79903	3.27805	4.05233	2.93886	1.28067	WD domain, G-beta repeat domain containing protein, expressed
39	LOC_Os09g27700	1.42762	4.7505	4.0101	4.08311	1.41419	0.196281	microtubule associated protein, putative, expressed
40	LOC_Os09g37930	3.71975	1.52994	1.07266	1.75711	4.52636	10.3712	expressed protein
41	LOC_Os10g25674	2.35962	7.92287	3.66563	4.64708	7.85784	16.4777	mps one binder kinase activator-like 1A, putative, expressed
42	LOC_Os10g34580	2.79807	3.57803	5.39928	5.40708	8.11449	19.9373	FHA domain containing protein, putative, expressed
43	LOC_Os10g35720	32.3498	45.167	55.317	58.6058	81.9111	110.031	OsGrx_S17 - glutaredoxin subgroup II, expressed
44	LOC_Os11g36430	39.6407	28.8723	30.7722	33.3858	56.9401	96.3584	zinc finger, C3HC4 type domain containing protein, expressed
45	LOC_Os12g06200	2.76627	6.70608	5.06223	2.1921	1.30601	0.667777	E2F family transcription factor protein, putative, expressed
46	LOC_Os12g30020	13.6213	16.5589	22.3986	29.504	37.7829	66.1579	cyclin-T1-4, putative, expressed
47	LOC_Os12g34460	5.16729	3.13511	2.72909	5.27367	12.9572	31.3121	auxin-binding protein 4 precursor, putative, expressed
S. No.	Cell cycle genes specifically up regulated in LGR*		FPKM					RGAP annotation
		LGR Leaf	LGR S1	LGR S2	LGR S3	LGR S4	LGR S5
1	LOC_Os01g07110	0.112494	0.44652	0.53587	1.20201	0.366812	0.369378	BRCA2 repeat family protein, expressed
2	LOC_Os01g48700	1.35936	4.14787	5.95439	5.17899	2.45883	1.54993	transcription factor Dp, putative, expressed
3	LOC_Os01g63710	0.529276	1.19221	1.39444	3.53356	1.20032	0.525769	CDC6 - Putative DNA replication initiation protein, expressed
4	LOC_Os02g03294	0.108347	0.781512	1.77101	0.657508	0.538524	0.396983	cyclin, putative, expressed
5	LOC_Os02g33430	3.57331	3.57497	4.38665	12.3497	9.30408	7.68412	E2F family transcription factor protein, putative, expressed
6	LOC_Os02g52460	2.21802	3.41167	5.0391	23.583	11.3598	3.97697	zinc knuckle domain containing protein, expressed
7	LOC_Os03g11380	6.65591	5.78238	8.05815	36.8024	39.5394	25.552	SNARE domain containing protein, putative, expressed
8	LOC_Os03g15810	0.0925255	0.682614	0.866047	2.57287	0.968754	0.701611	AAA-type ATPase family protein, putative, expressed
9	LOC_Os03g54091	2.04899	2.4287	3.05	7.56363	4.54311	2.38634	OsTOP6A1 - Topoisomerase 6 subunit A homolog 1, expressed
10	LOC_Os04g30790	0.738963	2.50119	3.29322	6.10397	3.80051	2.25214	expressed protein
11	LOC_Os04g56070	16.9327	21.5584	26.9658	62.2212	42.7434	27.5505	COP9 signalosome complex subunit 5b, putative, expressed
12	LOC_Os05g08750	10.042	7.16888	6.54465	1.60658	26.8455	48.2851	UDP-glucoronosyl and UDP-glucosyl transferase domain containing protein, expressed
13	LOC_Os05g47970	0.0204344	0.319313	0.961786	1.43057	0.132476	0.0828778	microtubule associated protein, putative, expressed
14	LOC_Os05g48880	0.323223	1.09503	1.39858	1.42282	0.500707	0.2782	expressed protein
15	LOC_Os06g41050	0	0.193166	0.537434	1.91789	0.496146	0.136071	expressed protein
16	LOC_Os07g30240	0.0736287	0.861366	0.949801	1.30719	0.545691	0.224961	mutS family domain IV containing protein, expressed
17	LOC_Os08g02400	60.9642	81.7809	110.572	228.948	174.351	111.738	40S ribosomal protein S13, putative, expressed
18	LOC_Os08g02550	12.2323	14.3298	17.1336	50.7707	32.7964	22.1827	proteasome subunit, putative, expressed
19	LOC_Os10g30420	2.40456	3.32979	3.98646	10.9261	10.9937	12.3056	transcription factor Dp, putative, expressed
20	LOC_Os12g04980	0.523401	2.97496	3.89292	6.18959	6.35849	3.84402	DNA repair protein Rad51, putative, expressed
21	LOC_Os12g24550	0.813839	2.47485	2.95641	4.71801	1.06855	0.798559	expressed protein
* DEGs specifc to S5 stage of SN and S3 stage of LGR are in mentioned in red.

## Sheet: Table S7
Table S7. List of DEGs preferential to S3 stage of LGR by comparison with SN S3/LGR S2 and SN S2/LGR S2. Genes which are LGR S3 preferential in both analyses have been highlighted.
S3-preferential DEGs with respect to SN S3 and LGR S2 stage	log2(fold_change)	p_value	RGAP annotation		S3-preferential DEGs with respect to SN S2 and LGR S2 stage	log2(fold_change)	p_value	RGAP annotation
LOC_Os01g01340	-5.07273	1.17227e-05	light-induced protein 1-like, putative, expressed		LOC_Os01g01340	-5.07273	1.17227e-05	light-induced protein 1-like, putative, expressed
LOC_Os01g01350	3.85733	8.06657e-05	SNF7 domain containing protein, putative, expressed		LOC_Os01g01350	3.85733	8.06657e-05	SNF7 domain containing protein, putative, expressed
LOC_Os01g01360	-2.5697	0.00558696	peptide transporter PTR2, putative, expressed		LOC_Os01g01360	-2.5697	0.00558696	peptide transporter PTR2, putative, expressed
LOC_Os01g01510	1.52955	0.0180027	sas10/Utp3 family protein, expressed		LOC_Os01g01450	-2.17967	0.00777762	stress responsive protein, putative, expressed
LOC_Os01g01610	-2.80649	0.000178668	IscA-like iron-sulfur assembly protein, mitochondrial precursor, putative, expressed		LOC_Os01g01510	1.52955	0.0180027	sas10/Utp3 family protein, expressed
LOC_Os01g01930	2.5905	0.0195811	expressed protein		LOC_Os01g01620	-2.7437	5.62377e-05	kinase, pfkB family, putative, expressed
LOC_Os01g02090	1.58526	0.0079406	expressed protein		LOC_Os01g02090	1.58526	0.0079406	expressed protein
LOC_Os01g02390	-2.31088	0.00223754	protein kinase domain containing protein, expressed		LOC_Os01g02390	-2.31088	0.00223754	protein kinase domain containing protein, expressed
LOC_Os01g02490	-3.48523	0.0146945	expressed protein		LOC_Os01g02490	-3.48523	0.0146945	expressed protein
LOC_Os01g02730	-1.9979	0.00707927	TAK14, putative, expressed		LOC_Os01g02730	-1.9979	0.00707927	TAK14, putative, expressed
LOC_Os01g02900	-2.79125	0.000415978	glycosyltransferase, putative, expressed		LOC_Os01g02920	-2.58931	4.81461e-05	glycosyltransferase protein, putative, expressed
LOC_Os01g02920	-2.58931	4.81461e-05	glycosyltransferase protein, putative, expressed		LOC_Os01g02960	1.6127	0.0141843	expressed protein
LOC_Os01g02960	1.6127	0.0141843	expressed protein		LOC_Os01g03030	-1.94063	0.00651198	alanyl-tRNA synthetase, putative, expressed
LOC_Os01g03130	-1.86527	0.0196782	expressed protein		LOC_Os01g03110	1.67969	0.015635	expressed protein
LOC_Os01g03340	-2.37442	0.000293005	BBTI4 - Bowman-Birk type bran trypsin inhibitor precursor, expressed		LOC_Os01g03130	-1.86527	0.0196782	expressed protein
LOC_Os01g03710	-2.29822	0.00986956	mannose-6-phosphate isomerase, putative, expressed		LOC_Os01g03340	-2.37442	0.000293005	BBTI4 - Bowman-Birk type bran trypsin inhibitor precursor, expressed
LOC_Os01g04030	2.57354	0.000101219	signal peptidase complex subunit 3, putative, expressed		LOC_Os01g03690	-2.91834	2.24628e-06	TKL_IRAK_DUF26-lg.1 - DUF26 kinases have homology to DUF26 containing loci, expressed
LOC_Os01g04350	-3.79381	9.91094e-09	hsp20/alpha crystallin family protein, putative, expressed		LOC_Os01g03710	-2.29822	0.00986956	mannose-6-phosphate isomerase, putative, expressed
LOC_Os01g05090	-2.90897	0.00199444	expressed protein		LOC_Os01g03760	2.26088	0.00248377	expressed protein
LOC_Os01g05470	1.62449	0.00740071	transcription factor X1, putative, expressed		LOC_Os01g04050	-4.1558	1.41817e-06	BBTI12 - Bowman-Birk type bran trypsin inhibitor precursor, expressed
LOC_Os01g05540	2.11503	0.00260258	expressed protein		LOC_Os01g04280	-3.14265	1.3252e-06	calmodulin binding protein, putative, expressed
LOC_Os01g05585	20.9262	1.18336e-06	metallothionein, putative, expressed		LOC_Os01g04350	-3.79381	9.91094e-09	hsp20/alpha crystallin family protein, putative, expressed
LOC_Os01g05610	2.0636	0.00260471	Core histone H2A/H2B/H3/H4 domain containing protein, putative, expressed		LOC_Os01g04580	-2.23326	0.0134779	Ser/Thr protein kinase, putative, expressed
LOC_Os01g05630	2.56477	2.11411e-05	Core histone H2A/H2B/H3/H4 domain containing protein, putative, expressed		LOC_Os01g05090	-2.90897	0.00199444	expressed protein
LOC_Os01g05900	3.12056	7.92759e-06	Core histone H2A/H2B/H3/H4 domain containing protein, putative, expressed		LOC_Os01g05470	1.62449	0.00740071	transcription factor X1, putative, expressed
LOC_Os01g05970	1.78203	0.00671142	OsFBO1 - F-box and other domain containing protein, expressed		LOC_Os01g05540	2.11503	0.00260258	expressed protein
LOC_Os01g06010	1.51518	0.0113264	Core histone H2A/H2B/H3/H4 domain containing protein, putative, expressed		LOC_Os01g05610	2.0636	0.00260471	Core histone H2A/H2B/H3/H4 domain containing protein, putative, expressed
LOC_Os01g06460	-1.56161	0.0120216	uncharacterized Cys-rich domain containing protein, putative, expressed		LOC_Os01g05970	1.78203	0.00671142	OsFBO1 - F-box and other domain containing protein, expressed
LOC_Os01g06500	-3.12215	0.000509442	PHLOEM 2-LIKE A5, putative, expressed		LOC_Os01g06010	1.51518	0.0113264	Core histone H2A/H2B/H3/H4 domain containing protein, putative, expressed
LOC_Os01g07110	3.41446	0.000807729	BRCA2 repeat family protein, expressed		LOC_Os01g06280	-5.81628	0.0018719	TKL_IRAK_CrRLK1L-1.4 - The CrRLK1L-1 subfamily has homology to the CrRLK1L homolog, expressed
LOC_Os01g07200	-1.81698	0.00332033	staphylococcal nuclease homologue, putative, expressed		LOC_Os01g06460	-1.56161	0.0120216	uncharacterized Cys-rich domain containing protein, putative, expressed
LOC_Os01g07250	-1.73332	0.00398369	saposin-like type B, region 1 family protein, putative, expressed		LOC_Os01g06500	-3.12215	0.000509442	PHLOEM 2-LIKE A5, putative, expressed
LOC_Os01g07376	-2.18946	0.000768153	thioredoxin, putative, expressed		LOC_Os01g07110	3.41446	0.000807729	BRCA2 repeat family protein, expressed
LOC_Os01g07382	1.58822	0.0122635	expressed protein		LOC_Os01g07200	-1.81698	0.00332033	staphylococcal nuclease homologue, putative, expressed
LOC_Os01g07600	2.34622	0.0118728	expressed protein		LOC_Os01g07250	-1.73332	0.00398369	saposin-like type B, region 1 family protein, putative, expressed
LOC_Os01g07780	-3.25944	2.08107e-06	embryo-specific 3, putative, expressed		LOC_Os01g07376	-2.18946	0.000768153	thioredoxin, putative, expressed
LOC_Os01g07890	-3.6159	4.79688e-06	expressed protein		LOC_Os01g07382	1.58822	0.0122635	expressed protein
LOC_Os01g08110	-2.02475	0.00384068	flavonol-3-O-glycoside-7-O-glucosyltransferase 1, putative, expressed		LOC_Os01g07600	2.34622	0.0118728	expressed protein
LOC_Os01g08550	2.30398	0.00378698	aminoacyl-tRNA synthetase, putative, expressed		LOC_Os01g07760	-2.95434	8.63912e-05	phospholipase D, putative, expressed
LOC_Os01g08650	2.82455	0.00255287	expressed protein		LOC_Os01g07780	-3.25944	2.08107e-06	embryo-specific 3, putative, expressed
LOC_Os01g08660	1.79795	0.00258432	aquaporin protein, putative, expressed		LOC_Os01g07890	-3.6159	4.79688e-06	expressed protein
LOC_Os01g08770	2.30016	0.00018672	WD domain, G-beta repeat domain containing protein, expressed		LOC_Os01g07960	-1.69977	0.0135276	acyl-protein thioesterase, putative, expressed
LOC_Os01g08780	-4.23094	2.48668e-05	endonuclease/exonuclease/phosphatase family domain containing protein, expressed		LOC_Os01g08110	-2.02475	0.00384068	flavonol-3-O-glycoside-7-O-glucosyltransferase 1, putative, expressed
LOC_Os01g08860	-3.17618	0.000606747	hsp20/alpha crystallin family protein, putative, expressed		LOC_Os01g08430	1.45548	0.0145815	expressed protein
LOC_Os01g09000	2.33082	0.000115703	glutaminyl-tRNA synthetase, putative, expressed		LOC_Os01g08550	2.30398	0.00378698	aminoacyl-tRNA synthetase, putative, expressed
LOC_Os01g09100	-2.89676	0.00152588	WRKY10, expressed		LOC_Os01g08650	2.82455	0.00255287	expressed protein
LOC_Os01g09570	-3.89407	1.36881e-09	6-phosphofructokinase, putative, expressed		LOC_Os01g08660	1.79795	0.00258432	aquaporin protein, putative, expressed
LOC_Os01g09930	-4.42212	0.000130753	helix-loop-helix DNA-binding domain containing protein, expressed		LOC_Os01g08770	2.30016	0.00018672	WD domain, G-beta repeat domain containing protein, expressed
LOC_Os01g10040	-2.35117	0.00839258	cytochrome P450, putative, expressed		LOC_Os01g08780	-4.23094	2.48668e-05	endonuclease/exonuclease/phosphatase family domain containing protein, expressed
LOC_Os01g10350	1.49533	0.0182476	MPPN domain containing protein, expressed		LOC_Os01g08860	-3.17618	0.000606747	hsp20/alpha crystallin family protein, putative, expressed
LOC_Os01g10530	-1.71559	0.0170253	expressed protein		LOC_Os01g09000	2.33082	0.000115703	glutaminyl-tRNA synthetase, putative, expressed
LOC_Os01g10640	-5.12591	1.46436e-05	expressed protein		LOC_Os01g09030	2.16277	0.00345806	2-aminoethanethiol dioxygenase, putative, expressed
LOC_Os01g10680	-2.27409	0.00231616	GIL1, putative, expressed		LOC_Os01g09100	-2.89676	0.00152588	WRKY10, expressed
LOC_Os01g10690	1.93568	0.00371565	POLD3 - Putative DNA polymerase delta complex subunit, expressed		LOC_Os01g09450	-2.7084	0.000209955	OsIAA2 - Auxin-responsive Aux/IAA gene family member, expressed
LOC_Os01g10820	2.06491	0.00055676	ribosomal protein L5, putative, expressed		LOC_Os01g09570	-3.89407	1.36881e-09	6-phosphofructokinase, putative, expressed
LOC_Os01g10860	2.1443	0.00154792	expressed protein		LOC_Os01g09930	-4.42212	0.000130753	helix-loop-helix DNA-binding domain containing protein, expressed
LOC_Os01g10890	-2.07091	0.00519453	CAMK_KIN1/SNF1/Nim1_like.8 - CAMK includes calcium/calmodulin depedent protein kinases, expressed		LOC_Os01g10040	-2.35117	0.00839258	cytochrome P450, putative, expressed
LOC_Os01g10950	-3.1287	7.65036e-05	peptide-N4-asparagine amidase A, putative, expressed		LOC_Os01g10350	1.49533	0.0182476	MPPN domain containing protein, expressed
LOC_Os01g11400	18.3882	0.00048237	hypothetical protein		LOC_Os01g10460	6.28687	0.00140788	expressed protein
LOC_Os01g11780	16.8072	8.42777e-05	expressed protein		LOC_Os01g10530	-1.71559	0.0170253	expressed protein
LOC_Os01g11820	5.00878	0.000611917	expressed protein		LOC_Os01g10640	-5.12591	1.46436e-05	expressed protein
LOC_Os01g12000	-3.12503	0.00160844	expressed protein		LOC_Os01g10680	-2.27409	0.00231616	GIL1, putative, expressed
LOC_Os01g12080	-2.18655	0.00232927	plant-specific domain TIGR01589 family protein, putative, expressed		LOC_Os01g10690	1.93568	0.00371565	POLD3 - Putative DNA polymerase delta complex subunit, expressed
LOC_Os01g12090	1.8641	0.00450341	ribosomal protein S6 family protein, putative, expressed		LOC_Os01g10860	2.1443	0.00154792	expressed protein
LOC_Os01g12250	17.5706	4.42613e-09	expressed protein		LOC_Os01g10880	2.57757	0.0104116	expressed protein
LOC_Os01g12680	-4.47903	0.000236581	C4-dicarboxylate transporter/malic acid transport protein, expressed		LOC_Os01g10890	-2.07091	0.00519453	CAMK_KIN1/SNF1/Nim1_like.8 - CAMK includes calcium/calmodulin depedent protein kinases, expressed
LOC_Os01g12720	-1.71798	0.00459608	protein kinase domain containing protein, expressed		LOC_Os01g10950	-3.1287	7.65036e-05	peptide-N4-asparagine amidase A, putative, expressed
LOC_Os01g12760	-2.70836	0.00146245	cytochrome P450, putative, expressed		LOC_Os01g11414	-2.18183	0.0123097	sodium/calcium exchanger protein, putative, expressed
LOC_Os01g12870	1.40561	0.0201002	eukaryotic translation initiation factor 3 subunit E-interacting protein, putative, expressed		LOC_Os01g11780	16.8072	8.42777e-05	expressed protein
LOC_Os01g13080	2.22491	0.000244492	60S acidic ribosomal protein, putative, expressed		LOC_Os01g11820	5.00878	0.000611917	expressed protein
LOC_Os01g13404	2.36466	0.0202062	ATP binding protein, putative, expressed		LOC_Os01g12000	-3.12503	0.00160844	expressed protein
LOC_Os01g13930	-3.50469	2.47268e-06	expressed protein		LOC_Os01g12080	-2.18655	0.00232927	plant-specific domain TIGR01589 family protein, putative, expressed
LOC_Os01g14050	-2.27742	0.00493769	C2 domain containing protein, putative, expressed		LOC_Os01g12160	1.83185	0.0176366	OsGH3.3 - Probable indole-3-acetic acid-amido synthetase, expressed
LOC_Os01g14410	-5.77218	0	early light-induced protein, chloroplast precursor, putative, expressed		LOC_Os01g12250	17.5706	4.42613e-09	expressed protein
LOC_Os01g14630	-6.37847	0.000240438	polyprenyl synthetase, putative, expressed		LOC_Os01g12680	-4.47903	0.000236581	C4-dicarboxylate transporter/malic acid transport protein, expressed
LOC_Os01g14830	2.2642	0.000378064	ribosomal protein L3, putative, expressed		LOC_Os01g12720	-1.71798	0.00459608	protein kinase domain containing protein, expressed
LOC_Os01g14980	2.04922	0.00148762	RPA3 - Putative single-stranded DNA binding complex subunit 3, expressed		LOC_Os01g12760	-2.70836	0.00146245	cytochrome P450, putative, expressed
LOC_Os01g15000	-2.847	8.74437e-06	lipase, putative, expressed		LOC_Os01g13404	2.36466	0.0202062	ATP binding protein, putative, expressed
LOC_Os01g15029	1.38798	0.0209231	expressed protein		LOC_Os01g13550	-2.59663	4.24442e-05	beta-amylase, putative, expressed
LOC_Os01g15270	-2.64194	0.000244751	expressed protein		LOC_Os01g13930	-3.50469	2.47268e-06	expressed protein
LOC_Os01g16010	1.76171	0.0197343	BCAS2 protein, putative, expressed		LOC_Os01g14050	-2.27742	0.00493769	C2 domain containing protein, putative, expressed
LOC_Os01g16110	1.79226	0.00741898	la domain containing protein, putative, expressed		LOC_Os01g14410	-5.77218	0	early light-induced protein, chloroplast precursor, putative, expressed
LOC_Os01g16146	-2.01464	0.00615919	phenazine biosynthesis protein, putative, expressed		LOC_Os01g14630	-6.37847	0.000240438	polyprenyl synthetase, putative, expressed
LOC_Os01g16190	1.40872	0.0200219	26S proteasome non-ATPase regulatory subunit 14, putative, expressed		LOC_Os01g15000	-2.847	8.74437e-06	lipase, putative, expressed
LOC_Os01g16260	-1.73754	0.0160435	major facilitator superfamily antiporter, putative, expressed		LOC_Os01g15029	1.38798	0.0209231	expressed protein
LOC_Os01g16360	16.974	0.0106633	disease resistance protein, putative, expressed		LOC_Os01g15270	-2.64194	0.000244751	expressed protein
LOC_Os01g16960	-1.93827	0.0144796	pyruvate kinase, putative, expressed		LOC_Os01g16010	1.76171	0.0197343	BCAS2 protein, putative, expressed
LOC_Os01g16980	-2.92405	3.06596e-06	expressed protein		LOC_Os01g16110	1.79226	0.00741898	la domain containing protein, putative, expressed
LOC_Os01g17010	-2.24307	0.000223974	phospholipid-transporting ATPase, putative, expressed		LOC_Os01g16146	-2.01464	0.00615919	phenazine biosynthesis protein, putative, expressed
LOC_Os01g17180	1.52446	0.0119524	proteasome subunit, putative, expressed		LOC_Os01g16190	1.40872	0.0200219	26S proteasome non-ATPase regulatory subunit 14, putative, expressed
LOC_Os01g17320	2.28209	0.0016727	PPR repeat domain containing protein, putative, expressed		LOC_Os01g16260	-1.73754	0.0160435	major facilitator superfamily antiporter, putative, expressed
LOC_Os01g17390	-3.44107	2.04901e-06	OsFBX5 - F-box domain containing protein, expressed		LOC_Os01g16360	16.974	0.0106633	disease resistance protein, putative, expressed
LOC_Os01g17396	-4.69551	2.46335e-06	expressed protein		LOC_Os01g16520	2.21364	0.000388884	glutamyl-tRNA synthetase, cytoplasmic, putative, expressed
LOC_Os01g17402	5.60736	0.00124133	cyclin, putative, expressed		LOC_Os01g16714	2.24577	0.00316695	flavin monooxygenase, putative, expressed
LOC_Os01g17990	17.1558	4.50654e-07	expressed protein		LOC_Os01g16960	-1.93827	0.0144796	pyruvate kinase, putative, expressed
LOC_Os01g18230	-2.7055	0.00100559	FAD-linked oxidoreductase protein, putative, expressed		LOC_Os01g16980	-2.92405	3.06596e-06	expressed protein
LOC_Os01g18310	-3.15429	0.0177421	expressed protein		LOC_Os01g17180	1.52446	0.0119524	proteasome subunit, putative, expressed
LOC_Os01g18584	-3.90137	4.40776e-08	WRKY9, expressed		LOC_Os01g17320	2.28209	0.0016727	PPR repeat domain containing protein, putative, expressed
LOC_Os01g19130	-2.8947	1.24257e-05	protein phosphatase 2C, putative, expressed		LOC_Os01g17390	-3.44107	2.04901e-06	OsFBX5 - F-box domain containing protein, expressed
LOC_Os01g19170	-3.8524	4.21174e-06	polygalacturonase, putative, expressed		LOC_Os01g17396	-4.69551	2.46335e-06	expressed protein
LOC_Os01g19320	2.80943	0.00757158	expressed protein		LOC_Os01g17990	17.1558	4.50654e-07	expressed protein
LOC_Os01g19840	2.49154	4.01311e-05	60S ribosomal protein L29-2, putative, expressed		LOC_Os01g18230	-2.7055	0.00100559	FAD-linked oxidoreductase protein, putative, expressed
LOC_Os01g20880	-2.46657	0.0013287	OsWAK3 - OsWAK receptor-like cytoplasmic kinase OsWAK-RLCK, expressed		LOC_Os01g18310	-3.15429	0.0177421	expressed protein
LOC_Os01g21070	6.40407	2.15861e-05	endoglucanase, putative, expressed		LOC_Os01g19130	-2.8947	1.24257e-05	protein phosphatase 2C, putative, expressed
LOC_Os01g21180	1.97886	0.0084175	translation machinery-associated protein 20, putative, expressed		LOC_Os01g19170	-3.8524	4.21174e-06	polygalacturonase, putative, expressed
LOC_Os01g21850	1.62937	0.0105026	protein transport protein-related, putative, expressed		LOC_Os01g19320	2.80943	0.00757158	expressed protein
LOC_Os01g22490	1.9915	0.00130602	40S ribosomal protein S27a, putative, expressed		LOC_Os01g21180	1.97886	0.0084175	translation machinery-associated protein 20, putative, expressed
LOC_Os01g22600	-2.09512	0.00134792	mitochondrial carrier protein, putative, expressed		LOC_Os01g21850	1.62937	0.0105026	protein transport protein-related, putative, expressed
LOC_Os01g24430	-4.11295	3.26279e-07	expressed protein		LOC_Os01g22600	-2.09512	0.00134792	mitochondrial carrier protein, putative, expressed
LOC_Os01g24764	-2.25472	0.00351307	expressed protein		LOC_Os01g22660	4.06587	0.00597394	GDSL-like lipase/acylhydrolase, putative, expressed
LOC_Os01g25240	3.07476	0.000338769	expressed protein		LOC_Os01g24430	-4.11295	3.26279e-07	expressed protein
LOC_Os01g25386	-3.69023	4.54278e-07	multidrug resistance-associated protein, putative, expressed		LOC_Os01g24764	-2.25472	0.00351307	expressed protein
LOC_Os01g25470	17.5744	3.82753e-05	flavin monooxygenase, putative, expressed		LOC_Os01g25170	19.0523	9.785e-08	expressed protein
LOC_Os01g26174	-2.11741	0.011297	OsWAK5 - OsWAK receptor-like protein kinase, expressed		LOC_Os01g25240	3.07476	0.000338769	expressed protein
LOC_Os01g26320	18.4145	4.19694e-10	ZmEBE-1 protein, putative, expressed		LOC_Os01g25386	-3.69023	4.54278e-07	multidrug resistance-associated protein, putative, expressed
LOC_Os01g27360	-3.06688	1.13931e-06	glutathione S-transferase, putative, expressed		LOC_Os01g25440	1.86437	0.0123693	thiamin pyrophosphokinase 1, putative, expressed
LOC_Os01g27730	1.62898	0.00666141	GTPase of unknown function domain containing protein, putative, expressed		LOC_Os01g25470	17.5744	3.82753e-05	flavin monooxygenase, putative, expressed
LOC_Os01g27890	-2.49248	0.00154463	cytochrome P450, putative, expressed		LOC_Os01g26174	-2.11741	0.011297	OsWAK5 - OsWAK receptor-like protein kinase, expressed
LOC_Os01g31360	-3.08083	0.000711732	expressed protein		LOC_Os01g27360	-3.06688	1.13931e-06	glutathione S-transferase, putative, expressed
LOC_Os01g31370	-2.24705	0.000511373	glycosyltransferase, putative, expressed		LOC_Os01g27730	1.62898	0.00666141	GTPase of unknown function domain containing protein, putative, expressed
LOC_Os01g31570	-4.55897	0.00427102	expressed protein		LOC_Os01g27890	-2.49248	0.00154463	cytochrome P450, putative, expressed
LOC_Os01g32080	-1.99808	0.00231832	thiamine pyrophosphate enzyme, C-terminal TPP binding domain containing protein, expressed		LOC_Os01g28730	-2.92572	8.26208e-05	protein kinase domain containing protein, expressed
LOC_Os01g32160	18.7393	0.00408886	expressed protein		LOC_Os01g28790	-4.11803	5.5062e-08	PRAS-rich protein, putative, expressed
LOC_Os01g32790	1.76785	0.00449363	expressed protein		LOC_Os01g29104	4.42054	0.000343245	expressed protein
LOC_Os01g33030	2.09698	0.000589614	Brix domain containing protein, putative, expressed		LOC_Os01g29780	16.9733	3.05505e-05	expressed protein
LOC_Os01g34390	1.4911	0.0146489	prenyltransferase, putative, expressed		LOC_Os01g31360	-3.08083	0.000711732	expressed protein
LOC_Os01g34480	-2.3414	0.00183567	NAD dependent epimerase/dehydratase family protein, putative, expressed		LOC_Os01g31370	-2.24705	0.000511373	glycosyltransferase, putative, expressed
LOC_Os01g34614	1.58221	0.0105168	DNA directed RNA polymerase, 7 kDa subunit domain containing protein, expressed		LOC_Os01g31570	-4.55897	0.00427102	expressed protein
LOC_Os01g36600	1.77939	0.0122177	PPR repeat domain containing protein, putative, expressed		LOC_Os01g32080	-1.99808	0.00231832	thiamine pyrophosphate enzyme, C-terminal TPP binding domain containing protein, expressed
LOC_Os01g36940	1.60745	0.0151366	OsFBX13 - F-box domain containing protein, expressed		LOC_Os01g32160	18.7393	0.00408886	expressed protein
LOC_Os01g37470	-1.92249	0.0117714	asp/Glu racemase, putative, expressed		LOC_Os01g32790	1.76785	0.00449363	expressed protein
LOC_Os01g37690	-2.92836	0.00205026	sodium/calcium exchanger protein, putative, expressed		LOC_Os01g33030	2.09698	0.000589614	Brix domain containing protein, putative, expressed
LOC_Os01g38490	2.84777	0.00166799	expressed protein		LOC_Os01g34390	1.4911	0.0146489	prenyltransferase, putative, expressed
LOC_Os01g38520	3.15058	0.0112836	expressed protein		LOC_Os01g34480	-2.3414	0.00183567	NAD dependent epimerase/dehydratase family protein, putative, expressed
LOC_Os01g38660	-2.13216	0.000795648	expressed protein		LOC_Os01g34614	1.58221	0.0105168	DNA directed RNA polymerase, 7 kDa subunit domain containing protein, expressed
LOC_Os01g38980	-5.02778	0.000284336	calmodulin-binding protein, putative, expressed		LOC_Os01g34890	2.03487	0.0145318	GLUCAN SYNTHASE-LIKE protein, putative, expressed
LOC_Os01g39010	1.98613	0.00269964	50S ribosomal protein, putative, expressed		LOC_Os01g35590	17.236	9.51503e-05	expressed protein
LOC_Os01g39330	-2.90838	8.44057e-06	helix-loop-helix DNA-binding domain containing protein, expressed		LOC_Os01g35910	3.94395	0.0107183	expressed protein
LOC_Os01g39970	-3.25406	0.000201847	protein kinase domain containing protein, putative, expressed		LOC_Os01g37470	-1.92249	0.0117714	asp/Glu racemase, putative, expressed
LOC_Os01g40110	1.81148	0.00604003	ZOS1-11 - C2H2 zinc finger protein, expressed		LOC_Os01g37690	-2.92836	0.00205026	sodium/calcium exchanger protein, putative, expressed
LOC_Os01g40120	3.10435	0.00177739	expressed protein		LOC_Os01g38490	2.84777	0.00166799	expressed protein
LOC_Os01g40170	7.87433	1.64924e-07	translation initiation factor, putative, expressed		LOC_Os01g38520	3.15058	0.0112836	expressed protein
LOC_Os01g40650	2.3894	0.000387259	expressed protein		LOC_Os01g38660	-2.13216	0.000795648	expressed protein
LOC_Os01g41030	1.65587	0.0123219	ribosomal protein L25, putative, expressed		LOC_Os01g38980	-5.02778	0.000284336	calmodulin-binding protein, putative, expressed
LOC_Os01g41565	-2.30647	0.000304794	ATP-binding domain-containing protein, putative, expressed		LOC_Os01g39010	1.98613	0.00269964	50S ribosomal protein, putative, expressed
LOC_Os01g41610	2.03016	0.00343156	mitochondrial ATP synthase g subunit family protein, putative, expressed		LOC_Os01g39330	-2.90838	8.44057e-06	helix-loop-helix DNA-binding domain containing protein, expressed
LOC_Os01g41720	3.11845	0.000664334	expressed protein		LOC_Os01g39970	-3.25406	0.000201847	protein kinase domain containing protein, putative, expressed
LOC_Os01g41790	3.01519	0.00422727	expressed protein		LOC_Os01g40110	1.81148	0.00604003	ZOS1-11 - C2H2 zinc finger protein, expressed
LOC_Os01g41800	-2.33879	0.000945006	cytochrome P450, putative, expressed		LOC_Os01g40120	3.10435	0.00177739	expressed protein
LOC_Os01g41880	2.01438	0.000749974	hyaluronan/mRNA binding family domain containing protein, expressed		LOC_Os01g40170	7.87433	1.64924e-07	translation initiation factor, putative, expressed
LOC_Os01g41890	-2.90322	0.000595144	MLA1, putative, expressed		LOC_Os01g41030	1.65587	0.0123219	ribosomal protein L25, putative, expressed
LOC_Os01g42234	-3.80374	0.000129201	amino acid permease family protein, putative, expressed		LOC_Os01g41565	-2.30647	0.000304794	ATP-binding domain-containing protein, putative, expressed
LOC_Os01g42380	-2.4161	0.000434811	pleiotropic drug resistance protein, putative, expressed		LOC_Os01g41710	-3.7159	0.0207867	chlorophyll A-B binding protein, putative, expressed
LOC_Os01g42650	1.79391	0.00296331	cytochrome c oxidase subunit 5B, mitochondrial precursor, putative, expressed		LOC_Os01g41720	3.11845	0.000664334	expressed protein
LOC_Os01g42730	-2.2201	0.00025122	GDSL-like lipase/acylhydrolase, putative, expressed		LOC_Os01g41790	3.01519	0.00422727	expressed protein
LOC_Os01g42980	2.27896	0.00425751	ribosomal protein L22, putative, expressed		LOC_Os01g41800	-2.33879	0.000945006	cytochrome P450, putative, expressed
LOC_Os01g43260	17.3745	6.8009e-05	expressed protein		LOC_Os01g41890	-2.90322	0.000595144	MLA1, putative, expressed
LOC_Os01g43420	-1.91309	0.0014809	expressed protein		LOC_Os01g42080	1.60893	0.00963454	zinc ion binding protein, putative, expressed
LOC_Os01g43610	-5.22658	1.78859e-07	DUF623 domain containing protein, expressed		LOC_Os01g42140	-2.92768	0.000334062	expressed protein
LOC_Os01g43650	-3.76997	0.0027405	WRKY11, expressed		LOC_Os01g42234	-3.80374	0.000129201	amino acid permease family protein, putative, expressed
LOC_Os01g44260	6.34122	5.24094e-06	dihydroflavonol-4-reductase, putative, expressed		LOC_Os01g42380	-2.4161	0.000434811	pleiotropic drug resistance protein, putative, expressed
LOC_Os01g45470	-1.62139	0.0205668	expressed protein		LOC_Os01g42730	-2.2201	0.00025122	GDSL-like lipase/acylhydrolase, putative, expressed
LOC_Os01g45750	-1.64781	0.00777077	bile acid sodium symporter family protein, putative, expressed		LOC_Os01g43090	-1.65913	0.0126798	oxidoreductase, aldo/keto reductase family protein, putative, expressed
LOC_Os01g45900	-2.8274	0.000262912	OsFBX20 - F-box domain containing protein, expressed		LOC_Os01g43420	-1.91309	0.0014809	expressed protein
LOC_Os01g46060	1.46056	0.0164187	NUC189 domain containing protein, expressed		LOC_Os01g43610	-5.22658	1.78859e-07	DUF623 domain containing protein, expressed
LOC_Os01g46070	1.88342	0.00235674	lactate/malate dehydrogenase, putative, expressed		LOC_Os01g43650	-3.76997	0.0027405	WRKY11, expressed
LOC_Os01g46080	-2.35129	0.00194646	GDSL-like lipase/acylhydrolase, putative, expressed		LOC_Os01g43895	-1.72569	0.0105332	expressed protein
LOC_Os01g46910	18.109	9.47622e-11	microneme protein Sm70, putative, expressed		LOC_Os01g44120	-3.89331	1.9216e-05	expressed protein
LOC_Os01g47340	-2.19168	0.00334026	iron-sulfur cluster assembly enzyme ISCU, mitochondrial precursor, putative, expressed		LOC_Os01g44310	2.03682	0.00138156	dnaJ domain containing protein, expressed
LOC_Os01g47660	2.24726	0.000179084	60S ribosomal protein L18a, putative, expressed		LOC_Os01g45470	-1.62139	0.0205668	expressed protein
LOC_Os01g47690	-1.93968	0.00122343	metallo-beta-lactamase family protein, putative, expressed		LOC_Os01g45624	18.7309	7.42234e-09	oleosin, putative, expressed
LOC_Os01g48020	-3.91555	3.71983e-06	S-locus-like receptor protein kinase, putative, expressed		LOC_Os01g45659	3.44338	0.00546355	expressed protein
LOC_Os01g48290	-3.90878	0.00302464	dof zinc finger domain containing protein, putative, expressed		LOC_Os01g45750	-1.64781	0.00777077	bile acid sodium symporter family protein, putative, expressed
LOC_Os01g48310	-1.56942	0.015409	expressed protein		LOC_Os01g45900	-2.8274	0.000262912	OsFBX20 - F-box domain containing protein, expressed
LOC_Os01g48420	-1.56905	0.018228	peroxiredoxin, putative, expressed		LOC_Os01g46060	1.46056	0.0164187	NUC189 domain containing protein, expressed
LOC_Os01g48720	1.56817	0.0108718	RNA polymerase III subunit RPC82 family protein, putative, expressed		LOC_Os01g46070	1.88342	0.00235674	lactate/malate dehydrogenase, putative, expressed
LOC_Os01g48770	1.95251	0.00190051	60S ribosomal protein L37a, putative, expressed		LOC_Os01g46580	1.6281	0.0109418	actin-related protein 2/3 complex subunit 2, putative, expressed
LOC_Os01g49030	-2.49877	0.00206133	expressed protein		LOC_Os01g46910	18.109	9.47622e-11	microneme protein Sm70, putative, expressed
LOC_Os01g49290	2.46447	6.94767e-05	WD repeat-containing protein, putative, expressed		LOC_Os01g47070	-2.29132	0.000221057	glycosyl hydrolase, putative, expressed
LOC_Os01g49410	-2.20174	0.00334568	expressed protein		LOC_Os01g47340	-2.19168	0.00334026	iron-sulfur cluster assembly enzyme ISCU, mitochondrial precursor, putative, expressed
LOC_Os01g49440	-2.17714	0.0058245	expressed protein		LOC_Os01g47680	-2.04685	0.00898865	60S ribosomal protein L18a-1, putative, expressed
LOC_Os01g49470	-2.2195	0.0104902	E3 ubiquitin ligase, putative, expressed		LOC_Os01g47690	-1.93968	0.00122343	metallo-beta-lactamase family protein, putative, expressed
LOC_Os01g49830	-3.00925	5.57576e-06	B3 DNA binding domain containing protein, expressed		LOC_Os01g47710	17.1701	6.75334e-10	homeobox domain containing protein, expressed
LOC_Os01g50070	-3.89272	0.00509508	multidrug resistance protein 1, putative, expressed		LOC_Os01g48020	-3.91555	3.71983e-06	S-locus-like receptor protein kinase, putative, expressed
LOC_Os01g50160	-2.95949	7.51001e-05	MDR-like ABC transporter, putative, expressed		LOC_Os01g48290	-3.90878	0.00302464	dof zinc finger domain containing protein, putative, expressed
LOC_Os01g50400	-5.66341	2.64211e-12	STE_MEKK_ste11_MAP3K.5 - STE kinases include homologs to sterile 7, sterile 11 and sterile 20 from yeast, expressed		LOC_Os01g48310	-1.56942	0.015409	expressed protein
LOC_Os01g50410	-4.40001	1.06108e-09	STE_MEKK_ste11_MAP3K.6 - STE kinases include homologs to sterile 7, sterile 11 and sterile 20 from yeast, expressed		LOC_Os01g48420	-1.56905	0.018228	peroxiredoxin, putative, expressed
LOC_Os01g50460	-4.83188	9.24721e-07	nodulin MtN3 family protein, putative, expressed		LOC_Os01g48720	1.56817	0.0108718	RNA polymerase III subunit RPC82 family protein, putative, expressed
LOC_Os01g50480	6.16369	0.00174731	SAM dependent carboxyl methyltransferase, putative, expressed		LOC_Os01g49440	-2.17714	0.0058245	expressed protein
LOC_Os01g50720	-3.00561	0.00239691	MYB family transcription factor, putative, expressed		LOC_Os01g49470	-2.2195	0.0104902	E3 ubiquitin ligase, putative, expressed
LOC_Os01g50960	1.53199	0.0126996	RNA polymerase II transcriptional coactivator KELP, putative, expressed		LOC_Os01g49830	-3.00925	5.57576e-06	B3 DNA binding domain containing protein, expressed
LOC_Os01g51060	-2.18431	0.0063665	hydrolase, putative, expressed		LOC_Os01g50070	-3.89272	0.00509508	multidrug resistance protein 1, putative, expressed
LOC_Os01g51190	1.79028	0.00689411	expressed protein		LOC_Os01g50160	-2.95949	7.51001e-05	MDR-like ABC transporter, putative, expressed
LOC_Os01g51420	-2.63508	0.000110279	calcineurin B, putative, expressed		LOC_Os01g50400	-5.66341	2.64211e-12	STE_MEKK_ste11_MAP3K.5 - STE kinases include homologs to sterile 7, sterile 11 and sterile 20 from yeast, expressed
LOC_Os01g51430	-2.66139	0.000133854	green ripe-like, putative, expressed		LOC_Os01g50410	-4.40001	1.06108e-09	STE_MEKK_ste11_MAP3K.6 - STE kinases include homologs to sterile 7, sterile 11 and sterile 20 from yeast, expressed
LOC_Os01g51490	5.81352	0.000129149	expressed protein		LOC_Os01g50460	-4.83188	9.24721e-07	nodulin MtN3 family protein, putative, expressed
LOC_Os01g52020	2.65544	0.00854058	subtilase, putative, expressed		LOC_Os01g50480	6.16369	0.00174731	SAM dependent carboxyl methyltransferase, putative, expressed
LOC_Os01g52260	-1.57478	0.0187008	serine acetyltransferase protein, putative, expressed		LOC_Os01g50720	-3.00561	0.00239691	MYB family transcription factor, putative, expressed
LOC_Os01g52270	-1.93637	0.0138098	NB-ARC domain containing protein, expressed		LOC_Os01g50820	-3.2257	1.43113e-05	transporter, major facilitator family, putative, expressed
LOC_Os01g52490	2.32611	0.000106819	40S ribosomal protein S24, putative, expressed		LOC_Os01g50960	1.53199	0.0126996	RNA polymerase II transcriptional coactivator KELP, putative, expressed
LOC_Os01g52740	-5.5413	1.70607e-06	expressed protein		LOC_Os01g51060	-2.18431	0.0063665	hydrolase, putative, expressed
LOC_Os01g52920	-2.10329	0.000819799	expressed protein		LOC_Os01g51190	1.79028	0.00689411	expressed protein
LOC_Os01g52970	3.5039	0.000124016	OsFBX22 - F-box domain containing protein, expressed		LOC_Os01g51420	-2.63508	0.000110279	calcineurin B, putative, expressed
LOC_Os01g53090	-4.40994	2.68163e-06	pathogen-related protein, putative, expressed		LOC_Os01g51430	-2.66139	0.000133854	green ripe-like, putative, expressed
LOC_Os01g53240	-2.20488	0.000855775	BURP domain containing protein, expressed		LOC_Os01g51490	5.81352	0.000129149	expressed protein
LOC_Os01g53700	1.85896	0.00185031	mitochondrial-processing peptidase subunit, mitochondrial precursor, putative, expressed		LOC_Os01g52020	2.65544	0.00854058	subtilase, putative, expressed
LOC_Os01g54400	-2.05959	0.00147094	VQ domain containing protein, putative, expressed		LOC_Os01g52260	-1.57478	0.0187008	serine acetyltransferase protein, putative, expressed
LOC_Os01g54560	-2.99156	0.000331787	trehalose synthase, putative, expressed		LOC_Os01g52270	-1.93637	0.0138098	NB-ARC domain containing protein, expressed
LOC_Os01g55530	-1.90327	0.0114733	AP003256-AK101847 - NBS/LRR genes that are S-rich,divergent TIR, divergent NBS, expressed		LOC_Os01g52290	-1.60404	0.0136782	expressed protein
LOC_Os01g55730	2.00231	0.00112152	AGAP003732-PA, putative, expressed		LOC_Os01g52740	-5.5413	1.70607e-06	expressed protein
LOC_Os01g56150	2.98232	1.02436e-06	OsProCP1 - Putative Lysosomal Pro-x Carboxypeptidase homologue, expressed		LOC_Os01g52920	-2.10329	0.000819799	expressed protein
LOC_Os01g56180	-2.65731	4.91014e-05	expressed protein		LOC_Os01g53090	-4.40994	2.68163e-06	pathogen-related protein, putative, expressed
LOC_Os01g56300	-1.4847	0.0152198	expressed protein		LOC_Os01g53240	-2.20488	0.000855775	BURP domain containing protein, expressed
LOC_Os01g56450	-2.44575	0.00437329	DUF567 domain containing protein, putative, expressed		LOC_Os01g53800	-1.49484	0.0195925	glutamate carboxypeptidase 2, putative, expressed
LOC_Os01g56560	-1.61735	0.0150008	cyclase/dehydrase family protein, expressed		LOC_Os01g54340	-4.62205	6.24909e-11	plant-specific domain TIGR01615 family protein, expressed
LOC_Os01g56600	1.58255	0.0105322	signal recognition particle 54 kDa protein, putative, expressed		LOC_Os01g54400	-2.05959	0.00147094	VQ domain containing protein, putative, expressed
[truncated: 2,085 more rows]

## Sheet: Table S8
Table S8. List of TF encoding genes (with their log2fold changes), significantly differentially expressed at log2fc≥1 in at least one seed developmental stage of SN and/or LGR. "-" indicates non-significant values.
[truncated: 1,430 more rows]

[truncated: 10 more sheets: Table S9 , Table S10, Table S11, Table S12, Table S13, Table S14, Table S15 , Table S16, Table S17, Table S18]
